# Supplementary material for: Transgenic expression of Nix converts genetic females into males and allows automated sex sorting in Aedes albopictus
Source: Commun Biol. 2022 Mar 7;5:210. doi: 10.1038/s42003-022-03165-7 (PMC8901906; doi:10.1038/s42003-022-03165-7)
Supplement: Supplementary file 5 — Supplementary Data 2 [file 42003_2022_3165_MOESM5_ESM.xlsx]

## Sheet: Fig3b_wing-length_data
ID	Label	Mean	Min	Max	Angle	Length
1	25-06-2021 measures:0-Calibration	92.371	40	112.606	0.601	286.016
2	25-06-2021 measures:0-Calibration	89.434	30.961	122.397	-0.12	2868.01
3	25-06-2021 measures:0-Calibration	86.591	57	106.333	0	30
4	25-06-2021 measures:BiAF1	108.894	77.952	194.83	79.809	763.037
5	25-06-2021 measures:BiAF1	107.565	64.873	200.821	-66.019	942.343
6	25-06-2021 measures:BiAF1	107.732	54.392	235.084	76.581	788.529
7	25-06-2021 measures:BiAF1	100.556	70.924	138.21	70.036	758.584
8	25-06-2021 measures:BiAF2	110.349	73.959	185.621	-72.074	854.481
9	25-06-2021 measures:BiAF2	95.703	42.961	216.328	-84.642	792.463
10	25-06-2021 measures:BiAF3	146.412	73.333	242.189	69.128	743.808
11	25-06-2021 measures:BiAF3	102.42	59.305	219.297	101.72	768.01
12	25-06-2021 measures:BiAF3	79.315	50.634	166.845	-8.282	798.326
13	25-06-2021 measures:BiAF3	100.895	64.578	171.472	80.167	813.956
14	25-06-2021 measures:BiAF4	122.856	82.861	253.775	54.391	845.005
15	25-06-2021 measures:BiAF4	113.653	66.691	241.841	94.267	833.31
16	25-06-2021 measures:BiAF4	113.543	61.97	239.187	47.467	788.448
17	25-06-2021 measures:BiAF5	131.606	67.153	249.589	-45.162	748.829
18	25-06-2021 measures:BiAF5	139.047	67.295	253.967	57.591	781.768
19	25-06-2021 measures:BiAF5	93.691	51.108	221.961	-32.122	831.252
20	25-06-2021 measures:BiAF5	111.699	59.473	252.425	133.101	810.79
21	25-06-2021 measures:BiAF6	132.555	63.333	252.473	131.997	836.949
22	25-06-2021 measures:BiAF6	116.491	74.359	238.899	131.692	820.905
23	25-06-2021 measures:BiAF7	109.734	73.564	213.898	125.819	850.943
24	25-06-2021 measures:BiAF7	103.477	61.781	167.767	90.818	840.086
25	25-06-2021 measures:BiAF7	148.734	75.084	253.889	65.648	822.145
26	25-06-2021 measures:BiAF7	144.908	89.933	236.051	111.396	838.807
27	25-06-2021 measures:BiAF8	122.933	40.111	248.678	-59.559	827.001
28	25-06-2021 measures:BiAF8	117.419	74.719	244.344	96.948	801.888
29	25-06-2021 measures:BiAF8	104.735	67.745	172.139	132.425	787.097
30	25-06-2021 measures:BiAF8	145.736	86.539	251.355	68.692	820.061
31	25-06-2021 measures:BiAF8	134.898	51.627	254.55	76.013	844.024
32	25-06-2021 measures:BiAF9	93.775	56.257	250.438	-142.639	792.629
33	25-06-2021 measures:BiAF9	125.066	71.269	232.215	93.042	829.168
34	25-06-2021 measures:BiAF9	138.82	88.887	253.68	-53.706	775.439
35	25-06-2021 measures:BiAF9	130.015	77.427	242.168	120.557	893.016
36	25-06-2021 measures:BiAF10	125.264	61.163	254.014	68.562	790.707
37	25-06-2021 measures:BiAF10	114.785	71.695	250.624	-81.08	799.672
38	25-06-2021 measures:BiAF11	104.055	64.681	242.421	-131.124	868.192
39	25-06-2021 measures:BiAF11	143.421	83.669	254.597	-118.249	821.886
40	25-06-2021 measures:BiAF11	148.663	83.874	251.674	-111.334	819.129
41	25-06-2021 measures:BiAF12	81.224	59.019	114.782	-88.352	834.345
42	25-06-2021 measures:BiAF12	86.847	55.061	160.673	-87.95	810.519
43	25-06-2021 measures:BiAM1	143.333	87.057	244.764	-94.947	753.808
44	25-06-2021 measures:BiAM1	109.947	69.451	195.296	-139.131	696.897
45	25-06-2021 measures:BiAM1	126.389	86.759	245.09	-104.389	708.217
46	25-06-2021 measures:BiAM1	138.116	99.438	243.791	-112.2	693.403
47	25-06-2021 measures:BiAM1	119.133	78.044	244.762	-94.711	718.427
48	25-06-2021 measures:BiAM1	105.418	78.505	139.218	-122.844	695.115
49	25-06-2021 measures:BiAM1	93.749	60.755	162.641	2.251	687.53
50	25-06-2021 measures:BiAM2	116.727	71.333	252.989	-101.294	709.744
51	25-06-2021 measures:BiAM2	129.187	78.72	249.379	-122.191	720.802
52	25-06-2021 measures:BiAM2	100.256	63.281	240.122	57.761	701.088
53	25-06-2021 measures:BiAM3	91.441	66.172	203.735	-149.906	711.973
54	25-06-2021 measures:BiAM3	113.018	64.351	185.984	-42.296	704.356
55	25-06-2021 measures:BiAM3	109.132	55.19	202.763	59.755	696.854
56	25-06-2021 measures:BiAM3	105.126	63.745	174.073	-50.417	726.615
57	25-06-2021 measures:BiAM4	118.46	78.796	187.915	87.625	651.56
58	25-06-2021 measures:BiAM4	111.577	63.717	207.881	86.971	738.031
59	25-06-2021 measures:BiAM5	124.661	74.83	204.728	74.055	698.891
60	25-06-2021 measures:BiAM5	142.801	80.278	252.321	65.674	721.012
61	25-06-2021 measures:BiAM5	108.186	70.667	197.478	48.961	696.042
62	25-06-2021 measures:BiAM5	103.473	59.906	250.675	48.447	705.555
63	25-06-2021 measures:BiAM5	133.524	74.39	245.958	67.174	706.312
64	25-06-2021 measures:BiAM5	140.453	81.13	254.66	-106.715	695.382
65	25-06-2021 measures:BiAM6	113.635	76.626	240.734	-101.549	704.259
66	25-06-2021 measures:BiAM6	118.891	65.967	180.186	-92.389	719.626
67	25-06-2021 measures:BiAM7	122.312	87.536	201.028	-123.646	729.154
68	25-06-2021 measures:BiAM7	114.698	77.126	210.846	-141.707	732.626
69	25-06-2021 measures:BiAM8	169.222	81.274	254.995	58.177	697.906
70	25-06-2021 measures:BiAM8	144.727	98.168	253.557	74.701	693.578
71	25-06-2021 measures:BiAM8	140.317	84	231.597	-113.458	726.001
72	25-06-2021 measures:BiAM9	91.31	65.67	159.164	5.588	698.319
73	25-06-2021 measures:BiAM9	87.378	65.726	175.667	-5.702	684.387
74	25-06-2021 measures:BiAM9	110.547	68.824	192.257	-77.252	679.757
75	25-06-2021 measures:BiAM9	128.498	76.063	251.06	-94.381	733.142
76	25-06-2021 measures:BiAM9	138.324	106.134	247.581	-106.236	675.96
77	25-06-2021 measures:BiAM10	129.633	75.187	251.893	70.063	736.115
78	25-06-2021 measures:BiAM10	130.135	92.136	208.1	-65.644	649.837
79	25-06-2021 measures:BiAM10	117.938	70.02	207.867	-86.055	726.722
80	25-06-2021 measures:BiAM10	172.559	123.373	253.475	61.587	693.542
81	25-06-2021 measures:Ctrl males bis	108.242	75.087	178.183	-85.484	673.09
82	25-06-2021 measures:Ctrl males bis	123.242	81.84	215.065	105.304	723.661
83	25-06-2021 measures:Ctrl males bis	156.503	73.905	246.044	65.325	677.897
84	25-06-2021 measures:SM9M1	111.106	83.571	184.295	28.671	681.567
87	25-06-2021 measures:SM9M1	88.845	61.75	150	-137.534	719.831
88	25-06-2021 measures:SM9M1	121.52	74.132	232.416	102.043	690.189
89	25-06-2021 measures:SM9M1	100.71	71.292	152.396	124.913	679.265
90	25-06-2021 measures:SM9M2	101.755	69.506	158.667	-28.449	734.722
91	25-06-2021 measures:SM9M2	99.164	70.086	169.305	-129.101	729.353
92	25-06-2021 measures:SM9M2	97.914	68.602	176.183	86.629	697.207
93	25-06-2021 measures:SM9M3	126.353	75.011	245.8	-39.833	690.665
94	25-06-2021 measures:SM9M3	94.384	65.651	143.996	-5.711	713.541
95	25-06-2021 measures:SM9M5	146.762	97.962	249.712	118.249	745.827
96	25-06-2021 measures:SM9M5	100.725	66.127	219.352	28.766	723.291
97	25-06-2021 measures:SM9M5	121.973	77.458	240.148	67.806	704.173
98	25-06-2021 measures:SM9M5	97.798	70.172	152.667	45.86	706.479
99	25-06-2021 measures:SM9M6	159.854	84	252.825	-74.953	701.037
100	25-06-2021 measures:SM9M6	130.361	82.74	246.121	85.32	686.289
101	25-06-2021 measures:SM9M6	103.071	71.434	206.284	-4.062	705.773
102	25-06-2021 measures:SM9M6	91.407	73.146	176.508	18.651	672.305
103	25-06-2021 measures:SM9M7	125.047	95.252	228.003	142.032	698.928
104	25-06-2021 measures:SM9M7	125.349	74.264	246.132	84.689	669.875
105	25-06-2021 measures:SM9M7	105.212	69.946	166.831	34.073	705.04
106	25-06-2021 measures:SM9M7	166.143	88.773	254.469	-109.767	680.074
107	25-06-2021 measures:SM9M8	122.343	60.729	248.583	87.885	704.48
108	25-06-2021 measures:SM9M8	130.142	87.325	187.696	73.426	701.131
109	25-06-2021 measures:SM9M8	133.454	103.71	239.696	-45.848	668.996
110	25-06-2021 measures:SM9M8	174.843	90.667	254.66	-122.994	730.871
111	25-06-2021 measures:SM9M9	100.372	60.942	192.485	-17.21	709.777
112	25-06-2021 measures:SM9M9	105.077	28.288	235.193	-11.756	755.854
113	25-06-2021 measures:SM9M9	100.679	66.029	190.003	29.851	733.295
114	25-06-2021 measures:SM9M9	159.586	82.154	253	-70.725	711.905
115	25-06-2021 measures:SM9M9	176.044	111.635	254.131	-65.721	717.455
116	25-06-2021 measures:SM9M10	120.391	90.569	223.306	85.891	711.829
117	25-06-2021 measures:SM9M10	125.681	84.564	207.222	53.585	705.822
118	25-06-2021 measures:SM9M10	112.065	76.848	202.047	41.489	692.851
119	25-06-2021 measures:SM9M11	124.565	73.25	235.968	-37.026	734.003
120	25-06-2021 measures:SM9M11	143.084	100	233.811	-46.356	717.207
121	25-06-2021 measures:SM9M11	131.721	87.667	198.521	-38.698	702.157
122	25-06-2021 measures:SM9M11	141.613	98	247.819	69.113	709.632
123	25-06-2021 measures:SM9M13	155.988	96.373	251.712	80.337	702.974
124	25-06-2021 measures:SM9M13	162.317	81	247.765	-57.319	692.651
125	25-06-2021 measures:SM9M13	149.832	109.026	240.604	140.848	673.134
126	25-06-2021 measures:SM9M13	117.78	74.532	250.471	176.005	717.744
127	25-06-2021 measures:SM9M14	95.546	68.405	166.759	-175.172	736.614
128	25-06-2021 measures:SM9M14	140.575	71.066	242.397	96.836	688.898
129	25-06-2021 measures:SM9M14	139.614	88.301	253.97	52.481	706.045
130	25-06-2021 measures:SM9M14	144.795	84.305	236.983	63.798	706.612
131	25-06-2021 measures:SM9M15	132.28	90.741	243.066	128.467	696.07
132	25-06-2021 measures:SM9M16	80.522	51.445	137.246	-167.303	737.024
133	25-06-2021 measures:SM9M16	80.901	51.126	150.611	-168.414	692.102
