# Supplementary material for: Transgenic expression of Nix converts genetic females into males and allows automated sex sorting in Aedes albopictus
Source: Commun Biol. 2022 Mar 7;5:210. doi: 10.1038/s42003-022-03165-7 (PMC8901906; doi:10.1038/s42003-022-03165-7)
Supplement: Supplementary file 6 — Supplementary Data 3 [file 42003_2022_3165_MOESM6_ESM.xlsx]

## Sheet: Run1
Block Type	96fast
Chemistry	SYBR_GREEN
Experiment File Name
Experiment Run End Time
Instrument Type	sds7500fast
Passive Reference	ROX
Well	Sample Name	Target Name	Task	Reporter	Quencher	Cт	Cт Mean	Cт SD	Quantity	Normalized Quantity	Normalized Quantity Mean	Normalized Quantity SEM	RQ	RQ Min	RQ Max	Efficiency	Slope	Automatic Ct Threshold	Ct Threshold	Automatic Baseline	Baseline Start	Baseline End	Tm1	Tm2	Tm3	Comments	HIGHSD	MTP
A1		AalRps7	STANDARD	SYBR	None	19.1444	19.0769	0.169084	0.2							-100	0	FALSE	0.278938	TRUE	3	13	80.4418				N	N
A2		AalRps7	STANDARD	SYBR	None	18.8845	19.0769	0.169084	0.2							-100	0	FALSE	0.278938	TRUE	3	13	80.9328				N	N
A3		AalRps7	STANDARD	SYBR	None	19.2019	19.0769	0.169084	0.2							-100	0	FALSE	0.278938	TRUE	3	13	80.4418				N	N
A4		myosex2145-2146	STANDARD	SYBR	None	17.2187	17.1791	0.0342762	0.04							-100	0	FALSE	0.450402	TRUE	3	10	78.3139				N	N
A5		myosex2145-2146	STANDARD	SYBR	None	17.1579	17.1791	0.0342762	0.04							-100	0	FALSE	0.450402	TRUE	3	10	78.805				N	N
A6		myosex2145-2146	STANDARD	SYBR	None	17.1607	17.1791	0.0342762	0.04							-100	0	FALSE	0.450402	TRUE	3	10	78.6413				N	N
A7		myofem2174-2175	STANDARD	SYBR	None	18.7586	18.9497	0.166239	0.04							-100	0	FALSE	0.660805	TRUE	3	11	78.805				N	N
A8		myofem2174-2175	STANDARD	SYBR	None	19.0305	18.9497	0.166239	0.04							-100	0	FALSE	0.660805	TRUE	3	12	78.4776				N	N
A9		myofem2174-2175	STANDARD	SYBR	None	19.0602	18.9497	0.166239	0.04							-100	0	FALSE	0.660805	TRUE	3	11	78.4776				N	N
A10		myofem2170-2171	STANDARD	SYBR	None	15.9015	15.9865	0.126168	0.2							-100	0	FALSE	0.306991	TRUE	3	9	74.5493				N	N
A11		myofem2170-2171	STANDARD	SYBR	None	16.1314	15.9865	0.126168	0.2							-100	0	FALSE	0.306991	TRUE	3	9	74.2219				N	N
A12		myofem2170-2171	STANDARD	SYBR	None	15.9265	15.9865	0.126168	0.2							-100	0	FALSE	0.306991	TRUE	3	8	74.5493				N	N
B1	BiA-M	AalRps7	UNKNOWN	SYBR	None	18.9803	18.8971	0.072071	0							-100	0	FALSE	0.278938	TRUE	3	13	80.9328				N	N
B2	BiA-M	AalRps7	UNKNOWN	SYBR	None	18.8544	18.8971	0.072071	0							-100	0	FALSE	0.278938	TRUE	3	13	81.0965				N	N
B3	BiA-M	AalRps7	UNKNOWN	SYBR	None	18.8565	18.8971	0.072071	0							-100	0	FALSE	0.278938	TRUE	3	11	81.2602				N	N
B4	BiA-M	myosex2145-2146	UNKNOWN	SYBR	None	14.9016	14.8612	0.0608599	0							-100	0	FALSE	0.450402	TRUE	3	7	78.9687				N	N
B5	BiA-M	myosex2145-2146	UNKNOWN	SYBR	None	14.7912	14.8612	0.0608599	0							-100	0	FALSE	0.450402	TRUE	3	6	79.4597				N	N
B6	BiA-M	myosex2145-2146	UNKNOWN	SYBR	None	14.8909	14.8612	0.0608599	0							-100	0	FALSE	0.450402	TRUE	3	7	79.296				N	N
B7	BiA-M	myofem2174-2175	UNKNOWN	SYBR	None	33.3295	33.1555	0.91909	0							-100	0	FALSE	0.660805	TRUE	3	26	78.6413				Y	N
B8	BiA-M	myofem2174-2175	UNKNOWN	SYBR	None	32.1619	33.1555	0.91909	0							-100	0	FALSE	0.660805	TRUE	3	23	79.1323				Y	N
B9	BiA-M	myofem2174-2175	UNKNOWN	SYBR	None	33.9752	33.1555	0.91909	0							-100	0	FALSE	0.660805	TRUE	3	26	78.1502				Y	N
B10	BiA-M	myofem2170-2171	UNKNOWN	SYBR	None	31.1276	31.6125	0.575666	0							-100	0	FALSE	0.306991	TRUE	3	25	74.5493				Y	N
B11	BiA-M	myofem2170-2171	UNKNOWN	SYBR	None	31.4611	31.6125	0.575666	0							-100	0	FALSE	0.306991	TRUE	3	25	74.5493				Y	N
B12	BiA-M	myofem2170-2171	UNKNOWN	SYBR	None	32.2487	31.6125	0.575666	0							-100	0	FALSE	0.306991	TRUE	3	26	73.5672				Y	N
C1	BiA-F	AalRps7	UNKNOWN	SYBR	None	18.5136	18.4083	0.0930405	0							-100	0	FALSE	0.278938	TRUE	3	12	81.2602				N	N
C2	BiA-F	AalRps7	UNKNOWN	SYBR	None	18.3371	18.4083	0.0930405	0							-100	0	FALSE	0.278938	TRUE	3	11	81.2602				N	N
C3	BiA-F	AalRps7	UNKNOWN	SYBR	None	18.3744	18.4083	0.0930405	0							-100	0	FALSE	0.278938	TRUE	3	12	81.2602				N	N
C4	BiA-F	myosex2145-2146	UNKNOWN	SYBR	None	18.4983	18.4782	0.0214455	0							-100	0	FALSE	0.450402	TRUE	3	10	78.9687				N	N
C5	BiA-F	myosex2145-2146	UNKNOWN	SYBR	None	18.4556	18.4782	0.0214455	0							-100	0	FALSE	0.450402	TRUE	3	11	79.296				N	N
C6	BiA-F	myosex2145-2146	UNKNOWN	SYBR	None	18.4807	18.4782	0.0214455	0							-100	0	FALSE	0.450402	TRUE	3	10	79.296				N	N
C7	BiA-F	myofem2174-2175	UNKNOWN	SYBR	None	16.6553	16.7089	0.0547156	0							-100	0	FALSE	0.660805	TRUE	3	8	79.296				N	N
C8	BiA-F	myofem2174-2175	UNKNOWN	SYBR	None	16.7646	16.7089	0.0547156	0							-100	0	FALSE	0.660805	TRUE	3	7	79.1323				N	N
C9	BiA-F	myofem2174-2175	UNKNOWN	SYBR	None	16.7068	16.7089	0.0547156	0							-100	0	FALSE	0.660805	TRUE	3	8	79.296				N	N
C10	BiA-F	myofem2170-2171	UNKNOWN	SYBR	None	16.1072	15.9804	0.110438	0							-100	0	FALSE	0.306991	TRUE	3	10	72.4214				N	N
C11	BiA-F	myofem2170-2171	UNKNOWN	SYBR	None	15.9055	15.9804	0.110438	0							-100	0	FALSE	0.306991	TRUE	3	7	74.8766				N	N
C12	BiA-F	myofem2170-2171	UNKNOWN	SYBR	None	15.9284	15.9804	0.110438	0							-100	0	FALSE	0.306991	TRUE	3	9	74.5493				N	N
D1	1-2G	AalRps7	UNKNOWN	SYBR	None	18.1107	18.0596	0.05907	0							-100	0	FALSE	0.278938	TRUE	3	11	81.2602				N	N
D2	1-2G	AalRps7	UNKNOWN	SYBR	None	18.0732	18.0596	0.05907	0							-100	0	FALSE	0.278938	TRUE	3	11	81.5876				N	N
D3	1-2G	AalRps7	UNKNOWN	SYBR	None	17.9949	18.0596	0.05907	0							-100	0	FALSE	0.278938	TRUE	3	12	81.7512				N	N
D4	1-2G	myosex2145-2146	UNKNOWN	SYBR	None	12.7409	12.7666	0.154028	0							-100	0	FALSE	0.450402	TRUE	3	5	79.9507				N	N
D5	1-2G	myosex2145-2146	UNKNOWN	SYBR	None	12.9318	12.7666	0.154028	0							-100	0	FALSE	0.450402	TRUE	3	5	79.4597				N	N
D6	1-2G	myosex2145-2146	UNKNOWN	SYBR	None	12.627	12.7666	0.154028	0							-100	0	FALSE	0.450402	TRUE	1	2	79.6234				N	N
D7	1-2G	myofem2174-2175	UNKNOWN	SYBR	None	30.3579	30.0806	0.241738	0							-100	0	FALSE	0.660805	TRUE	3	21	79.1323				N	N
D8	1-2G	myofem2174-2175	UNKNOWN	SYBR	None	29.9147	30.0806	0.241738	0							-100	0	FALSE	0.660805	TRUE	3	21	79.296				N	N
D9	1-2G	myofem2174-2175	UNKNOWN	SYBR	None	29.9691	30.0806	0.241738	0							-100	0	FALSE	0.660805	TRUE	3	21	79.296				N	N
D10	1-2G	myofem2170-2171	UNKNOWN	SYBR	None	29.1398	29.3809	0.597002	0							-100	0	FALSE	0.306991	TRUE	3	22	75.204				Y	N
D11	1-2G	myofem2170-2171	UNKNOWN	SYBR	None	30.0608	29.3809	0.597002	0							-100	0	FALSE	0.306991	TRUE	3	24	72.2577				Y	N
D12	1-2G	myofem2170-2171	UNKNOWN	SYBR	None	28.9422	29.3809	0.597002	0							-100	0	FALSE	0.306991	TRUE	3	22	74.7129				Y	N
F1	3-1G	AalRps7	UNKNOWN	SYBR	None	18.345	18.3065	0.0834858	0							-100	0	FALSE	0.278938	TRUE	3	12	81.4239				N	N
F2	3-1G	AalRps7	UNKNOWN	SYBR	None	18.2108	18.3065	0.0834858	0							-100	0	FALSE	0.278938	TRUE	3	11	81.4239				N	N
F3	3-1G	AalRps7	UNKNOWN	SYBR	None	18.3639	18.3065	0.0834858	0							-100	0	FALSE	0.278938	TRUE	3	11	81.5876				N	N
F4	3-1G	myosex2145-2146	UNKNOWN	SYBR	None	13.8739	13.758	0.239631	0							-100	0	FALSE	0.450402	TRUE	3	7	79.4597				N	N
F5	3-1G	myosex2145-2146	UNKNOWN	SYBR	None	13.4825	13.758	0.239631	0							-100	0	FALSE	0.450402	TRUE	3	5	79.6234				N	N
F6	3-1G	myosex2145-2146	UNKNOWN	SYBR	None	13.9177	13.758	0.239631	0							-100	0	FALSE	0.450402	TRUE	3	6	79.4597				N	N
F7	3-1G	myofem2174-2175	UNKNOWN	SYBR	None	32.5342	32.9862	0.413438	0							-100	0	FALSE	0.660805	TRUE	3	23	79.296				N	N
F8	3-1G	myofem2174-2175	UNKNOWN	SYBR	None	33.3453	32.9862	0.413438	0							-100	0	FALSE	0.660805	TRUE	3	25	78.9687				N	N
F9	3-1G	myofem2174-2175	UNKNOWN	SYBR	None	33.0789	32.9862	0.413438	0							-100	0	FALSE	0.660805	TRUE	3	24	79.296				N	N
F10	3-1G	myofem2170-2171	UNKNOWN	SYBR	None	30.2091	30.4736	0.242558	0							-100	0	FALSE	0.306991	TRUE	3	23	75.204				N	N
F11	3-1G	myofem2170-2171	UNKNOWN	SYBR	None	30.5262	30.4736	0.242558	0							-100	0	FALSE	0.306991	TRUE	3	24	74.5493				N	N
F12	3-1G	myofem2170-2171	UNKNOWN	SYBR	None	30.6856	30.4736	0.242558	0							-100	0	FALSE	0.306991	TRUE	3	24	74.8766				N	N
G1	SM9	AalRps7	UNKNOWN	SYBR	None	19.5913	19.5894	0.0204511	0							-100	0	FALSE	0.278938	TRUE	3	14	81.2602				N	N
G2	SM9	AalRps7	UNKNOWN	SYBR	None	19.568	19.5894	0.0204511	0							-100	0	FALSE	0.278938	TRUE	3	14	81.2602				N	N
G3	SM9	AalRps7	UNKNOWN	SYBR	None	19.6088	19.5894	0.0204511	0							-100	0	FALSE	0.278938	TRUE	3	14	81.4239				N	N
G4	SM9	myosex2145-2146	UNKNOWN	SYBR	None	15.702	15.6727	0.077845	0							-100	0	FALSE	0.450402	TRUE	3	9	79.1323				N	N
G5	SM9	myosex2145-2146	UNKNOWN	SYBR	None	15.5844	15.6727	0.077845	0							-100	0	FALSE	0.450402	TRUE	3	9	79.296				N	N
G6	SM9	myosex2145-2146	UNKNOWN	SYBR	None	15.7316	15.6727	0.077845	0							-100	0	FALSE	0.450402	TRUE	3	9	79.1323				N	N
G7	SM9	myofem2174-2175	UNKNOWN	SYBR	None	33.0475	34.095	1.05044	0							-100	0	FALSE	0.660805	TRUE	3	26	78.805				Y	N
G8	SM9	myofem2174-2175	UNKNOWN	SYBR	None	34.0891	34.095	1.05044	0							-100	0	FALSE	0.660805	TRUE	3	27	78.9687				Y	N
G9	SM9	myofem2174-2175	UNKNOWN	SYBR	None	35.1484	34.095	1.05044	0							-100	0	FALSE	0.660805	TRUE	3	28	78.6413				Y	N
G10	SM9	myofem2170-2171	UNKNOWN	SYBR	None	31.2666	31.2907	0.203134	0							-100	0	FALSE	0.306991	TRUE	3	25	74.7129				N	N
G11	SM9	myofem2170-2171	UNKNOWN	SYBR	None	31.1007	31.2907	0.203134	0							-100	0	FALSE	0.306991	TRUE	3	25	74.5493				N	N
G12	SM9	myofem2170-2171	UNKNOWN	SYBR	None	31.5048	31.2907	0.203134	0							-100	0	FALSE	0.306991	TRUE	3	26	74.8766				N	N
H1		AalRps7	NTC	SYBR	None	Undetermined										-100	0	FALSE	0.278938	TRUE	3	35	69.3114				N	N
H2		AalRps7	NTC	SYBR	None	36.4819										-100	0	FALSE	0.278938	TRUE	3	31	71.4393				N	N
H3		AalRps7	NTC	SYBR	None	Undetermined										-100	0	FALSE	0.278938	TRUE	3	35	69.3114				N	N
H4		myosex2145-2146	NTC	SYBR	None	39.5033										-100	0	FALSE	0.450402	TRUE	3	33	78.9687	65.2194	75.3677		N	Y
H5		myosex2145-2146	NTC	SYBR	None	35.3471										-100	0	FALSE	0.450402	TRUE	3	29	78.805				N	N
H6		myosex2145-2146	NTC	SYBR	None	37.7449										-100	0	FALSE	0.450402	TRUE	3	32	78.4776				N	N
H7		myofem2174-2175	NTC	SYBR	None	Undetermined										-100	0	FALSE	0.660805	TRUE	3	33	65.7104	74.7129	80.4418		N	Y
H8		myofem2174-2175	NTC	SYBR	None	Undetermined										-100	0	FALSE	0.660805	TRUE	3	33	75.0403	65.2194			N	Y
H9		myofem2174-2175	NTC	SYBR	None	Undetermined										-100	0	FALSE	0.660805	TRUE	3	33	72.2577	76.1861	65.8741		N	Y
H10		myofem2170-2171	NTC	SYBR	None	Undetermined										-100	0	FALSE	0.306991	TRUE	3	35	71.7667				N	N
H11		myofem2170-2171	NTC	SYBR	None	37.7007										-100	0	FALSE	0.306991	TRUE	3	32	69.4751				N	N
H12		myofem2170-2171	NTC	SYBR	None	39.1474										-100	0	FALSE	0.306991	TRUE	3	33	71.7667				N	N
Analysis Type	Singleplex
Endogenous Control	AalRps7
RQ Min/Max Confidence Level	95.0
Reference Sample	BiA-M

## Sheet: Run2
Block Type	96fast
Chemistry	SYBR_GREEN
Experiment File Name
Experiment Run End Time
Instrument Type	sds7500fast
Passive Reference	ROX
Well	Sample Name	Target Name	Task	Reporter	Quencher	Cт	Cт Mean	Cт SD	Quantity	Normalized Quantity	Normalized Quantity Mean	Normalized Quantity SEM	RQ	RQ Min	RQ Max	Efficiency	Slope	Automatic Ct Threshold	Ct Threshold	Automatic Baseline	Baseline Start	Baseline End	Tm1	Tm2	Tm3	Comments	AMPNC	HIGHSD	MTP
A1	BiA M1	nix	STANDARD	SYBR	None	22.6028	22.6066	0.0360275	0.2							99.3254	-3.3382	TRUE	0.301092	TRUE	3	16	70.4878				N	N	N
A2	BiA M1	nix	STANDARD	SYBR	None	22.5726	22.6066	0.0360275	0.2							99.3254	-3.3382	TRUE	0.301092	TRUE	3	17	70.3263				N	N	N
A3	BiA M1	nix	STANDARD	SYBR	None	22.6444	22.6066	0.0360275	0.2							99.3254	-3.3382	TRUE	0.301092	TRUE	3	17	70.3263				N	N	N
A4	BiA F3	nix	UNKNOWN	SYBR	None	34.2244	34.0869	0.194469	5.83781e-05							99.3254	-3.3382	TRUE	0.301092	TRUE	3	28	70.9722				N	N	N
A6	BiA F3	nix	UNKNOWN	SYBR	None	33.9494	34.0869	0.194469	7.05726e-05							99.3254	-3.3382	TRUE	0.301092	TRUE	3	28	70.9722				N	N	N
A7	3-1G M4	nix	UNKNOWN	SYBR	None	22.5206	22.9667	0.44529	0.18718							99.3254	-3.3382	TRUE	0.301092	TRUE	3	17	71.618				N	N	N
A8	3-1G M4	nix	UNKNOWN	SYBR	None	22.9683	22.9667	0.44529	0.137451							99.3254	-3.3382	TRUE	0.301092	TRUE	3	17	70.8107				N	N	N
A9	3-1G M4	nix	UNKNOWN	SYBR	None	23.4112	22.9667	0.44529	0.101269							99.3254	-3.3382	TRUE	0.301092	TRUE	3	18	70.3263				N	N	N
A10	3-1Y F5	nix	UNKNOWN	SYBR	None	26.1326	25.8738	0.288783	0.0154975							99.3254	-3.3382	TRUE	0.301092	TRUE	3	21	71.2951				N	N	N
A11	3-1Y F5	nix	UNKNOWN	SYBR	None	25.5623	25.8738	0.288783	0.022967							99.3254	-3.3382	TRUE	0.301092	TRUE	3	20	71.618				N	N	N
A12	3-1Y F5	nix	UNKNOWN	SYBR	None	25.9265	25.8738	0.288783	0.0178646							99.3254	-3.3382	TRUE	0.301092	TRUE	3	20	71.618				N	N	N
B1	BiA M1	nix	STANDARD	SYBR	None	24.8298	24.6279	0.180497	0.04							99.3254	-3.3382	TRUE	0.301092	TRUE	3	19	70.1649				N	N	N
B2	BiA M1	nix	STANDARD	SYBR	None	24.4822	24.6279	0.180497	0.04							99.3254	-3.3382	TRUE	0.301092	TRUE	3	19	70.9722				N	N	N
B3	BiA M1	nix	STANDARD	SYBR	None	24.5717	24.6279	0.180497	0.04							99.3254	-3.3382	TRUE	0.301092	TRUE	3	19	70.8107				N	N	N
B4	1-2G M1	nix	UNKNOWN	SYBR	None	25.0906	25.2082	0.162749	0.0317969							99.3254	-3.3382	TRUE	0.301092	TRUE	3	19	71.4566				N	N	N
B5	1-2G M1	nix	UNKNOWN	SYBR	None	25.394	25.2082	0.162749	0.0257936							99.3254	-3.3382	TRUE	0.301092	TRUE	3	19	70.8107				N	N	N
B6	1-2G M1	nix	UNKNOWN	SYBR	None	25.1401	25.2082	0.162749	0.0307301							99.3254	-3.3382	TRUE	0.301092	TRUE	3	19	71.618				N	N	N
B7	SM9 M1	nix	UNKNOWN	SYBR	None	24.7108	24.6881	0.0503544	0.041322							99.3254	-3.3382	TRUE	0.301092	TRUE	3	19	71.618				N	N	N
B8	SM9 M1	nix	UNKNOWN	SYBR	None	24.6304	24.6881	0.0503544	0.0436768							99.3254	-3.3382	TRUE	0.301092	TRUE	3	19	71.7795				N	N	N
B9	SM9 M1	nix	UNKNOWN	SYBR	None	24.7232	24.6881	0.0503544	0.0409699							99.3254	-3.3382	TRUE	0.301092	TRUE	3	19	71.618				N	N	N
B10		nix	NTC	SYBR	None	34.3359										99.3254	-3.3382	TRUE	0.301092	TRUE	3	29	70.4878	82.9205			Y	N	Y
B11		nix	NTC	SYBR	None	34.8889										99.3254	-3.3382	TRUE	0.301092	TRUE	3	29	78.2381	82.759	73.3941		Y	N	Y
B12		nix	NTC	SYBR	None	35.8636										99.3254	-3.3382	TRUE	0.301092	TRUE	3	30	82.1132	72.7483			N	N	Y
C1	BiA M1	nix	STANDARD	SYBR	None	26.8582	26.8062	0.268945	0.008							99.3254	-3.3382	TRUE	0.301092	TRUE	3	21	70.8107				N	N	N
C2	BiA M1	nix	STANDARD	SYBR	None	27.0452	26.8062	0.268945	0.008							99.3254	-3.3382	TRUE	0.301092	TRUE	3	21	70.1649				N	N	N
C3	BiA M1	nix	STANDARD	SYBR	None	26.515	26.8062	0.268945	0.008							99.3254	-3.3382	TRUE	0.301092	TRUE	3	21	71.2951				N	N	N
C4	1-2G M2	nix	UNKNOWN	SYBR	None	26.9495	26.9178	0.0825738	0.00882133							99.3254	-3.3382	TRUE	0.301092	TRUE	3	21	71.2951				N	N	N
C5	1-2G M2	nix	UNKNOWN	SYBR	None	26.9799	26.9178	0.0825738	0.0086384							99.3254	-3.3382	TRUE	0.301092	TRUE	3	21	71.2951				N	N	N
C6	1-2G M2	nix	UNKNOWN	SYBR	None	26.8241	26.9178	0.0825738	0.00961826							99.3254	-3.3382	TRUE	0.301092	TRUE	3	21	71.7795				N	N	N
C8	SM9 M2	nix	UNKNOWN	SYBR	None	28.9293	28.9277	0.00222535	0.00225154							99.3254	-3.3382	TRUE	0.301092	TRUE	3	24	71.618				N	N	N
C9	SM9 M2	nix	UNKNOWN	SYBR	None	28.9261	28.9277	0.00222535	0.00225643							99.3254	-3.3382	TRUE	0.301092	TRUE	3	23	71.618				N	N	N
D1	BiA M1	nix	STANDARD	SYBR	None	29.439	29.6583	0.229947	0.0016							99.3254	-3.3382	TRUE	0.301092	TRUE	3	24	70.4878				N	N	N
D2	BiA M1	nix	STANDARD	SYBR	None	29.8976	29.6583	0.229947	0.0016							99.3254	-3.3382	TRUE	0.301092	TRUE	3	24	70.6493				N	N	N
D3	BiA M1	nix	STANDARD	SYBR	None	29.6383	29.6583	0.229947	0.0016							99.3254	-3.3382	TRUE	0.301092	TRUE	3	24	70.9722				N	N	N
E1	BiA M2	nix	UNKNOWN	SYBR	None	22.7337	23.1033	0.522752	0.161599							99.3254	-3.3382	TRUE	0.301092	TRUE	3	17	68.0659				N	Y	N
E3	BiA M2	nix	UNKNOWN	SYBR	None	23.473	23.1033	0.522752	0.0970459							99.3254	-3.3382	TRUE	0.301092	TRUE	3	18	70.6493				N	Y	N
E4	1-2G M4	nix	UNKNOWN	SYBR	None	25.5985	25.5287	0.0738718	0.0224							99.3254	-3.3382	TRUE	0.301092	TRUE	3	20	71.618				N	N	N
E5	1-2G M4	nix	UNKNOWN	SYBR	None	25.4513	25.5287	0.0738718	0.0247932							99.3254	-3.3382	TRUE	0.301092	TRUE	3	20	71.7795				N	N	N
E6	1-2G M4	nix	UNKNOWN	SYBR	None	25.5362	25.5287	0.0738718	0.0233828							99.3254	-3.3382	TRUE	0.301092	TRUE	3	20	71.4566				N	N	N
F1	BiA M3	nix	UNKNOWN	SYBR	None	23.4517	23.2994	0.158157	0.0984821							99.3254	-3.3382	TRUE	0.301092	TRUE	3	18	70.6493				N	N	N
F2	BiA M3	nix	UNKNOWN	SYBR	None	23.3105	23.2994	0.158157	0.108553							99.3254	-3.3382	TRUE	0.301092	TRUE	3	17	70.9722				N	N	N
F3	BiA M3	nix	UNKNOWN	SYBR	None	23.136	23.2994	0.158157	0.122444							99.3254	-3.3382	TRUE	0.301092	TRUE	3	17	71.941				N	N	N
F4	3-1G M1	nix	UNKNOWN	SYBR	None	19.0327	19.0072	0.0504575	2.07548							99.3254	-3.3382	TRUE	0.301092	TRUE	3	13	71.4566				N	N	N
F5	3-1G M1	nix	UNKNOWN	SYBR	None	18.9491	19.0072	0.0504575	2.19868							99.3254	-3.3382	TRUE	0.301092	TRUE	3	13	71.941				N	N	N
F6	3-1G M1	nix	UNKNOWN	SYBR	None	19.0398	19.0072	0.0504575	2.06527							99.3254	-3.3382	TRUE	0.301092	TRUE	3	13	71.618				N	N	N
F8	3-1Y F1	nix	UNKNOWN	SYBR	None	25.055	25.0172	0.0534867	0.0325888							99.3254	-3.3382	TRUE	0.301092	TRUE	3	19	71.941				N	N	N
F9	3-1Y F1	nix	UNKNOWN	SYBR	None	24.9793	25.0172	0.0534867	0.0343343							99.3254	-3.3382	TRUE	0.301092	TRUE	3	19	71.941				N	N	N
G2	BiA F1	nix	UNKNOWN	SYBR	None	32.2906	32.4642	0.245531	0.000221588							99.3254	-3.3382	TRUE	0.301092	TRUE	3	26	71.1337	81.7902			N	N	Y
G3	BiA F1	nix	UNKNOWN	SYBR	None	32.6378	32.4642	0.245531	0.000174393							99.3254	-3.3382	TRUE	0.301092	TRUE	3	26	81.9517	79.2068	68.0659		N	N	Y
G4	3-1G M2	nix	UNKNOWN	SYBR	None	21.5386	21.5182	0.0916662	0.368492							99.3254	-3.3382	TRUE	0.301092	TRUE	3	16	71.618				N	N	N
G5	3-1G M2	nix	UNKNOWN	SYBR	None	21.5979	21.5182	0.0916662	0.353742							99.3254	-3.3382	TRUE	0.301092	TRUE	3	16	71.2951				N	N	N
G6	3-1G M2	nix	UNKNOWN	SYBR	None	21.418	21.5182	0.0916662	0.400469							99.3254	-3.3382	TRUE	0.301092	TRUE	3	16	71.7795				N	N	N
G7	3-1Y F2	nix	UNKNOWN	SYBR	None	27.3242	27.1906	0.205967	0.00681242							99.3254	-3.3382	TRUE	0.301092	TRUE	3	22	70.6493				N	N	N
G8	3-1Y F2	nix	UNKNOWN	SYBR	None	26.9534	27.1906	0.205967	0.00879794							99.3254	-3.3382	TRUE	0.301092	TRUE	3	21	71.2951				N	N	N
G9	3-1Y F2	nix	UNKNOWN	SYBR	None	27.2942	27.1906	0.205967	0.00695494							99.3254	-3.3382	TRUE	0.301092	TRUE	3	21	70.4878				N	N	N
H1	BiA F2	nix	UNKNOWN	SYBR	None	34.5577	35.1954	0.901832	4.63881e-05							99.3254	-3.3382	TRUE	0.301092	TRUE	3	29	70.0034				N	Y	N
H3	BiA F2	nix	UNKNOWN	SYBR	None	35.8331	35.1954	0.901832	1.92464e-05							99.3254	-3.3382	TRUE	0.301092	TRUE	3	29	74.04	78.3995			N	Y	Y
H7	3-1Y F3	nix	UNKNOWN	SYBR	None	25.2303	25.0828	0.13002	0.028876							99.3254	-3.3382	TRUE	0.301092	TRUE	3	19	71.4566				N	N	N
H8	3-1Y F3	nix	UNKNOWN	SYBR	None	25.0329	25.0828	0.13002	0.0330896							99.3254	-3.3382	TRUE	0.301092	TRUE	3	19	71.4566				N	N	N
H9	3-1Y F3	nix	UNKNOWN	SYBR	None	24.9851	25.0828	0.13002	0.0341985							99.3254	-3.3382	TRUE	0.301092	TRUE	3	19	71.618				N	N	N

## Sheet: Run3
Block Type	96fast
Chemistry	SYBR_GREEN
Experiment File Name
Experiment Run End Time
Instrument Type	sds7500fast
Passive Reference	ROX
Well	Sample Name	Target Name	Task	Reporter	Quencher	Cт	Cт Mean	Cт SD	Quantity	Normalized Quantity	Normalized Quantity Mean	Normalized Quantity SEM	RQ	RQ Min	RQ Max	Efficiency	Slope	Automatic Ct Threshold	Ct Threshold	Automatic Baseline	Baseline Start	Baseline End	Tm1	Tm2	Tm3	Comments	HIGHSD	OUTLIERRG
A1	BiA-M1	AalRps7	STANDARD	SYBR	None	19.3921	19.2057	0.263605	0.2							-100	0	FALSE	0.170953	TRUE	3	14	80.961				N	N
A2	BiA-M1	AalRps7	STANDARD	SYBR	None	19.0193	19.2057	0.263605	0.2							-100	0	FALSE	0.170953	TRUE	3	14	81.282				N	N
A4	3-1G-M2	AalRps7	UNKNOWN	SYBR	None	20.3588	20.5278	0.263467	0							-100	0	FALSE	0.170953	TRUE	3	15	81.4424				N	N
A5	3-1G-M2	AalRps7	UNKNOWN	SYBR	None	20.3933	20.5278	0.263467	0							-100	0	FALSE	0.170953	TRUE	3	16	81.7634				N	N
A6	3-1G-M2	AalRps7	UNKNOWN	SYBR	None	20.8314	20.5278	0.263467	0							-100	0	FALSE	0.170953	TRUE	3	16	81.4424				N	N
A7	BiA-M1	myosex	STANDARD	SYBR	None	17.4847	17.5197	0.310682	0.04							-100	0	TRUE	0.259019	TRUE	3	12	78.7141				N	N
A8	BiA-M1	myosex	STANDARD	SYBR	None	17.8465	17.5197	0.310682	0.04							-100	0	TRUE	0.259019	TRUE	3	12	78.8746				N	N
A9	BiA-M1	myosex	STANDARD	SYBR	None	17.2281	17.5197	0.310682	0.04							-100	0	TRUE	0.259019	TRUE	3	12	78.7141				N	N
A10	3-1G-M2	myosex	UNKNOWN	SYBR	None	15.5244	15.7311	0.187993	0							-100	0	TRUE	0.259019	TRUE	3	10	79.5166				N	N
A11	3-1G-M2	myosex	UNKNOWN	SYBR	None	15.8919	15.7311	0.187993	0							-100	0	TRUE	0.259019	TRUE	3	10	79.0351				N	N
A12	3-1G-M2	myosex	UNKNOWN	SYBR	None	15.7769	15.7311	0.187993	0							-100	0	TRUE	0.259019	TRUE	3	10	79.0351				N	N
B1	BiA-M2	AalRps7	UNKNOWN	SYBR	None	19.0552	18.7605	0.417701	0							-100	0	FALSE	0.170953	TRUE	3	14	80.8005				N	N
B2	BiA-M2	AalRps7	UNKNOWN	SYBR	None	18.2825	18.7605	0.417701	0							-100	0	FALSE	0.170953	TRUE	3	13	81.1215				N	N
B3	BiA-M2	AalRps7	UNKNOWN	SYBR	None	18.9439	18.7605	0.417701	0							-100	0	FALSE	0.170953	TRUE	3	14	81.282				N	N
B7	BiA-M2	myosex	UNKNOWN	SYBR	None	14.1138	14.0683	0.461628	0							-100	0	TRUE	0.259019	TRUE	3	8	78.8746				N	N
B8	BiA-M2	myosex	UNKNOWN	SYBR	None	13.5856	14.0683	0.461628	0							-100	0	TRUE	0.259019	TRUE	3	7	79.6771				N	N
B9	BiA-M2	myosex	UNKNOWN	SYBR	None	14.5055	14.0683	0.461628	0							-100	0	TRUE	0.259019	TRUE	3	9	78.8746				N	N
C1	BiA-M3	AalRps7	UNKNOWN	SYBR	None	18.4424	18.7308	0.510958	0							-100	0	FALSE	0.170953	TRUE	3	13	81.9239				Y	N
C2	BiA-M3	AalRps7	UNKNOWN	SYBR	None	18.4292	18.7308	0.510958	0							-100	0	FALSE	0.170953	TRUE	3	14	81.6029				Y	N
C3	BiA-M3	AalRps7	UNKNOWN	SYBR	None	19.3207	18.7308	0.510958	0							-100	0	FALSE	0.170953	TRUE	3	14	81.4424				Y	Y
C4	3-1G-M4	AalRps7	UNKNOWN	SYBR	None	19.1474	19.3296	0.205911	0							-100	0	FALSE	0.170953	TRUE	3	14	81.7634				N	N
C5	3-1G-M4	AalRps7	UNKNOWN	SYBR	None	19.2883	19.3296	0.205911	0							-100	0	FALSE	0.170953	TRUE	3	14	82.2449				N	N
C6	3-1G-M4	AalRps7	UNKNOWN	SYBR	None	19.553	19.3296	0.205911	0							-100	0	FALSE	0.170953	TRUE	3	15	82.2449				N	N
C7	BiA-M3	myosex	UNKNOWN	SYBR	None	14.6111	15.5889	0.857266	0							-100	0	TRUE	0.259019	TRUE	3	9	78.8746				Y	N
C8	BiA-M3	myosex	UNKNOWN	SYBR	None	16.2113	15.5889	0.857266	0							-100	0	TRUE	0.259019	TRUE	3	11	78.3932				Y	N
C9	BiA-M3	myosex	UNKNOWN	SYBR	None	15.9442	15.5889	0.857266	0							-100	0	TRUE	0.259019	TRUE	3	10	78.0722				Y	N
C10	3-1G-M4	myosex	UNKNOWN	SYBR	None	15.442	15.4545	0.0146032	0							-100	0	TRUE	0.259019	TRUE	3	10	79.998				N	N
C11	3-1G-M4	myosex	UNKNOWN	SYBR	None	15.4706	15.4545	0.0146032	0							-100	0	TRUE	0.259019	TRUE	3	10	79.998				N	N
C12	3-1G-M4	myosex	UNKNOWN	SYBR	None	15.451	15.4545	0.0146032	0							-100	0	TRUE	0.259019	TRUE	3	10	79.6771				N	N
D1	BiA-F2	AalRps7	UNKNOWN	SYBR	None	19.6345	19.6174	0.030174	0							-100	0	FALSE	0.170953	TRUE	3	14	82.0844				N	N
D2	BiA-F2	AalRps7	UNKNOWN	SYBR	None	19.6351	19.6174	0.030174	0							-100	0	FALSE	0.170953	TRUE	3	14	82.5659				N	N
D3	BiA-F2	AalRps7	UNKNOWN	SYBR	None	19.5826	19.6174	0.030174	0							-100	0	FALSE	0.170953	TRUE	3	14	82.5659				N	N
D4	SM9-M2	AalRps7	UNKNOWN	SYBR	None	20.518	20.55	0.0964462	0							-100	0	FALSE	0.170953	TRUE	3	15	82.4054				N	N
D5	SM9-M2	AalRps7	UNKNOWN	SYBR	None	20.4736	20.55	0.0964462	0							-100	0	FALSE	0.170953	TRUE	3	15	82.2449				N	N
D6	SM9-M2	AalRps7	UNKNOWN	SYBR	None	20.6584	20.55	0.0964462	0							-100	0	FALSE	0.170953	TRUE	3	16	82.0844				N	N
D7	BiA-F2	myosex	UNKNOWN	SYBR	None	21.0533	21.1396	0.0879158	0							-100	0	TRUE	0.259019	TRUE	3	15	79.8376				N	N
D8	BiA-F2	myosex	UNKNOWN	SYBR	None	21.1364	21.1396	0.0879158	0							-100	0	TRUE	0.259019	TRUE	3	15	79.998				N	N
D9	BiA-F2	myosex	UNKNOWN	SYBR	None	21.2291	21.1396	0.0879158	0							-100	0	TRUE	0.259019	TRUE	3	15	79.998				N	N
D10	SM9-M2	myosex	UNKNOWN	SYBR	None	16.8761	16.92	0.0721814	0							-100	0	TRUE	0.259019	TRUE	3	11	80.4795				N	N
D11	SM9-M2	myosex	UNKNOWN	SYBR	None	17.0033	16.92	0.0721814	0							-100	0	TRUE	0.259019	TRUE	3	11	79.8376				N	N
D12	SM9-M2	myosex	UNKNOWN	SYBR	None	16.8806	16.92	0.0721814	0							-100	0	TRUE	0.259019	TRUE	3	11	79.998				N	N
E1	BiA-F3	AalRps7	UNKNOWN	SYBR	None	19.6994	19.7274	0.162155	0							-100	0	FALSE	0.170953	TRUE	3	15	81.6029				N	N
E2	BiA-F3	AalRps7	UNKNOWN	SYBR	None	19.581	19.7274	0.162155	0							-100	0	FALSE	0.170953	TRUE	3	14	81.4424				N	N
E3	BiA-F3	AalRps7	UNKNOWN	SYBR	None	19.9017	19.7274	0.162155	0							-100	0	FALSE	0.170953	TRUE	3	14	82.4054				N	N
E7	BiA-F3	myosex	UNKNOWN	SYBR	None	20.4601	20.5559	0.143231	0							-100	0	TRUE	0.259019	TRUE	3	15	80.1585				N	N
E8	BiA-F3	myosex	UNKNOWN	SYBR	None	20.4869	20.5559	0.143231	0							-100	0	TRUE	0.259019	TRUE	3	15	80.1585				N	N
E9	BiA-F3	myosex	UNKNOWN	SYBR	None	20.7205	20.5559	0.143231	0							-100	0	TRUE	0.259019	TRUE	3	15	79.998				N	N
F1	1-2G-M2	AalRps7	UNKNOWN	SYBR	None	19.0894	19.1248	0.0581039	0							-100	0	FALSE	0.170953	TRUE	3	14	81.7634				N	N
F2	1-2G-M2	AalRps7	UNKNOWN	SYBR	None	19.0932	19.1248	0.0581039	0							-100	0	FALSE	0.170953	TRUE	3	14	81.7634				N	N
F3	1-2G-M2	AalRps7	UNKNOWN	SYBR	None	19.1919	19.1248	0.0581039	0							-100	0	FALSE	0.170953	TRUE	3	14	82.0844				N	N
F7	1-2G-M2	myosex	UNKNOWN	SYBR	None	16.0058	15.9216	0.0920946	0							-100	0	TRUE	0.259019	TRUE	3	11	79.5166				N	N
F8	1-2G-M2	myosex	UNKNOWN	SYBR	None	15.9358	15.9216	0.0920946	0							-100	0	TRUE	0.259019	TRUE	3	10	79.998				N	N
F9	1-2G-M2	myosex	UNKNOWN	SYBR	None	15.8233	15.9216	0.0920946	0							-100	0	TRUE	0.259019	TRUE	3	10	79.998				N	N
G4		AalRps7	NTC	SYBR	None	Undetermined										-100	0	FALSE	0.170953	TRUE	3	39	62.0234				N	N
G5		AalRps7	NTC	SYBR	None	36.0473										-100	0	FALSE	0.170953	TRUE	3	32	70.2083				N	N
G6		AalRps7	NTC	SYBR	None	Undetermined										-100	0	FALSE	0.170953	TRUE	3	35	61.8629				N	N
G10		myosex	NTC	SYBR	None	Undetermined										-100	0	TRUE	0.259019	TRUE	3	35	61.8629				N	N
G11		myosex	NTC	SYBR	None	Undetermined										-100	0	TRUE	0.259019	TRUE	3	39	62.3444				N	N
G12		myosex	NTC	SYBR	None	Undetermined										-100	0	TRUE	0.259019	TRUE	3	39	61.7024				N	N
H1	1-2G-M4	AalRps7	UNKNOWN	SYBR	None	20.2312	19.8826	0.347513	0							-100	0	FALSE	0.170953	TRUE	3	15	81.6029				N	N
H2	1-2G-M4	AalRps7	UNKNOWN	SYBR	None	19.5362	19.8826	0.347513	0							-100	0	FALSE	0.170953	TRUE	3	14	81.7634				N	N
H3	1-2G-M4	AalRps7	UNKNOWN	SYBR	None	19.8804	19.8826	0.347513	0							-100	0	FALSE	0.170953	TRUE	3	15	81.7634				N	N
H7	1-2G-M4	myosex	UNKNOWN	SYBR	None	15.7014	15.7217	0.105036	0							-100	0	TRUE	0.259019	TRUE	3	11	79.5166				N	N
H8	1-2G-M4	myosex	UNKNOWN	SYBR	None	15.8355	15.7217	0.105036	0							-100	0	TRUE	0.259019	TRUE	3	11	79.3561				N	N
H9	1-2G-M4	myosex	UNKNOWN	SYBR	None	15.6284	15.7217	0.105036	0							-100	0	TRUE	0.259019	TRUE	3	10	79.6771				N	N
Analysis Type	Singleplex
Endogenous Control	AalRps7
RQ Min/Max Confidence Level	95.0
Reference Sample	BiA-M1

## Sheet: Run4
Block Type	96fast
Chemistry	SYBR_GREEN
Experiment File Name
Experiment Run End Time
Instrument Type	sds7500fast
Passive Reference	ROX
Well	Sample Name	Target Name	Task	Reporter	Quencher	Cт	Cт Mean	Cт SD	Quantity	Normalized Quantity	Normalized Quantity Mean	Normalized Quantity SEM	RQ	RQ Min	RQ Max	Efficiency	Slope	Automatic Ct Threshold	Ct Threshold	Automatic Baseline	Baseline Start	Baseline End	Tm1	Tm2	Tm3	Comments	AMPNC	HIGHSD	OUTLIERRG	MTP
A1	BiA-F1	2174-2175	STANDARD	SYBR	None	17.9229	18.0843	0.281085	0.04							-100	0	TRUE	0.249968	TRUE	3	12	78.136				N	N	N	N
A2	BiA-F1	2174-2175	STANDARD	SYBR	None	18.4089	18.0843	0.281085	0.04							-100	0	TRUE	0.249968	TRUE	3	13	77.6527				N	N	Y	N
A3	BiA-F1	2174-2175	STANDARD	SYBR	None	17.9211	18.0843	0.281085	0.04							-100	0	TRUE	0.249968	TRUE	3	12	78.136				N	N	N	N
A4	3-1G-M2	2174-2175	UNKNOWN	SYBR	None	30.642	30.1999	0.414463	0							-100	0	TRUE	0.249968	TRUE	3	25	78.6192				N	N	N	N
A5	3-1G-M2	2174-2175	UNKNOWN	SYBR	None	29.8201	30.1999	0.414463	0							-100	0	TRUE	0.249968	TRUE	3	25	78.7803				N	N	N	N
A6	3-1G-M2	2174-2175	UNKNOWN	SYBR	None	30.1376	30.1999	0.414463	0							-100	0	TRUE	0.249968	TRUE	3	25	78.6192				N	N	N	N
A7	BiA-F1	2170-2171	STANDARD	SYBR	None	15.5675	16.0236	0.438765	0.2							-100	0	FALSE	0.170953	TRUE	3	11	74.1089				N	N	N	N
A8	BiA-F1	2170-2171	STANDARD	SYBR	None	16.0605	16.0236	0.438765	0.2							-100	0	FALSE	0.170953	TRUE	3	11	73.6256				N	N	N	N
A9	BiA-F1	2170-2171	STANDARD	SYBR	None	16.4427	16.0236	0.438765	0.2							-100	0	FALSE	0.170953	TRUE	3	12	74.27				N	N	N	N
A10	3-1G-M2	2170-2171	UNKNOWN	SYBR	None	28.6377	29.0265	0.371471	0							-100	0	FALSE	0.170953	TRUE	3	24	74.431				N	N	N	N
A11	3-1G-M2	2170-2171	UNKNOWN	SYBR	None	29.0642	29.0265	0.371471	0							-100	0	FALSE	0.170953	TRUE	3	24	74.1089				N	N	N	N
A12	3-1G-M2	2170-2171	UNKNOWN	SYBR	None	29.3778	29.0265	0.371471	0							-100	0	FALSE	0.170953	TRUE	3	25	74.1089				N	N	N	N
B1	BiA-M2	2174-2175	UNKNOWN	SYBR	None	33.1268	32.952	0.236419	0							-100	0	TRUE	0.249968	TRUE	3	28	78.7803				N	N	N	N
B2	BiA-M2	2174-2175	UNKNOWN	SYBR	None	32.683	32.952	0.236419	0							-100	0	TRUE	0.249968	TRUE	3	27	78.7803				N	N	N	N
B3	BiA-M2	2174-2175	UNKNOWN	SYBR	None	33.0463	32.952	0.236419	0							-100	0	TRUE	0.249968	TRUE	3	27	78.7803				N	N	N	N
B7	BiA-M2	2170-2171	UNKNOWN	SYBR	None	30.9797	31.0226	0.11215	0							-100	0	FALSE	0.170953	TRUE	3	26	74.7532				N	N	N	N
B8	BiA-M2	2170-2171	UNKNOWN	SYBR	None	31.1499	31.0226	0.11215	0							-100	0	FALSE	0.170953	TRUE	3	26	74.27				N	N	N	N
B9	BiA-M2	2170-2171	UNKNOWN	SYBR	None	30.9383	31.0226	0.11215	0							-100	0	FALSE	0.170953	TRUE	3	26	74.431				N	N	N	N
C1	BiA-M3	2174-2175	UNKNOWN	SYBR	None	32.1852	32.5791	0.521338	0							-100	0	TRUE	0.249968	TRUE	3	26	78.7803				N	Y	N	N
C2	BiA-M3	2174-2175	UNKNOWN	SYBR	None	33.1703	32.5791	0.521338	0							-100	0	TRUE	0.249968	TRUE	3	28	78.6192				N	Y	N	N
C3	BiA-M3	2174-2175	UNKNOWN	SYBR	None	32.3817	32.5791	0.521338	0							-100	0	TRUE	0.249968	TRUE	3	27	79.1025				N	Y	N	N
C4	3-1G-M4	2174-2175	UNKNOWN	SYBR	None	33.3182	34.3583	1.29217	0							-100	0	TRUE	0.249968	TRUE	3	28	78.7803				N	Y	N	N
C5	3-1G-M4	2174-2175	UNKNOWN	SYBR	None	35.8048	34.3583	1.29217	0							-100	0	TRUE	0.249968	TRUE	3	30	79.4246				N	Y	N	N
C6	3-1G-M4	2174-2175	UNKNOWN	SYBR	None	33.952	34.3583	1.29217	0							-100	0	TRUE	0.249968	TRUE	3	29	79.4246				N	Y	N	N
C7	BiA-M3	2170-2171	UNKNOWN	SYBR	None	30.7016	30.7743	0.210511	0							-100	0	FALSE	0.170953	TRUE	3	26	74.5921				N	N	N	N
C8	BiA-M3	2170-2171	UNKNOWN	SYBR	None	30.6099	30.7743	0.210511	0							-100	0	FALSE	0.170953	TRUE	3	26	74.431				N	N	N	N
C9	BiA-M3	2170-2171	UNKNOWN	SYBR	None	31.0116	30.7743	0.210511	0							-100	0	FALSE	0.170953	TRUE	3	26	74.7532				N	N	N	N
C10	3-1G-M4	2170-2171	UNKNOWN	SYBR	None	30.4947	30.7633	0.388515	0							-100	0	FALSE	0.170953	TRUE	3	26	74.9143				N	N	N	N
C11	3-1G-M4	2170-2171	UNKNOWN	SYBR	None	31.2088	30.7633	0.388515	0							-100	0	FALSE	0.170953	TRUE	3	27	75.0754				N	N	N	N
C12	3-1G-M4	2170-2171	UNKNOWN	SYBR	None	30.5863	30.7633	0.388515	0							-100	0	FALSE	0.170953	TRUE	3	26	74.431				N	N	N	N
D1	BiA-F2	2174-2175	UNKNOWN	SYBR	None	21.7022	21.7295	0.138046	0							-100	0	TRUE	0.249968	TRUE	3	16	79.1025				N	N	N	N
D2	BiA-F2	2174-2175	UNKNOWN	SYBR	None	21.8791	21.7295	0.138046	0							-100	0	TRUE	0.249968	TRUE	3	16	78.9414				N	N	N	N
D3	BiA-F2	2174-2175	UNKNOWN	SYBR	None	21.6071	21.7295	0.138046	0							-100	0	TRUE	0.249968	TRUE	3	16	79.7468				N	N	N	N
D5	SM9-M2	2174-2175	UNKNOWN	SYBR	None	35.4421	34.7421	0.989856	0							-100	0	TRUE	0.249968	TRUE	3	30	79.4246				N	Y	N	N
D6	SM9-M2	2174-2175	UNKNOWN	SYBR	None	34.0422	34.7421	0.989856	0							-100	0	TRUE	0.249968	TRUE	3	29	79.2635				N	Y	N	N
D7	BiA-F2	2170-2171	UNKNOWN	SYBR	None	20.3992	20.5897	0.211065	0							-100	0	FALSE	0.170953	TRUE	3	15	75.0754				N	N	N	N
D8	BiA-F2	2170-2171	UNKNOWN	SYBR	None	20.5533	20.5897	0.211065	0							-100	0	FALSE	0.170953	TRUE	3	15	75.0754				N	N	N	N
D9	BiA-F2	2170-2171	UNKNOWN	SYBR	None	20.8166	20.5897	0.211065	0							-100	0	FALSE	0.170953	TRUE	3	16	74.5921				N	N	N	N
D10	SM9-M2	2170-2171	UNKNOWN	SYBR	None	32.3528	32.2436	0.478836	0							-100	0	FALSE	0.170953	TRUE	3	28	75.0754				N	N	N	N
D11	SM9-M2	2170-2171	UNKNOWN	SYBR	None	31.7196	32.2436	0.478836	0							-100	0	FALSE	0.170953	TRUE	3	27	74.9143				N	N	N	N
D12	SM9-M2	2170-2171	UNKNOWN	SYBR	None	32.6584	32.2436	0.478836	0							-100	0	FALSE	0.170953	TRUE	3	28	74.7532	68.632			N	N	N	Y
E1	BiA-F3	2174-2175	UNKNOWN	SYBR	None	22.3462	22.4285	0.255475	0							-100	0	TRUE	0.249968	TRUE	3	17	79.1025				N	N	N	N
E2	BiA-F3	2174-2175	UNKNOWN	SYBR	None	22.7149	22.4285	0.255475	0							-100	0	TRUE	0.249968	TRUE	3	17	78.7803				N	N	N	N
E3	BiA-F3	2174-2175	UNKNOWN	SYBR	None	22.2242	22.4285	0.255475	0							-100	0	TRUE	0.249968	TRUE	3	17	79.7468				N	N	N	N
E7	BiA-F3	2170-2171	UNKNOWN	SYBR	None	20.5363	20.4891	0.108731	0							-100	0	FALSE	0.170953	TRUE	3	16	75.2365				N	N	N	N
E8	BiA-F3	2170-2171	UNKNOWN	SYBR	None	20.5663	20.4891	0.108731	0							-100	0	FALSE	0.170953	TRUE	3	16	75.3975				N	N	N	N
E9	BiA-F3	2170-2171	UNKNOWN	SYBR	None	20.3648	20.4891	0.108731	0							-100	0	FALSE	0.170953	TRUE	3	16	75.7197				N	N	N	N
F7	1-2G-M2	2170-2171	UNKNOWN	SYBR	None	30.5109	30.2959	0.187075	0							-100	0	FALSE	0.170953	TRUE	3	26	74.9143				N	N	N	N
F8	1-2G-M2	2170-2171	UNKNOWN	SYBR	None	30.1704	30.2959	0.187075	0							-100	0	FALSE	0.170953	TRUE	3	25	74.7532				N	N	N	N
F9	1-2G-M2	2170-2171	UNKNOWN	SYBR	None	30.2065	30.2959	0.187075	0							-100	0	FALSE	0.170953	TRUE	3	25	74.7532				N	N	N	N
G4		2174-2175	NTC	SYBR	None	36.951										-100	0	TRUE	0.249968	TRUE	3	31	71.8537	82.9685	66.0547		N	N	N	Y
G5		2174-2175	NTC	SYBR	None	36.7992										-100	0	TRUE	0.249968	TRUE	3	31	83.6128	65.7325			N	N	N	Y
G6		2174-2175	NTC	SYBR	None	36.3522										-100	0	TRUE	0.249968	TRUE	3	31	82.8074	65.7325			N	N	N	Y
G10		2170-2171	NTC	SYBR	None	36.6457										-100	0	FALSE	0.170953	TRUE	3	32	71.0483				N	N	N	N
G11		2170-2171	NTC	SYBR	None	34.3179										-100	0	FALSE	0.170953	TRUE	3	30	71.2094				Y	N	N	N
G12		2170-2171	NTC	SYBR	None	33.1988										-100	0	FALSE	0.170953	TRUE	3	28	71.3704				Y	N	N	N
H1	1-2G-M4	2174-2175	UNKNOWN	SYBR	None	31.5653	32.28	1.13902	0							-100	0	TRUE	0.249968	TRUE	3	26	78.7803				N	Y	N	N
H2	1-2G-M4	2174-2175	UNKNOWN	SYBR	None	33.5936	32.28	1.13902	0							-100	0	TRUE	0.249968	TRUE	3	28	78.9414				N	Y	N	N
H3	1-2G-M4	2174-2175	UNKNOWN	SYBR	None	31.6812	32.28	1.13902	0							-100	0	TRUE	0.249968	TRUE	3	26	79.4246				N	Y	N	N
H7	1-2G-M4	2170-2171	UNKNOWN	SYBR	None	30.9691	31.1832	0.229966	0							-100	0	FALSE	0.170953	TRUE	3	26	74.431				N	N	N	N
H8	1-2G-M4	2170-2171	UNKNOWN	SYBR	None	31.154	31.1832	0.229966	0							-100	0	FALSE	0.170953	TRUE	3	26	74.431				N	N	N	N
H9	1-2G-M4	2170-2171	UNKNOWN	SYBR	None	31.4263	31.1832	0.229966	0							-100	0	FALSE	0.170953	TRUE	3	27	74.5921				N	N	N	N
Analysis Type	Singleplex
Endogenous Control	2174-2175
RQ Min/Max Confidence Level	95.0
Reference Sample	BiA-F1
