# Supplementary material for: Transgenic expression of Nix converts genetic females into males and allows automated sex sorting in Aedes albopictus
Source: Commun Biol. 2022 Mar 7;5:210. doi: 10.1038/s42003-022-03165-7 (PMC8901906; doi:10.1038/s42003-022-03165-7)
Supplement: Supplementary file 7 — Supplementary Data 4 [file 42003_2022_3165_MOESM7_ESM.txt]

Id	Plate	Row	Column	Clog	Scan rate	Status sort	Status sel	TOF	EXT	Green	Yellow	Red	PH Ext	PW Ext	PC Ext	PH Green	PW Green	PCGreen	PH Yellow	PW Yellow	PCYellow	PH Red	PW Red	PCRed	Time Stamp
0	1	D	3	N	2500	6	40	704	788	4	11	11	62636	703	n/a	680	656	0	1784	695	n/a	1764	687	n/a	503125
1	1	D	3	N	2500	2	1	268	190	6	13	4	55004	267	n/a	1622	267	0	2884	267	n/a	1392	267	n/a	503125
2	1	D	3	N	2500	33	2	550	497	13	25	9	57648	549	n/a	3487	486	0	6196	534	n/a	1540	524	n/a	503125
3	1	D	3	N	2500	6	40	509	446	2	6	7	46268	508	n/a	280	503	0	1232	508	n/a	2300	508	n/a	503171
4	1	D	3	N	2500	2	1	237	104	1	2	1	25820	236	n/a	365	236	0	664	236	n/a	636	236	n/a	503171
5	1	D	3	N	2500	2	2	551	505	9	20	8	53704	550	n/a	2228	495	0	4336	539	n/a	1704	528	n/a	503171
6	1	D	3	N	2500	10	40	868	634	2	7	7	46140	866	n/a	235	826	0	696	854	n/a	936	828	n/a	503171
7	1	D	3	N	2500	2	2	806	613	18	33	10	48636	804	n/a	4462	785	0	7856	804	n/a	1676	803	n/a	503265
8	1	D	3	N	2500	2	2	537	639	27	50	14	65532	536	n/a	6764	481	0	11556	536	n/a	2184	504	n/a	503375
9	1	D	3	N	2500	6	40	988	828	3	12	12	48920	986	n/a	363	929	0	1072	983	n/a	1684	980	n/a	503421
10	1	D	3	N	2500	2	2	546	646	102	174	28	65532	545	n/a	32380	518	2	54660	545	n/a	8044	521	n/a	503468
11	1	D	3	N	2500	6	40	387	427	2	8	9	55980	386	n/a	413	362	0	1528	386	n/a	2000	366	n/a	503515
12	1	D	3	N	2500	6	40	987	849	4	12	13	52896	985	n/a	445	930	0	2480	971	n/a	2056	960	n/a	503562
13	1	D	3	N	2500	2	2	377	344	0	1	1	50344	376	n/a	74	234	0	348	369	n/a	576	235	n/a	503625
14	1	D	3	N	2500	2	2	909	636	15	29	10	41456	907	n/a	2246	874	0	4176	907	n/a	1504	907	n/a	503843
15	1	D	3	N	2500	2	2	517	525	16	30	12	58856	516	n/a	4015	516	0	7256	516	n/a	2452	506	n/a	503953
16	1	D	3	N	2500	6	40	864	663	2	6	6	50756	862	n/a	286	838	0	896	862	n/a	1544	849	n/a	504015
17	1	D	3	N	2500	6	40	725	616	2	10	11	52924	724	n/a	243	720	0	1124	724	n/a	1460	724	n/a	504093
18	1	D	3	N	2500	2	2	576	570	30	52	13	47284	575	n/a	8024	573	0	13892	575	n/a	2100	560	n/a	504140
19	1	D	3	N	2500	6	40	989	674	3	8	8	47080	987	n/a	268	947	0	864	983	n/a	968	971	n/a	504203
20	1	D	3	N	2500	2	1	244	107	2	4	1	23396	243	n/a	839	243	0	1480	243	n/a	736	243	n/a	504265
21	1	D	3	N	2500	33	2	461	409	11	23	8	58232	460	n/a	2914	406	0	5552	446	n/a	1604	434	n/a	504265
22	1	D	3	N	2500	6	40	527	568	2	7	8	62756	526	n/a	403	484	0	1152	520	n/a	1696	503	n/a	504328
23	1	D	3	N	2500	6	40	446	531	2	7	8	58900	445	n/a	379	408	0	992	445	n/a	1716	426	n/a	504484
24	1	D	3	N	2500	2	2	806	518	13	25	8	43196	804	n/a	2816	786	0	5000	804	n/a	1440	803	n/a	504515
25	1	D	3	N	2500	6	40	500	489	3	10	11	65532	499	n/a	579	473	0	3020	499	n/a	3248	498	n/a	504546
26	1	D	3	N	2500	6	40	589	756	4	14	14	63504	588	n/a	703	542	0	1904	587	n/a	1852	564	n/a	504609
27	1	D	3	N	2500	6	40	960	669	3	9	9	42752	958	n/a	290	930	0	800	954	n/a	1116	950	n/a	504625
28	1	D	3	N	2500	2	2	793	713	19	36	15	59152	791	n/a	3373	759	0	5992	791	n/a	1980	787	n/a	504718
29	1	D	3	N	2500	2	2	477	452	17	34	15	52624	476	n/a	3695	476	0	6504	476	n/a	2880	466	n/a	504781
30	1	D	3	N	2500	2	2	880	626	18	36	12	49628	878	n/a	3092	832	0	5384	878	n/a	1588	878	n/a	504796
31	1	D	3	N	2500	4	40	930	747	3	9	9	59252	928	n/a	265	884	0	1056	920	n/a	1756	924	n/a	504875
32	1	D	3	N	2500	33	2	426	368	0	0	0	44992	425	n/a	84	116	0	96	126	n/a	44	14	n/a	504875
33	1	D	3	N	2500	2	1	185	98	0	1	1	32544	183	n/a	280	183	0	648	183	n/a	1052	183	n/a	504906
34	1	D	3	N	2500	10	40	515	556	2	7	8	55572	514	n/a	301	466	0	1072	494	n/a	1284	486	n/a	504906
35	1	D	3	N	2500	6	40	635	658	3	10	11	61840	634	n/a	446	620	0	1052	634	n/a	1832	634	n/a	504937
36	1	D	3	N	2500	6	40	782	645	2	9	8	54072	780	n/a	288	773	0	944	780	n/a	1248	773	n/a	505031
37	1	D	3	N	2500	36	40	1025	842	3	12	12	44860	1023	n/a	307	980	0	1148	1003	n/a	1368	997	n/a	505031
38	1	D	3	N	2500	6	40	549	370	2	6	7	51268	548	n/a	286	515	0	1116	540	n/a	2064	513	n/a	505062
39	1	D	3	N	2500	4	40	916	663	2	11	12	50268	914	n/a	318	878	0	1040	914	n/a	1964	913	n/a	505078
40	1	D	3	N	2500	33	2	959	745	18	36	16	51728	957	n/a	2482	904	0	4892	948	n/a	1932	939	n/a	505093
41	1	D	3	N	2500	2	2	710	602	23	41	12	58640	709	n/a	3918	684	0	7000	709	n/a	1540	707	n/a	505156
42	1	D	3	N	2500	2	2	662	484	9	19	9	56468	661	n/a	1394	636	0	2548	661	n/a	2244	661	n/a	505203
43	1	D	3	N	2500	2	2	886	657	16	32	12	54176	884	n/a	2514	842	0	4800	871	n/a	1640	850	n/a	505484
44	1	D	3	N	2500	2	2	429	387	12	22	10	47964	428	n/a	3326	387	0	6068	428	n/a	2056	419	n/a	505625
45	1	D	3	N	2500	2	1	158	118	0	0	0	44520	156	n/a	147	134	0	412	155	n/a	504	90	n/a	505687
46	1	D	3	N	2500	6	40	737	562	3	8	9	45056	736	n/a	403	709	0	1228	734	n/a	2404	728	n/a	505734
47	1	D	3	N	2500	2	2	691	705	23	42	14	54376	690	n/a	4736	675	0	7956	690	n/a	1668	671	n/a	505828
48	1	D	3	N	2500	2	2	650	755	46	80	18	62032	649	n/a	10322	612	0	17640	645	n/a	2760	627	n/a	505843
49	1	D	3	N	2500	2	2	1030	767	36	66	19	55004	1028	n/a	5261	958	0	9020	1008	n/a	1888	1004	n/a	505859
50	1	D	3	N	2500	2	2	1117	840	35	65	19	53168	1115	n/a	6542	1062	0	11552	1093	n/a	2456	1082	n/a	505906
51	1	D	3	N	2500	2	1	244	108	0	1	1	26200	243	n/a	108	242	0	484	243	n/a	748	242	n/a	505953
52	1	D	3	N	2500	10	40	570	514	2	6	7	52616	569	n/a	259	525	0	832	556	n/a	1016	544	n/a	505953
53	1	D	3	N	2500	2	2	1072	880	43	78	21	53336	1070	n/a	6446	1016	0	10732	1057	n/a	2336	1058	n/a	506078
54	1	D	3	N	2500	6	40	528	635	3	9	11	65532	527	n/a	537	510	0	1532	527	n/a	2256	522	n/a	506156
55	1	D	3	N	2500	6	40	1066	766	3	12	13	46564	1064	n/a	336	1019	0	1036	1064	n/a	1292	1063	n/a	506281
56	1	D	3	N	2500	6	40	1029	848	3	10	11	56060	1027	n/a	316	1012	0	888	1027	n/a	1348	1023	n/a	506328
57	1	D	3	N	2500	2	2	913	664	18	34	13	39948	911	n/a	2699	853	0	4744	897	n/a	1464	893	n/a	506359
58	1	D	3	N	2500	2	2	827	718	34	61	15	64780	825	n/a	4765	781	0	7976	825	n/a	2016	792	n/a	506468
59	1	D	3	N	2500	6	40	534	466	2	7	9	64252	533	n/a	360	506	0	1956	533	n/a	3588	514	n/a	506484
60	1	D	3	N	2500	6	40	874	644	2	6	5	45508	872	n/a	259	847	0	736	870	n/a	928	866	n/a	506531
61	1	D	3	N	2500	6	40	419	503	2	5	7	65532	418	n/a	439	404	0	1056	418	n/a	2076	415	n/a	506531
62	1	D	3	N	2500	2	2	465	430	24	43	13	54552	464	n/a	5345	434	0	9384	464	n/a	2276	459	n/a	506593
63	1	D	3	N	2500	6	40	729	758	3	13	14	56836	728	n/a	387	667	0	1376	722	n/a	1488	713	n/a	506609
64	1	D	3	N	2500	6	40	861	551	2	8	9	51072	859	n/a	304	826	0	968	857	n/a	1380	854	n/a	506687
65	1	D	3	N	2500	2	2	581	678	27	49	15	55312	580	n/a	5439	580	0	9824	580	n/a	2116	558	n/a	506734
66	1	D	3	N	2500	33	2	946	759	28	51	15	50116	944	n/a	5786	910	0	9640	933	n/a	2052	931	n/a	506750
67	1	D	3	N	2500	2	2	592	630	30	55	17	57044	591	n/a	4944	547	0	9060	591	n/a	2784	581	n/a	506781
68	1	D	3	N	2500	6	40	600	710	3	10	12	63468	599	n/a	448	558	0	1364	593	n/a	1860	576	n/a	506796
69	1	D	3	N	2500	6	40	1098	945	3	11	11	56996	1096	n/a	280	1057	0	1008	1096	n/a	1368	1091	n/a	506859
70	1	D	3	N	2500	36	40	789	634	2	7	8	51312	787	n/a	263	760	0	928	787	n/a	1560	779	n/a	506859
71	1	D	3	N	2500	6	40	646	572	2	11	13	57032	645	n/a	254	617	0	1312	642	n/a	1904	628	n/a	506890
72	1	D	3	N	2500	36	40	961	711	3	9	10	44760	959	n/a	275	957	0	888	959	n/a	1560	957	n/a	506890
73	1	D	3	N	2500	2	2	767	558	8	17	9	43044	765	n/a	1181	709	0	2304	761	n/a	2292	756	n/a	507031
74	1	D	3	N	2500	6	40	853	790	3	11	12	54008	851	n/a	346	815	0	1172	845	n/a	1660	835	n/a	507093
75	1	D	3	N	2500	2	2	871	682	21	38	12	51332	869	n/a	3390	861	0	5620	869	n/a	1948	869	n/a	507156
76	1	D	3	N	2500	2	2	956	660	25	46	12	45308	954	n/a	4818	880	0	8000	954	n/a	1780	952	n/a	507171
77	1	D	3	N	2500	2	2	418	390	0	1	1	45128	417	n/a	114	371	0	528	416	n/a	820	294	n/a	507203
78	1	D	3	N	2500	6	40	662	543	2	7	7	54408	661	n/a	251	651	0	968	661	n/a	1252	659	n/a	507234
79	1	D	3	N	2500	2	2	593	552	11	22	9	53036	592	n/a	2399	592	0	4152	592	n/a	1788	592	n/a	507265
80	1	D	3	N	2500	2	2	752	794	38	71	23	55348	751	n/a	6797	702	0	11808	745	n/a	2756	731	n/a	507640
81	1	D	3	N	2500	6	40	785	658	4	13	12	53436	783	n/a	424	763	0	1536	783	n/a	2016	766	n/a	507734
82	1	D	3	N	2500	36	40	844	572	2	10	10	44716	842	n/a	298	817	0	1052	842	n/a	1036	842	n/a	507750
83	1	D	3	N	2500	2	2	796	621	23	44	14	65532	794	n/a	4903	693	0	8480	733	n/a	2392	693	n/a	507796
84	1	D	3	N	2500	6	40	975	764	3	10	10	41276	973	n/a	300	921	0	940	964	n/a	948	955	n/a	507812
85	1	D	3	N	2500	2	1	255	257	0	0	0	54992	254	n/a	53	148	0	148	249	n/a	144	160	n/a	507843
86	1	D	3	N	2500	6	40	604	718	3	10	12	65532	603	n/a	531	504	0	1556	582	n/a	2084	530	n/a	507937
87	1	D	3	N	2500	6	40	881	538	2	8	8	43076	879	n/a	222	840	0	1016	867	n/a	1644	861	n/a	507984
88	1	D	3	N	2500	6	40	796	554	2	9	9	36644	794	n/a	265	777	0	972	794	n/a	1308	790	n/a	508031
89	1	D	3	N	2500	6	40	738	497	2	8	8	55564	737	n/a	343	711	0	1164	736	n/a	2048	734	n/a	508031
90	1	D	3	N	2500	2	2	720	492	14	28	12	38176	719	n/a	2472	706	0	4240	719	n/a	1364	718	n/a	508046
91	1	D	3	N	2500	2	2	387	363	7	15	7	62800	386	n/a	2413	386	0	4608	386	n/a	1784	386	n/a	508062
92	1	D	3	N	2500	33	1	482	214	7	13	3	23992	481	n/a	1875	460	0	3216	481	n/a	972	481	n/a	508062
93	1	D	3	N	2500	6	40	919	700	2	8	9	61012	917	n/a	455	885	0	1036	914	n/a	1988	906	n/a	508093
94	1	D	3	N	2500	2	2	878	715	23	41	11	53968	876	n/a	4216	832	0	7356	876	n/a	1636	876	n/a	508156
95	1	D	3	N	2500	6	40	1057	776	3	11	11	46640	1055	n/a	356	1013	0	1024	1054	n/a	1112	1054	n/a	508171
96	1	D	3	N	2500	2	2	447	440	8	16	9	52052	446	n/a	1882	439	0	3308	446	n/a	1480	437	n/a	508250
97	1	D	3	N	2500	6	40	1013	853	4	10	10	51548	1011	n/a	368	946	0	868	1002	n/a	992	993	n/a	508281
98	1	D	3	N	2500	2	1	331	173	0	2	2	29768	330	n/a	165	329	0	840	330	n/a	1252	330	n/a	508328
99	1	D	3	N	2500	33	2	590	502	1	6	6	55104	589	n/a	262	541	0	844	565	n/a	1500	561	n/a	508328
100	1	D	3	N	2500	6	40	908	611	3	9	10	44492	906	n/a	280	874	0	928	900	n/a	1536	893	n/a	508390
101	1	D	3	N	2500	6	40	553	554	2	8	10	65532	552	n/a	456	511	0	1800	552	n/a	2252	525	n/a	508453
102	1	D	3	N	2500	6	40	356	463	2	8	10	65532	355	n/a	488	321	0	1776	355	n/a	2476	342	n/a	508500
103	1	D	3	N	2500	2	2	801	572	26	48	14	51036	799	n/a	3435	761	0	6252	797	n/a	2428	780	n/a	508562
104	1	D	3	N	2500	2	2	671	683	42	75	18	58664	670	n/a	5667	632	0	10376	670	n/a	2320	638	n/a	508578
105	1	D	3	N	2500	2	2	879	724	16	30	12	61116	877	n/a	2350	846	0	4236	877	n/a	1696	875	n/a	508625
106	1	D	3	N	2500	2	2	842	631	18	31	11	46976	840	n/a	3942	810	0	6420	840	n/a	1612	838	n/a	508625
107	1	D	3	N	2500	2	2	564	653	27	50	15	63432	563	n/a	5037	517	0	8744	562	n/a	2160	546	n/a	508656
108	1	D	3	N	2500	10	40	1032	744	4	14	16	46768	1030	n/a	591	997	0	1132	1027	n/a	2016	1022	n/a	508656
109	1	D	3	N	2500	6	40	942	823	3	9	9	56212	940	n/a	292	878	0	968	940	n/a	1700	925	n/a	508687
110	1	D	3	N	2500	2	2	910	673	20	37	11	48660	908	n/a	3974	864	0	6928	908	n/a	1644	908	n/a	509000
111	1	D	3	N	2500	33	2	635	470	14	27	8	46084	634	n/a	3674	634	0	6560	634	n/a	1580	629	n/a	509000
112	1	D	3	N	2500	2	1	314	226	0	0	0	36084	313	n/a	176	266	0	212	313	n/a	292	254	n/a	509140
113	1	D	3	N	2500	2	2	852	630	37	66	16	59636	850	n/a	6405	810	0	10936	850	n/a	2172	850	n/a	509265
114	1	D	3	N	2500	2	2	1019	774	27	49	14	56528	1017	n/a	5137	965	0	8992	995	n/a	1936	983	n/a	509296
115	1	D	3	N	2500	4	40	985	764	3	9	9	48000	983	n/a	311	952	0	924	974	n/a	1080	968	n/a	509312
116	1	D	3	N	2500	33	2	594	514	19	36	12	50072	593	n/a	4529	593	0	8132	593	n/a	2140	593	n/a	509328
117	1	D	3	N	2500	33	1	317	232	5	10	3	43504	316	n/a	1767	266	0	3288	299	n/a	1152	291	n/a	509328
118	1	D	3	N	2500	2	1	433	236	13	23	5	28796	432	n/a	3482	432	0	6028	432	n/a	1104	432	n/a	509343
119	1	D	3	N	2500	33	2	429	353	16	28	7	59476	428	n/a	5083	390	0	8612	421	n/a	1852	395	n/a	509343
120	1	D	3	N	2500	2	2	1065	788	29	53	15	51272	1063	n/a	4019	1020	0	6900	1061	n/a	2188	1050	n/a	509390
121	1	D	3	N	2500	2	2	754	646	31	54	13	52064	752	n/a	5755	752	0	9700	752	n/a	1984	748	n/a	509453
122	1	D	3	N	2500	6	40	981	800	4	12	12	51764	979	n/a	381	935	0	1056	962	n/a	1156	950	n/a	509484
123	1	D	3	N	2500	2	2	898	596	24	45	13	43788	896	n/a	5158	859	0	8980	896	n/a	1972	896	n/a	509500
124	1	D	3	N	2500	2	1	162	68	1	2	0	23404	160	n/a	548	160	0	1048	160	n/a	520	160	n/a	509703
125	1	D	3	N	2500	33	2	415	355	9	17	6	54088	414	n/a	2848	363	0	5192	404	n/a	1324	391	n/a	509703
126	1	D	3	N	2500	2	2	631	487	12	24	9	50424	630	n/a	2720	630	0	5116	630	n/a	1708	630	n/a	509765
127	1	D	3	N	2500	6	40	1020	743	3	10	11	48732	1018	n/a	264	985	0	1024	1014	n/a	1192	1009	n/a	509812
128	1	D	3	N	2500	6	40	688	601	2	8	8	64292	687	n/a	302	657	0	1128	685	n/a	1500	677	n/a	509875
129	1	D	3	N	2500	2	2	1004	712	33	60	16	47312	1002	n/a	5211	924	0	9228	1000	n/a	1964	992	n/a	509890
130	1	D	3	N	2500	6	40	656	587	2	6	7	53820	655	n/a	340	649	0	820	655	n/a	1512	654	n/a	510078
131	1	D	3	N	2500	2	2	660	563	9	19	9	51880	659	n/a	1649	659	0	3084	659	n/a	1848	654	n/a	510109
132	1	D	3	N	2500	6	40	684	602	2	8	8	61680	683	n/a	389	653	0	1292	683	n/a	1468	680	n/a	510203
133	1	D	3	N	2500	6	40	965	774	3	8	8	58904	963	n/a	262	935	0	840	963	n/a	1436	959	n/a	510218
134	1	D	3	N	2500	2	1	357	196	0	0	0	25580	356	n/a	125	307	0	112	356	n/a	160	205	n/a	510390
135	1	D	3	N	2500	2	2	583	460	17	32	9	48716	582	n/a	3541	582	0	6576	582	n/a	1588	582	n/a	510390
136	1	D	3	N	2500	2	2	492	423	10	21	11	56636	491	n/a	3474	473	0	6364	491	n/a	1992	491	n/a	510453
137	1	D	3	N	2500	2	2	609	651	72	125	25	55324	608	n/a	12841	572	0	21980	608	n/a	3616	595	n/a	510593
138	1	D	3	N	2500	2	2	690	619	15	29	11	55196	689	n/a	2868	685	0	4968	689	n/a	1592	689	n/a	510593
139	1	D	3	N	2500	6	40	870	619	2	8	9	50460	868	n/a	247	819	0	872	854	n/a	1280	847	n/a	510609
140	1	D	3	N	2500	2	2	886	564	21	39	12	42080	884	n/a	3536	851	0	6384	878	n/a	1752	877	n/a	510625
141	1	D	3	N	2500	2	2	1047	871	38	69	17	50884	1045	n/a	6917	996	0	12152	1040	n/a	2532	1034	n/a	510687
142	1	D	3	N	2500	2	2	1034	799	31	57	17	46504	1032	n/a	3874	986	0	7228	1029	n/a	1724	1030	n/a	510796
143	1	D	3	N	2500	2	2	918	777	38	67	16	53340	916	n/a	7697	900	0	13660	916	n/a	2648	916	n/a	510953
144	1	D	3	N	2500	6	40	844	689	3	9	9	55948	842	n/a	293	788	0	1152	836	n/a	1672	818	n/a	510984
145	1	D	3	N	2500	2	2	974	761	36	64	17	49520	972	n/a	5056	915	0	8576	955	n/a	2220	942	n/a	511062
146	1	D	3	N	2500	2	2	882	761	25	47	13	54208	880	n/a	4708	854	0	8196	880	n/a	1588	880	n/a	511093
147	1	D	3	N	2500	2	2	1074	921	49	86	20	54544	1072	n/a	8945	1034	0	15388	1072	n/a	2484	1071	n/a	511125
148	1	D	3	N	2500	6	40	442	532	3	9	10	65532	441	n/a	544	410	0	1964	441	n/a	2604	430	n/a	511203
149	1	D	3	N	2500	2	2	891	634	19	35	11	46988	889	n/a	3076	849	0	5388	889	n/a	1512	888	n/a	511250
150	1	D	3	N	2500	2	2	568	616	20	41	17	61084	567	n/a	4949	529	0	8908	563	n/a	3096	539	n/a	511296
151	1	D	3	N	2500	2	2	558	570	16	32	11	57100	557	n/a	3001	557	0	5556	557	n/a	1628	557	n/a	511328
152	1	D	3	N	2500	8	40	855	690	3	9	9	53244	853	n/a	357	826	0	1016	841	n/a	1432	829	n/a	511328
153	1	D	3	N	2500	33	2	957	760	34	60	14	49972	955	n/a	5782	917	0	10004	955	n/a	2032	955	n/a	511328
154	1	D	3	N	2500	2	2	840	666	23	42	13	49236	838	n/a	4384	838	0	7748	838	n/a	1672	838	n/a	511359
155	1	D	3	N	2500	6	40	720	486	2	9	9	52568	719	n/a	264	685	0	1144	717	n/a	1952	703	n/a	511421
156	1	D	3	N	2500	6	40	1075	723	3	9	9	44556	1073	n/a	280	1055	0	924	1064	n/a	1440	1056	n/a	511468
157	1	D	3	N	2500	2	2	677	484	11	23	9	60404	676	n/a	1829	624	0	3392	676	n/a	2128	651	n/a	511687
158	1	D	3	N	2500	2	2	876	563	12	25	12	39976	874	n/a	2022	835	0	3716	873	n/a	1440	870	n/a	511796
159	1	D	3	N	2500	2	2	752	695	21	39	13	54016	751	n/a	4741	751	0	8384	751	n/a	1996	751	n/a	511796
160	1	D	3	N	2500	2	1	187	70	0	1	1	16716	185	n/a	153	185	0	528	185	n/a	632	185	n/a	511812
161	1	D	3	N	2500	33	1	228	99	0	1	1	25900	227	n/a	119	193	0	448	227	n/a	464	227	n/a	511812
162	1	D	3	N	2500	2	2	1037	851	34	67	22	50912	1035	n/a	5191	971	0	9368	1034	n/a	2240	1030	n/a	511828
163	1	D	3	N	2500	2	2	907	702	28	51	14	49484	905	n/a	5236	861	0	9096	899	n/a	1868	900	n/a	511875
164	1	D	3	N	2500	2	2	482	607	23	41	12	64532	481	n/a	6045	447	0	10364	481	n/a	2336	473	n/a	511984
165	1	D	3	N	2500	6	40	685	726	3	10	12	58472	684	n/a	354	639	0	1080	672	n/a	1952	668	n/a	512000
166	1	D	3	N	2500	6	40	929	706	3	9	9	46152	927	n/a	350	893	0	804	925	n/a	1108	922	n/a	512093
167	1	D	3	N	2500	6	40	513	513	2	8	8	61632	512	n/a	353	481	0	1284	511	n/a	1344	497	n/a	512187
168	1	D	3	N	2500	2	2	725	613	44	78	18	46756	724	n/a	6916	670	0	11596	719	n/a	2288	688	n/a	512187
169	1	D	3	N	2500	33	1	160	137	0	0	0	42388	158	n/a	40	25	0	68	129	n/a	68	31	n/a	512187
170	1	D	3	N	2500	6	40	539	497	3	10	11	48660	538	n/a	432	533	0	1436	538	n/a	1728	538	n/a	512203
171	1	D	3	N	2500	2	2	842	605	37	65	14	58024	840	n/a	7836	800	0	12808	835	n/a	1960	833	n/a	512250
172	1	D	3	N	2500	6	40	823	667	3	12	11	49876	821	n/a	320	811	0	1276	821	n/a	1780	821	n/a	512484
173	1	D	3	N	2500	2	2	647	685	17	34	14	52840	646	n/a	2337	604	0	4628	643	n/a	1784	630	n/a	512500
174	1	D	3	N	2500	2	2	708	544	12	23	9	52168	707	n/a	2658	687	0	5000	707	n/a	1388	707	n/a	512625
175	1	D	3	N	2500	6	40	686	474	2	6	7	63560	685	n/a	294	640	0	1080	681	n/a	1740	668	n/a	512703
176	1	D	3	N	2500	6	40	979	845	3	9	10	53272	977	n/a	316	880	0	972	973	n/a	1580	957	n/a	512781
177	1	D	3	N	2500	6	40	746	624	2	7	8	61636	745	n/a	424	691	0	1236	731	n/a	2040	716	n/a	512796
178	1	D	3	N	2500	2	2	408	433	1	4	4	55508	407	n/a	367	316	0	1532	399	n/a	1796	315	n/a	512828
179	1	D	3	N	2500	2	2	697	625	25	50	18	54356	696	n/a	4224	672	0	7848	696	n/a	2140	696	n/a	512875
180	1	D	3	N	2500	2	1	239	128	0	1	1	29832	238	n/a	222	236	0	604	238	n/a	836	238	n/a	512953
181	1	D	3	N	2500	2	2	478	434	1	5	6	58284	477	n/a	292	433	0	928	467	n/a	1128	452	n/a	512953
182	1	D	3	N	2500	33	2	896	634	29	53	16	45972	894	n/a	5359	846	0	9212	894	n/a	1920	894	n/a	512953
183	1	D	3	N	2500	6	40	838	707	3	8	8	58296	836	n/a	302	785	0	808	815	n/a	912	804	n/a	512984
184	1	D	3	N	2500	6	40	591	600	3	9	10	60820	590	n/a	355	567	0	1108	588	n/a	1844	581	n/a	513000
185	1	D	3	N	2500	6	40	918	751	3	10	11	58268	916	n/a	338	894	0	1056	916	n/a	1616	916	n/a	513046
186	1	D	3	N	2500	2	2	706	664	29	55	13	54768	705	n/a	5944	652	0	10672	683	n/a	2064	675	n/a	513187
187	1	D	3	N	2500	2	2	491	555	19	35	11	58340	490	n/a	4790	486	0	8388	490	n/a	2004	480	n/a	513218
188	1	D	3	N	2500	2	1	362	292	0	0	0	39440	361	n/a	143	289	0	120	358	n/a	128	177	n/a	513296
189	1	D	3	N	2500	2	2	548	624	26	48	14	65532	547	n/a	7216	477	0	12904	546	n/a	2428	497	n/a	513312
190	1	D	3	N	2500	2	2	994	465	23	41	10	28156	992	n/a	4110	952	0	7056	989	n/a	1536	989	n/a	513328
191	1	D	3	N	2500	6	40	672	710	2	9	9	60280	671	n/a	294	616	0	1052	663	n/a	1252	661	n/a	513609
192	1	D	3	N	2500	6	40	662	440	2	7	8	46676	661	n/a	354	625	0	1040	661	n/a	1448	654	n/a	513625
193	1	D	3	N	2500	6	40	919	743	3	9	9	50684	917	n/a	288	889	0	928	917	n/a	1288	912	n/a	513750
194	1	D	3	N	2500	2	2	553	565	30	54	15	62076	552	n/a	8817	527	0	15432	552	n/a	3048	548	n/a	513765
195	1	D	3	N	2500	2	2	585	622	25	44	12	63768	584	n/a	5932	542	0	9992	581	n/a	2268	556	n/a	513937
196	1	D	3	N	2500	2	2	716	695	35	63	16	56580	715	n/a	5724	674	0	9984	705	n/a	2348	689	n/a	513953
197	1	D	3	N	2500	6	40	666	654	3	10	12	63716	665	n/a	448	646	0	1460	663	n/a	1964	662	n/a	514125
198	1	D	3	N	2500	2	2	816	602	19	35	10	58268	814	n/a	3130	754	0	5820	809	n/a	1380	786	n/a	514125
199	1	D	3	N	2500	2	2	1080	859	40	70	17	48600	1078	n/a	6082	1033	0	10664	1066	n/a	2168	1065	n/a	514156
200	1	D	3	N	2500	6	40	866	646	2	9	10	50988	864	n/a	262	827	0	836	847	n/a	1488	844	n/a	514171
201	1	D	3	N	2500	6	40	492	522	3	11	13	55660	491	n/a	536	463	0	1764	489	n/a	2344	470	n/a	514187
202	1	D	3	N	2500	2	2	1047	909	35	64	18	53464	1045	n/a	6163	992	0	10552	1033	n/a	2644	1034	n/a	514265
203	1	D	3	N	2500	2	2	960	677	25	48	13	42760	958	n/a	2939	908	0	5060	957	n/a	1528	958	n/a	514375
204	1	D	3	N	2500	4	40	965	582	2	7	7	41448	963	n/a	321	923	0	1088	963	n/a	940	953	n/a	514390
205	1	D	3	N	2500	33	2	1079	842	24	47	16	47372	1077	n/a	4133	1041	0	7756	1069	n/a	2052	1063	n/a	514406
206	1	D	3	N	2500	6	40	438	540	2	7	8	63740	437	n/a	418	421	0	1080	437	n/a	1504	430	n/a	514500
207	1	D	3	N	2500	4	40	464	539	2	7	8	56460	463	n/a	365	442	0	1076	463	n/a	1508	456	n/a	514562
208	1	D	3	N	2500	33	1	175	72	0	1	1	21904	173	n/a	113	172	0	392	173	n/a	476	173	n/a	514562
209	1	D	3	N	2500	33	2	465	407	1	6	8	50064	464	n/a	237	427	0	1232	460	n/a	2148	450	n/a	514562
210	1	D	3	N	2500	6	40	959	732	4	15	16	51576	957	n/a	369	912	0	1096	957	n/a	1580	957	n/a	514656
211	1	D	3	N	2500	6	40	986	673	3	10	10	47872	984	n/a	296	953	0	960	984	n/a	1176	984	n/a	514703
212	1	D	3	N	2500	2	1	317	290	0	2	2	53816	316	n/a	178	195	0	1308	316	n/a	1928	266	n/a	514718
213	1	D	3	N	2500	6	40	644	798	3	13	15	65532	643	n/a	415	613	0	1468	643	n/a	1616	643	n/a	514734
214	1	D	3	N	2500	6	40	1024	815	4	12	13	48632	1022	n/a	344	992	0	1024	1012	n/a	1948	1012	n/a	514750
215	1	D	3	N	2500	6	40	920	603	2	12	13	57208	918	n/a	320	903	0	1184	918	n/a	1920	918	n/a	514843
216	1	D	3	N	2500	2	2	774	581	36	66	16	61420	772	n/a	4957	728	0	9232	770	n/a	2968	754	n/a	514890
217	1	D	3	N	2500	6	40	548	563	3	8	9	56268	547	n/a	408	504	0	1160	541	n/a	2052	529	n/a	514953
218	1	D	3	N	2500	2	2	666	583	26	47	12	45788	665	n/a	5314	605	0	8888	643	n/a	1752	639	n/a	514953
219	1	D	3	N	2500	2	2	1828	1644	32	63	29	64792	1826	n/a	4017	1788	0	6984	1822	n/a	2004	1824	n/a	515046
220	1	D	3	N	2500	2	2	876	683	45	81	19	49052	874	n/a	8809	874	0	15028	874	n/a	2812	874	n/a	515156
221	1	D	3	N	2500	2	2	473	582	54	95	19	65532	472	n/a	11358	472	0	18944	472	n/a	3676	472	n/a	515171
222	1	D	3	N	2500	10	40	868	630	3	11	12	51692	866	n/a	345	859	0	1284	866	n/a	2048	866	n/a	515171
223	1	D	3	N	2500	2	2	593	523	20	38	11	50688	592	n/a	4696	592	0	7920	592	n/a	1836	592	n/a	515171
224	1	D	3	N	2500	6	40	796	635	2	7	7	51928	794	n/a	308	781	0	1108	794	n/a	1988	784	n/a	515203
225	1	D	3	N	2500	2	1	173	144	0	2	2	50852	171	n/a	345	171	0	1040	171	n/a	1492	171	n/a	515234
226	1	D	3	N	2500	33	1	280	321	1	5	5	65532	279	n/a	536	247	0	1864	277	n/a	2356	257	n/a	515234
227	1	D	3	N	2500	6	40	604	545	2	9	9	59004	603	n/a	341	566	0	1276	603	n/a	1368	601	n/a	515312
228	1	D	3	N	2500	2	1	359	329	2	8	9	51164	358	n/a	407	337	0	1628	358	n/a	1828	349	n/a	515328
229	1	D	3	N	2500	2	2	557	643	9	19	9	56352	556	n/a	2694	517	0	4740	551	n/a	1464	534	n/a	515515
230	1	D	3	N	2500	6	40	452	449	2	6	6	50600	451	n/a	326	428	0	920	451	n/a	1184	444	n/a	515656
231	1	D	3	N	2500	2	2	554	623	29	52	13	63384	553	n/a	4955	553	0	8796	553	n/a	2376	553	n/a	515703
232	1	D	3	N	2500	2	2	839	733	30	55	16	61076	837	n/a	5246	794	0	9416	829	n/a	1896	810	n/a	515718
233	1	D	3	N	2500	33	2	996	803	48	87	19	41548	994	n/a	6405	954	0	11452	983	n/a	2084	966	n/a	515718
234	1	D	3	N	2500	6	40	889	677	2	9	9	55532	887	n/a	278	862	0	844	880	n/a	1416	875	n/a	515750
235	1	D	3	N	2500	2	2	982	874	52	94	25	56172	980	n/a	9327	980	0	15908	980	n/a	3100	980	n/a	515765
236	1	D	3	N	2500	6	40	798	575	2	6	6	50268	796	n/a	306	760	0	792	796	n/a	1188	785	n/a	515781
237	1	D	3	N	2500	6	40	1068	865	4	15	16	51344	1066	n/a	317	1044	0	1448	1061	n/a	1904	1060	n/a	515937
238	1	D	3	N	2500	2	1	174	63	1	2	1	16976	172	n/a	492	172	0	876	172	n/a	452	172	n/a	515984
239	1	D	3	N	2500	33	2	776	703	29	53	15	52328	774	n/a	5025	713	0	9096	757	n/a	2044	746	n/a	515984
240	1	D	3	N	2500	2	2	1079	807	28	53	16	56796	1077	n/a	3669	1024	0	6448	1077	n/a	2360	1077	n/a	516109
241	1	D	3	N	2500	2	2	948	756	35	64	19	53288	946	n/a	4265	878	0	7332	936	n/a	1912	926	n/a	516171
242	1	D	3	N	2500	6	40	959	773	3	11	11	52424	957	n/a	329	921	0	1020	946	n/a	1568	943	n/a	516203
243	1	D	3	N	2500	2	2	963	753	44	79	20	51288	961	n/a	7063	913	0	12036	958	n/a	2184	955	n/a	516250
244	1	D	3	N	2500	6	40	850	552	2	8	9	45500	848	n/a	348	821	0	836	848	n/a	1716	841	n/a	516265
245	1	D	3	N	2500	2	2	512	511	16	33	13	53964	511	n/a	4753	487	0	8916	511	n/a	2668	511	n/a	516296
246	1	D	3	N	2500	2	1	341	296	0	0	0	52300	340	n/a	56	206	0	160	340	n/a	160	233	n/a	516328
247	1	D	3	N	2500	6	40	358	344	2	7	8	56424	357	n/a	444	337	0	1592	357	n/a	2512	344	n/a	516437
248	1	D	3	N	2500	6	40	642	540	2	8	8	56532	641	n/a	513	595	0	960	634	n/a	1144	616	n/a	516531
249	1	D	3	N	2500	6	40	664	604	3	14	18	48996	663	n/a	433	589	0	1600	641	n/a	2032	626	n/a	516875
250	1	D	3	N	2500	2	2	599	561	18	34	12	63776	598	n/a	4328	548	0	7888	589	n/a	2064	580	n/a	517015
251	1	D	3	N	2500	6	40	627	693	3	12	13	54476	626	n/a	416	576	0	1928	626	n/a	2160	599	n/a	517031
252	1	D	3	N	2500	6	40	631	669	2	9	9	62484	630	n/a	407	612	0	1544	630	n/a	1604	630	n/a	517093
253	1	D	3	N	2500	2	2	641	763	0	2	3	62960	640	n/a	138	477	0	1012	585	n/a	2020	343	n/a	517281
254	1	D	3	N	2500	2	2	519	519	14	27	9	65532	518	n/a	2795	502	0	5236	518	n/a	2368	517	n/a	517281
255	1	D	3	N	2500	2	2	950	617	20	37	11	45724	948	n/a	3422	899	0	6140	948	n/a	1672	948	n/a	517484
256	1	D	3	N	2500	2	2	800	575	18	35	11	47816	798	n/a	4229	767	0	7600	798	n/a	1844	797	n/a	517625
257	1	D	3	N	2500	2	2	619	511	10	24	15	52820	618	n/a	1660	605	0	3732	618	n/a	3548	618	n/a	517890
258	1	D	3	N	2500	4	40	890	727	3	8	8	48100	888	n/a	338	824	0	804	874	n/a	868	867	n/a	518046
259	1	D	3	N	2500	33	2	647	438	24	47	16	43172	646	n/a	4433	601	0	8052	645	n/a	2636	631	n/a	518046
260	1	D	3	N	2500	2	2	1053	769	39	69	15	47764	1051	n/a	6798	1014	0	11076	1048	n/a	2080	1046	n/a	518093
261	1	D	3	N	2500	2	2	863	722	112	191	32	51892	861	n/a	25341	832	1	42284	856	n/a	6380	846	n/a	518250
262	1	D	3	N	2500	6	40	1001	869	4	10	10	53824	999	n/a	305	964	0	968	985	n/a	1960	985	n/a	518421
263	1	D	3	N	2500	6	40	983	780	4	12	12	53580	981	n/a	337	931	0	924	974	n/a	1820	965	n/a	518703
264	1	D	3	N	2500	2	2	959	684	26	49	15	49388	957	n/a	4182	917	0	7292	957	n/a	1944	957	n/a	518765
265	1	D	3	N	2500	2	2	1167	870	40	70	18	40232	1165	n/a	5212	1121	0	8584	1149	n/a	1912	1138	n/a	518781
266	1	D	3	N	2500	33	2	592	671	2	12	14	54284	591	n/a	282	491	0	1440	560	n/a	1784	564	n/a	518781
267	1	D	3	N	2500	2	2	651	714	33	62	19	65296	650	n/a	7770	622	0	13568	650	n/a	3096	644	n/a	518812
268	1	D	3	N	2500	6	40	565	547	2	6	7	62068	564	n/a	377	537	0	968	562	n/a	1364	545	n/a	518843
269	1	D	3	N	2500	2	2	517	569	16	31	12	65188	516	n/a	2781	482	0	5100	516	n/a	1800	501	n/a	518859
270	1	D	3	N	2500	6	40	870	695	3	9	9	53144	868	n/a	263	813	0	1028	858	n/a	1252	846	n/a	519015
271	1	D	3	N	2500	6	40	970	828	3	9	9	51264	968	n/a	281	929	0	900	968	n/a	1208	968	n/a	519093
272	1	D	3	N	2500	2	2	883	697	111	189	30	46668	881	n/a	16360	840	0	28340	881	n/a	4160	854	n/a	519203
273	1	D	3	N	2500	6	40	1026	737	3	10	10	43080	1024	n/a	304	1010	0	896	1024	n/a	1132	1024	n/a	519234
274	1	D	3	N	2500	2	2	638	497	15	28	10	48820	637	n/a	2786	591	0	4644	632	n/a	1364	614	n/a	519281
275	1	D	3	N	2500	10	40	1043	697	3	10	12	44980	1041	n/a	237	999	0	1292	1035	n/a	5584	1029	n/a	519281
276	1	D	3	N	2500	6	40	1084	905	3	10	10	57084	1082	n/a	255	1032	0	884	1075	n/a	1016	1075	n/a	519359
277	1	D	3	N	2500	2	2	432	540	30	53	13	65532	431	n/a	5807	410	0	10028	431	n/a	2816	411	n/a	519515
278	1	D	3	N	2500	6	40	1064	839	3	10	10	48696	1062	n/a	262	1026	0	944	1048	n/a	1156	1044	n/a	519531
279	1	D	3	N	2500	2	2	636	644	9	19	10	60292	635	n/a	1581	618	0	3256	634	n/a	1880	616	n/a	519546
280	1	D	3	N	2500	8	40	766	555	2	8	9	51892	764	n/a	318	734	0	1368	764	n/a	2856	752	n/a	519546
281	1	D	3	N	2500	2	2	878	611	15	29	10	36724	876	n/a	2895	831	0	5348	863	n/a	1496	850	n/a	519796
282	1	D	3	N	2500	6	40	651	632	3	11	11	51392	650	n/a	364	618	0	1204	644	n/a	1276	629	n/a	519796
283	1	D	3	N	2500	2	2	798	545	26	47	12	44348	796	n/a	4971	744	0	8336	785	n/a	1376	758	n/a	519828
284	1	D	3	N	2500	2	2	676	565	26	48	13	50144	675	n/a	5539	675	0	9864	675	n/a	2044	675	n/a	519906
285	1	D	3	N	2500	33	1	236	112	1	4	1	24152	235	n/a	658	203	0	1168	234	n/a	820	233	n/a	519906
286	1	D	3	N	2500	6	40	767	644	2	8	9	59280	765	n/a	282	733	0	1412	759	n/a	2176	753	n/a	519953
287	1	D	3	N	2500	6	40	940	815	3	11	11	52868	938	n/a	324	912	0	1000	938	n/a	1644	938	n/a	520015
288	1	D	3	N	2500	2	2	422	499	12	24	12	56340	421	n/a	2622	393	0	4820	421	n/a	2696	407	n/a	520046
289	1	D	3	N	2500	6	40	658	586	2	7	7	65108	657	n/a	367	617	0	1512	655	n/a	2100	634	n/a	520109
290	1	D	3	N	2500	6	40	777	545	2	7	8	47088	775	n/a	255	755	0	960	764	n/a	1376	757	n/a	520203
291	1	D	3	N	2500	6	40	606	701	4	11	12	60792	605	n/a	520	587	0	1340	605	n/a	2096	603	n/a	520234
292	1	D	3	N	2500	2	2	630	697	29	53	15	62332	629	n/a	5314	577	0	9160	627	n/a	1864	608	n/a	520484
293	1	D	3	N	2500	6	40	878	774	4	12	13	54388	876	n/a	345	854	0	1024	876	n/a	1292	876	n/a	520546
294	1	D	3	N	2500	2	2	887	623	37	65	16	50976	885	n/a	6145	858	0	10320	885	n/a	2456	884	n/a	520593
295	1	D	3	N	2500	2	2	519	446	12	24	9	43836	518	n/a	2752	483	0	5128	506	n/a	1672	490	n/a	520671
296	1	D	3	N	2500	10	40	787	468	2	7	7	33924	785	n/a	314	775	0	744	785	n/a	1124	784	n/a	520671
297	1	D	3	N	2500	2	2	972	826	51	89	18	51924	970	n/a	7220	926	0	12256	968	n/a	2368	957	n/a	520718
298	1	D	3	N	2500	6	40	556	490	3	13	16	61628	555	n/a	538	517	0	3248	555	n/a	4768	551	n/a	520796
299	1	D	3	N	2500	6	40	814	709	3	10	10	50428	812	n/a	821	752	0	2372	795	n/a	1504	776	n/a	520796
300	1	D	3	N	2500	6	40	737	502	2	9	10	43284	736	n/a	269	727	0	1108	736	n/a	1472	736	n/a	520843
301	1	D	3	N	2500	2	2	834	696	29	52	14	58280	832	n/a	5223	790	0	9096	815	n/a	1772	808	n/a	520859
302	1	D	3	N	2500	6	40	595	736	3	12	13	65168	594	n/a	572	546	0	2364	590	n/a	2284	564	n/a	520875
303	1	D	3	N	2500	2	1	181	76	1	2	1	23104	179	n/a	681	179	0	1072	179	n/a	652	178	n/a	520890
304	1	D	3	N	2500	33	2	535	449	19	35	9	51928	534	n/a	5499	489	0	9464	514	n/a	1904	498	n/a	520890
305	1	D	3	N	2500	2	2	907	771	36	65	17	59224	905	n/a	5733	853	0	9668	888	n/a	1948	869	n/a	520953
306	1	D	3	N	2500	2	2	764	807	33	60	17	52488	762	n/a	5626	758	0	9724	762	n/a	2048	748	n/a	520968
307	1	D	3	N	2500	10	40	671	614	3	10	11	42356	670	n/a	321	629	0	1096	661	n/a	1200	647	n/a	520984
308	1	D	3	N	2500	2	2	626	581	25	46	15	48948	625	n/a	3775	585	0	7072	621	n/a	2296	616	n/a	521078
309	1	D	3	N	2500	6	40	924	742	3	12	13	51072	922	n/a	321	901	0	1244	922	n/a	1448	922	n/a	521156
310	1	D	3	N	2500	6	40	832	600	2	8	8	62240	830	n/a	262	807	0	1044	830	n/a	1688	829	n/a	521375
311	1	D	3	N	2500	6	40	594	593	3	10	10	48060	593	n/a	413	559	0	1040	585	n/a	1284	574	n/a	521406
312	1	D	3	N	2500	6	40	916	773	3	10	11	49604	914	n/a	341	857	0	1432	914	n/a	2060	912	n/a	521500
313	1	D	3	N	2500	6	40	848	633	3	9	9	49556	846	n/a	279	819	0	992	835	n/a	1452	816	n/a	521515
314	1	D	3	N	2500	2	2	802	566	27	47	10	42924	800	n/a	7380	785	0	12076	800	n/a	2196	800	n/a	521531
315	1	D	3	N	2500	2	2	926	782	22	40	14	55644	924	n/a	3821	872	0	6368	911	n/a	2492	904	n/a	521546
316	1	D	3	N	2500	6	40	1037	834	4	9	9	45112	1035	n/a	345	1003	0	968	1035	n/a	1092	1031	n/a	521609
317	1	D	3	N	2500	36	40	1024	650	2	11	11	38568	1022	n/a	269	983	0	1256	1013	n/a	1216	1019	n/a	521609
318	1	D	3	N	2500	2	2	753	510	16	32	12	45544	752	n/a	2684	732	0	5164	752	n/a	1448	738	n/a	521625
319	1	D	3	N	2500	6	40	533	553	3	9	10	56824	532	n/a	420	496	0	1204	532	n/a	1556	523	n/a	521750
320	1	D	3	N	2500	2	2	1017	840	61	108	24	57760	1015	n/a	10340	985	0	18620	1015	n/a	2968	1015	n/a	521765
321	1	D	3	N	2500	2	2	366	410	59	102	18	65532	365	n/a	16666	365	0	28796	365	n/a	5064	365	n/a	521796
322	1	D	3	N	2500	2	1	317	201	10	19	4	45604	316	n/a	2839	270	0	5244	316	n/a	1416	284	n/a	521796
323	1	D	3	N	2500	2	2	984	787	25	47	14	52756	982	n/a	4641	943	0	8044	982	n/a	2216	982	n/a	521937
324	1	D	3	N	2500	2	1	362	269	1	4	4	53640	361	n/a	269	360	0	908	361	n/a	1328	361	n/a	522015
325	1	D	3	N	2500	2	1	307	175	0	2	1	35360	306	n/a	185	273	0	576	301	n/a	820	282	n/a	522015
326	1	D	3	N	2500	4	40	890	724	3	9	9	53112	888	n/a	317	865	0	872	888	n/a	1172	887	n/a	522125
327	1	D	3	N	2500	33	1	337	211	0	0	0	31156	336	n/a	120	211	0	116	333	n/a	76	83	n/a	522125
328	1	D	3	N	2500	2	2	702	552	16	30	10	55944	701	n/a	3242	680	0	5540	701	n/a	1604	701	n/a	522265
329	1	D	3	N	2500	2	1	330	310	1	4	5	60616	329	n/a	360	326	0	1432	329	n/a	1868	329	n/a	522421
330	1	D	3	N	2500	2	2	716	794	30	54	15	65532	715	n/a	5031	679	0	9308	700	n/a	2520	691	n/a	522531
331	1	D	3	N	2500	2	2	901	675	25	47	14	50608	899	n/a	3980	862	0	6868	890	n/a	1876	885	n/a	522609
332	1	D	3	N	2500	2	2	968	779	37	68	18	51600	966	n/a	7185	933	0	12104	966	n/a	2532	966	n/a	522687
333	1	D	3	N	2500	2	2	354	405	9	21	12	59184	353	n/a	3059	353	0	6064	353	n/a	2688	353	n/a	522703
334	1	D	3	N	2500	2	1	176	78	0	2	2	23596	174	n/a	528	137	0	1144	168	n/a	928	154	n/a	522703
335	1	D	3	N	2500	2	1	306	170	3	7	2	43604	305	n/a	911	304	0	1856	305	n/a	1264	305	n/a	522781
336	1	D	3	N	2500	33	1	298	333	6	14	6	65532	297	n/a	1887	272	0	4376	297	n/a	2452	291	n/a	522781
337	1	D	3	N	2500	33	1	150	61	1	2	1	22184	148	n/a	616	148	0	1240	148	n/a	640	148	n/a	522781
338	1	D	3	N	2500	33	2	524	446	16	30	8	48504	523	n/a	4784	468	0	7996	502	n/a	1700	496	n/a	522781
339	1	D	3	N	2500	2	2	776	633	136	231	35	54096	774	n/a	21839	774	0	36664	774	n/a	5344	774	n/a	522890
340	1	D	3	N	2500	2	2	656	492	15	28	9	49600	655	n/a	2951	634	0	4768	655	n/a	2008	654	n/a	522906
341	1	D	3	N	2500	2	2	312	341	1	6	7	65532	311	n/a	476	310	0	1772	311	n/a	2408	311	n/a	522968
342	1	D	3	N	2500	33	1	439	204	0	4	3	25908	438	n/a	158	407	0	596	435	n/a	732	437	n/a	522968
343	1	D	3	N	2500	2	2	949	722	36	65	16	56584	947	n/a	5751	895	0	10224	945	n/a	2192	945	n/a	523000
344	1	D	3	N	2500	2	2	358	443	18	34	9	65484	357	n/a	5219	357	0	9128	357	n/a	2340	357	n/a	523125
345	1	D	3	N	2500	6	40	970	724	3	9	10	60224	968	n/a	354	930	0	1292	960	n/a	2436	954	n/a	523156
346	1	D	3	N	2500	6	40	926	653	2	10	9	46944	924	n/a	331	876	0	1032	924	n/a	1144	924	n/a	523234
347	1	D	3	N	2500	2	2	840	548	36	63	13	36508	838	n/a	8403	803	0	14372	832	n/a	2412	829	n/a	523234
348	1	D	3	N	2500	2	2	1006	830	40	72	19	52520	1004	n/a	7015	915	0	12132	997	n/a	2324	995	n/a	523375
349	1	D	3	N	2500	6	40	608	556	2	7	7	50744	607	n/a	257	571	0	1004	598	n/a	1568	583	n/a	523375
350	1	D	3	N	2500	6	40	1052	808	3	11	12	47920	1050	n/a	303	988	0	960	1050	n/a	1384	1050	n/a	523390
351	1	D	3	N	2500	2	1	208	101	0	1	1	30048	207	n/a	278	207	0	588	207	n/a	760	207	n/a	523453
352	1	D	3	N	2500	33	2	475	400	1	5	5	50560	474	n/a	283	428	0	864	460	n/a	1188	450	n/a	523453
353	1	D	3	N	2500	2	2	966	712	48	85	17	48168	964	n/a	8116	924	0	13508	964	n/a	2420	963	n/a	523531
354	1	D	3	N	2500	2	2	751	395	1	5	5	39796	750	n/a	204	730	0	688	750	n/a	1048	741	n/a	523703
355	1	D	3	N	2500	2	2	1063	866	46	83	20	51300	1061	n/a	7731	1008	0	13432	1059	n/a	2700	1050	n/a	523765
356	1	D	3	N	2500	8	40	814	679	2	9	9	51232	812	n/a	329	798	0	976	812	n/a	1416	811	n/a	523765
357	1	D	3	N	2500	2	2	622	646	22	40	13	58584	621	n/a	3414	566	0	6236	621	n/a	1780	602	n/a	523890
358	1	D	3	N	2500	6	40	628	527	2	6	7	53232	627	n/a	261	608	0	840	627	n/a	1416	626	n/a	523921
359	1	D	3	N	2500	2	2	473	442	11	23	10	50328	472	n/a	2693	472	0	5012	472	n/a	1660	467	n/a	524000
360	1	D	3	N	2500	33	1	224	116	0	1	1	34052	223	n/a	243	129	0	740	212	n/a	824	161	n/a	524000
361	1	D	3	N	2500	2	2	1065	899	27	50	16	51636	1063	n/a	3519	998	0	6296	1042	n/a	1768	1021	n/a	524000
362	1	D	3	N	2500	6	40	862	591	3	11	12	44452	860	n/a	334	832	0	1136	860	n/a	1492	848	n/a	524015
363	1	D	3	N	2500	6	40	664	714	5	12	13	53276	663	n/a	558	621	0	1376	659	n/a	1360	639	n/a	524031
364	1	D	3	N	2500	6	40	525	534	2	8	10	62304	524	n/a	365	504	0	1536	524	n/a	2108	522	n/a	524140
365	1	D	3	N	2500	6	40	1032	753	3	10	9	43628	1030	n/a	248	997	0	968	1024	n/a	1200	1023	n/a	524140
366	1	D	3	N	2500	6	40	648	539	2	10	10	54996	647	n/a	390	646	0	2088	647	n/a	2132	647	n/a	524218
367	1	D	3	N	2500	2	2	1062	929	49	90	24	47596	1060	n/a	6298	992	0	11104	1058	n/a	2420	1059	n/a	524296
368	1	D	3	N	2500	6	40	562	578	3	9	11	53288	561	n/a	367	536	0	1176	560	n/a	2116	546	n/a	524328
369	1	D	3	N	2500	6	40	422	406	2	7	8	55796	421	n/a	394	407	0	1196	421	n/a	1800	418	n/a	524343
370	1	D	3	N	2500	2	2	971	788	34	64	19	53204	969	n/a	5220	941	0	9612	966	n/a	2212	963	n/a	524359
371	1	D	3	N	2500	2	2	1009	791	38	68	17	47564	1007	n/a	6997	962	0	11828	998	n/a	2356	1001	n/a	524453
372	1	D	3	N	2500	2	2	938	743	28	52	15	55788	936	n/a	4859	875	0	8348	918	n/a	1844	908	n/a	524515
373	1	D	3	N	2500	33	2	801	577	13	25	9	41612	799	n/a	2185	761	0	3828	785	n/a	1484	776	n/a	524515
374	1	D	3	N	2500	2	2	405	488	12	23	10	63104	404	n/a	3430	364	0	6180	404	n/a	2620	386	n/a	524531
375	1	D	3	N	2500	2	2	983	815	26	49	15	51800	981	n/a	4796	943	0	8680	981	n/a	2052	981	n/a	524546
376	1	D	3	N	2500	2	1	221	82	0	1	1	19164	220	n/a	221	220	0	408	220	n/a	652	220	n/a	524609
377	1	D	3	N	2500	33	2	369	429	1	6	7	65532	368	n/a	325	341	0	1384	367	n/a	2308	346	n/a	524609
378	1	D	3	N	2500	2	2	602	627	42	76	19	64296	601	n/a	7967	598	0	14304	601	n/a	3144	601	n/a	524625
379	1	D	3	N	2500	2	1	285	159	4	8	2	44864	284	n/a	1171	284	0	2136	284	n/a	1420	284	n/a	524640
380	1	D	3	N	2500	33	2	615	553	18	34	11	52008	614	n/a	4186	571	0	7532	587	n/a	1964	589	n/a	524640
381	1	D	3	N	2500	2	2	1035	728	33	59	14	50076	1033	n/a	5399	996	0	9476	1025	n/a	2052	1025	n/a	524656
382	1	D	3	N	2500	2	2	762	505	16	31	10	45628	760	n/a	3600	759	0	6444	760	n/a	1636	760	n/a	524765
383	1	D	3	N	2500	2	2	974	784	42	76	18	49988	972	n/a	10220	935	0	17128	972	n/a	3120	970	n/a	524843
384	1	D	3	N	2500	6	40	709	657	2	8	9	57900	708	n/a	337	654	0	1020	701	n/a	1092	688	n/a	524890
385	1	D	3	N	2500	2	2	935	770	51	91	19	55932	933	n/a	9631	933	0	16424	933	n/a	2824	933	n/a	524921
386	1	D	3	N	2500	2	2	1049	780	29	55	15	41580	1047	n/a	3930	1006	0	6840	1044	n/a	1700	1044	n/a	524968
387	1	D	3	N	2500	6	40	1141	1033	6	19	20	53488	1139	n/a	2617	1094	0	6972	1132	n/a	2432	1127	n/a	525031
388	1	D	3	N	2500	6	40	370	496	2	7	9	65532	369	n/a	494	349	0	1952	369	n/a	3432	356	n/a	525062
389	1	D	3	N	2500	2	2	397	445	9	19	9	56832	396	n/a	2027	393	0	3676	396	n/a	2104	384	n/a	525125
390	1	D	3	N	2500	2	2	691	568	16	29	9	52488	690	n/a	3281	690	0	6240	690	n/a	1976	687	n/a	525328
391	1	D	3	N	2500	33	1	172	57	0	1	0	15552	170	n/a	244	127	0	536	170	n/a	424	169	n/a	525328
392	1	D	3	N	2500	8	40	688	671	3	8	9	55264	687	n/a	481	650	0	1304	684	n/a	1424	682	n/a	525531
393	1	D	3	N	2500	10	40	667	405	2	8	8	32716	666	n/a	245	621	0	1192	659	n/a	1744	652	n/a	525531
394	1	D	3	N	2500	33	1	461	304	2	8	10	33116	460	n/a	405	445	0	1808	460	n/a	2956	459	n/a	525531
395	1	D	3	N	2500	6	40	946	704	5	15	15	52076	944	n/a	580	889	0	1904	935	n/a	2912	924	n/a	525578
396	1	D	3	N	2500	6	40	974	751	3	12	13	53696	972	n/a	307	943	0	1040	971	n/a	1408	972	n/a	525656
397	1	D	3	N	2500	2	2	704	461	11	23	9	40096	703	n/a	2053	703	0	3824	703	n/a	1776	703	n/a	525703
398	1	D	3	N	2500	33	1	221	91	0	2	0	20308	220	n/a	308	177	0	656	220	n/a	512	220	n/a	525718
399	1	D	3	N	2500	2	2	714	384	1	6	5	30392	713	n/a	174	695	0	576	713	n/a	664	713	n/a	525781
400	1	D	3	N	2500	2	2	499	604	31	57	17	61176	498	n/a	8495	463	0	15040	497	n/a	2972	478	n/a	525812
401	1	D	3	N	2500	33	2	384	504	10	21	10	64924	383	n/a	3105	383	0	5944	383	n/a	2228	383	n/a	525812
402	1	D	3	N	2500	2	2	473	569	16	31	12	65532	472	n/a	3304	460	0	5900	472	n/a	1828	463	n/a	525812
403	1	D	3	N	2500	6	40	787	609	2	7	7	65532	785	n/a	367	754	0	1360	784	n/a	1940	774	n/a	525828
404	1	D	3	N	2500	2	2	926	694	25	48	16	48632	924	n/a	4190	867	0	7484	924	n/a	1788	924	n/a	525953
405	1	D	3	N	2500	33	2	926	650	27	49	14	47748	924	n/a	4693	896	0	7988	924	n/a	1908	924	n/a	525953
406	1	D	3	N	2500	2	1	223	220	2	12	17	53056	222	n/a	585	210	0	3872	222	n/a	6460	222	n/a	526000
407	1	D	3	N	2500	6	40	1024	875	3	10	10	55700	1022	n/a	306	1005	0	1044	1022	n/a	1864	1016	n/a	526125
408	1	D	3	N	2500	2	1	358	326	0	0	0	50284	357	n/a	60	168	0	112	357	n/a	64	131	n/a	526156
409	1	D	3	N	2500	6	40	851	627	3	12	13	60348	849	n/a	495	827	0	1684	844	n/a	2432	842	n/a	526218
410	1	D	3	N	2500	2	2	938	755	25	46	12	53532	936	n/a	4951	902	0	8128	936	n/a	1688	929	n/a	526234
411	1	D	3	N	2500	6	40	855	725	3	11	9	48100	853	n/a	273	819	0	1036	853	n/a	984	853	n/a	526250
412	1	D	3	N	2500	2	1	353	291	0	0	0	41428	352	n/a	209	277	0	108	345	n/a	120	180	n/a	526546
413	1	D	3	N	2500	2	2	622	553	34	59	15	44164	621	n/a	5620	594	0	9492	621	n/a	2216	620	n/a	526578
414	1	D	3	N	2500	2	2	769	538	31	56	14	44608	767	n/a	6433	711	0	10980	766	n/a	2140	763	n/a	526578
415	1	D	3	N	2500	8	40	710	544	2	8	9	48356	709	n/a	314	692	0	1568	708	n/a	2576	708	n/a	526578
416	1	D	3	N	2500	2	2	947	743	48	88	23	43940	945	n/a	8215	922	0	14240	945	n/a	2740	945	n/a	526609
417	1	D	3	N	2500	6	40	499	548	2	7	8	64852	498	n/a	441	467	0	1260	497	n/a	2108	484	n/a	526625
418	1	D	3	N	2500	6	40	795	411	1	6	6	29756	793	n/a	481	790	0	980	788	n/a	1356	783	n/a	526656
419	1	D	3	N	2500	2	1	473	275	1	6	7	31124	472	n/a	266	464	0	1736	472	n/a	2936	472	n/a	526750
420	1	D	3	N	2500	33	1	270	137	0	1	1	25896	269	n/a	86	216	0	428	269	n/a	568	269	n/a	526750
421	1	D	3	N	2500	6	40	863	685	3	10	11	49392	861	n/a	314	828	0	1020	857	n/a	1580	848	n/a	526796
422	1	D	3	N	2500	2	2	508	565	24	45	14	62092	507	n/a	5816	470	0	10164	507	n/a	2296	484	n/a	526812
423	1	D	3	N	2500	6	40	990	767	3	9	10	43776	988	n/a	271	945	0	916	972	n/a	1628	960	n/a	526843
424	1	D	3	N	2500	6	40	663	693	4	11	13	55268	662	n/a	453	632	0	1092	661	n/a	1800	640	n/a	526906
425	1	D	3	N	2500	4	40	955	688	3	10	9	49340	953	n/a	318	924	0	1000	953	n/a	1336	949	n/a	526921
426	1	D	3	N	2500	33	2	858	671	17	33	13	51308	856	n/a	2581	814	0	4516	856	n/a	1648	847	n/a	526921
427	1	D	3	N	2500	6	40	956	686	3	15	16	49564	954	n/a	315	914	0	1284	954	n/a	2208	950	n/a	527125
428	1	D	3	N	2500	6	40	1058	821	4	12	12	50780	1056	n/a	399	1024	0	1012	1056	n/a	1140	1056	n/a	527218
429	1	D	3	N	2500	2	2	673	553	23	43	13	47832	672	n/a	5379	634	0	9500	668	n/a	2404	660	n/a	527312
430	1	D	3	N	2500	2	2	790	618	14	28	11	47320	788	n/a	2358	762	0	4156	788	n/a	2268	788	n/a	527453
431	1	D	3	N	2500	2	2	802	522	14	27	12	49568	800	n/a	2589	773	0	4764	790	n/a	2964	778	n/a	527484
432	1	D	3	N	2500	2	2	652	561	16	31	11	57840	651	n/a	3722	615	0	6548	651	n/a	1996	651	n/a	527593
433	1	D	3	N	2500	2	2	913	621	29	53	14	50232	911	n/a	4725	881	0	7996	907	n/a	1584	906	n/a	527640
434	1	D	3	N	2500	2	2	850	714	14	27	13	53472	848	n/a	2626	812	0	4656	848	n/a	1804	848	n/a	527687
435	1	D	3	N	2500	6	40	631	711	3	8	9	63496	630	n/a	516	613	0	1232	630	n/a	1512	624	n/a	527687
436	1	D	3	N	2500	2	2	953	808	27	50	14	52676	951	n/a	4696	937	0	8280	951	n/a	1916	951	n/a	527859
437	1	D	3	N	2500	8	40	1047	698	3	9	9	37964	1045	n/a	244	1018	0	872	1040	n/a	960	1041	n/a	527859
438	1	D	3	N	2500	2	2	704	686	54	96	21	50196	703	n/a	7984	667	0	13876	697	n/a	2372	681	n/a	528015
439	1	D	3	N	2500	2	2	1076	788	44	77	17	46968	1074	n/a	6873	991	0	11872	1070	n/a	2332	1069	n/a	528031
440	1	D	3	N	2500	2	2	630	755	39	71	22	58988	629	n/a	6401	574	0	11084	629	n/a	2736	614	n/a	528093
441	1	D	3	N	2500	2	2	660	798	50	88	21	59980	659	n/a	8506	618	0	14416	657	n/a	2812	639	n/a	528234
442	1	D	3	N	2500	6	40	734	747	3	10	12	64832	733	n/a	392	692	0	1412	724	n/a	2064	702	n/a	528265
443	1	D	3	N	2500	6	40	578	602	4	13	16	54200	577	n/a	405	548	0	1472	576	n/a	1992	562	n/a	528296
444	1	D	3	N	2500	2	2	903	699	15	29	10	54816	901	n/a	2459	853	0	4504	874	n/a	1164	870	n/a	528468
445	1	D	3	N	2500	2	2	867	785	33	60	17	52388	865	n/a	4927	819	0	8916	857	n/a	2028	843	n/a	528562
446	1	D	3	N	2500	2	2	1075	945	49	86	19	54104	1073	n/a	6003	1030	0	10340	1069	n/a	1792	1069	n/a	528593
447	1	D	3	N	2500	8	40	739	716	2	8	9	62156	738	n/a	344	710	0	1364	738	n/a	1580	729	n/a	528593
448	1	D	3	N	2500	6	40	767	496	2	9	10	45300	765	n/a	351	748	0	1112	765	n/a	1516	765	n/a	528609
449	1	D	3	N	2500	2	2	1013	772	29	54	15	48128	1011	n/a	4451	1000	0	8048	1011	n/a	1776	1011	n/a	528656
450	1	D	3	N	2500	6	40	509	541	3	9	10	65532	508	n/a	422	488	0	1428	508	n/a	1708	508	n/a	528781
451	1	D	3	N	2500	6	40	1047	790	3	11	11	55788	1045	n/a	253	972	0	932	1028	n/a	1352	1022	n/a	528828
452	1	D	3	N	2500	2	2	845	575	13	24	10	47692	843	n/a	2677	786	0	4900	830	n/a	1336	818	n/a	528921
453	1	D	3	N	2500	2	2	1314	1347	44	84	29	60828	1312	n/a	6134	1245	0	10580	1304	n/a	2464	1306	n/a	529109
454	1	D	3	N	2500	33	2	641	459	23	42	12	47532	640	n/a	4621	638	0	8192	640	n/a	2300	625	n/a	529125
455	1	D	3	N	2500	33	2	748	601	26	50	14	60444	747	n/a	4492	695	0	8264	745	n/a	2052	720	n/a	529125
456	1	D	3	N	2500	6	40	616	670	2	10	10	61612	615	n/a	417	571	0	1640	611	n/a	1736	587	n/a	529125
457	1	D	3	N	2500	2	2	611	538	9	18	7	52992	610	n/a	2372	551	0	4492	592	n/a	1364	579	n/a	529187
458	1	D	3	N	2500	6	40	994	755	3	9	9	46756	992	n/a	313	960	0	820	992	n/a	1208	987	n/a	529234
459	1	D	3	N	2500	2	2	556	556	13	27	12	64064	555	n/a	2020	517	0	4380	552	n/a	2232	528	n/a	529265
460	1	D	3	N	2500	6	40	976	762	3	10	10	51016	974	n/a	338	947	0	1464	974	n/a	1092	974	n/a	529281
461	1	D	3	N	2500	6	40	633	707	4	11	12	65532	632	n/a	487	610	0	1484	632	n/a	1920	632	n/a	529453
462	1	D	3	N	2500	2	2	907	648	25	49	14	58668	905	n/a	3728	857	0	6620	901	n/a	1796	874	n/a	529546
463	1	D	3	N	2500	2	2	626	674	29	53	15	53188	625	n/a	5388	588	0	9400	618	n/a	2128	610	n/a	529546
464	1	D	3	N	2500	2	2	468	595	30	54	14	65532	467	n/a	6690	459	0	11364	467	n/a	2732	467	n/a	529578
465	1	D	3	N	2500	6	40	842	796	4	12	12	54184	840	n/a	419	811	0	1096	840	n/a	2080	840	n/a	529609
466	1	D	3	N	2500	2	2	575	649	42	78	24	56892	574	n/a	10180	521	0	17468	574	n/a	3592	546	n/a	529734
467	1	D	3	N	2500	6	40	869	678	3	11	10	49404	867	n/a	264	820	0	984	855	n/a	1176	839	n/a	529812
468	1	D	3	N	2500	2	1	321	197	0	0	0	30148	320	n/a	130	269	0	140	320	n/a	144	202	n/a	529984
469	1	D	3	N	2500	2	1	353	238	3	8	6	50104	352	n/a	905	352	0	1824	352	n/a	1628	352	n/a	530000
470	1	D	3	N	2500	2	1	424	194	3	8	5	34532	423	n/a	732	357	0	1512	419	n/a	1756	401	n/a	530000
471	1	D	3	N	2500	6	40	357	389	1	6	7	58784	356	n/a	348	339	0	1276	355	n/a	1528	346	n/a	530000
472	1	D	3	N	2500	2	2	512	536	19	37	14	55152	511	n/a	4372	499	0	7752	511	n/a	2080	500	n/a	530031
473	1	D	3	N	2500	2	1	185	71	1	2	1	20276	183	n/a	632	183	0	1176	183	n/a	468	183	n/a	530093
474	1	D	3	N	2500	33	2	459	367	8	18	7	51624	458	n/a	2703	410	0	5024	442	n/a	1536	438	n/a	530093
475	1	D	3	N	2500	6	40	483	538	2	8	9	64276	482	n/a	383	445	0	1336	479	n/a	1712	465	n/a	530093
476	1	D	3	N	2500	6	40	817	645	2	8	8	52652	815	n/a	323	777	0	1176	815	n/a	2164	795	n/a	530218
477	1	D	3	N	2500	6	40	958	669	3	10	10	49064	956	n/a	395	920	0	956	956	n/a	1168	948	n/a	530312
478	1	D	3	N	2500	6	40	668	557	3	9	11	65532	667	n/a	452	636	0	1644	665	n/a	2184	660	n/a	530437
479	1	D	3	N	2500	6	40	491	441	3	11	14	55672	490	n/a	502	473	0	2584	490	n/a	3980	490	n/a	530656
480	1	D	3	N	2500	2	1	261	259	0	0	0	62876	260	n/a	68	181	0	116	259	n/a	128	93	n/a	530812
481	1	D	3	N	2500	2	1	150	60	0	1	1	22868	148	n/a	438	148	0	928	148	n/a	640	148	n/a	530828
482	1	D	3	N	2500	33	2	509	437	11	23	8	50344	508	n/a	3303	470	0	6268	489	n/a	1460	483	n/a	530828
483	1	D	3	N	2500	2	2	752	570	11	25	13	46632	751	n/a	1716	705	0	3456	748	n/a	1532	735	n/a	530843
484	1	D	3	N	2500	2	2	650	621	20	40	14	64336	649	n/a	3535	600	0	6816	641	n/a	2340	625	n/a	530906
485	1	D	3	N	2500	2	2	449	388	6	14	7	56716	448	n/a	1755	397	0	3396	447	n/a	1332	437	n/a	530953
486	1	D	3	N	2500	2	2	561	637	40	71	18	64012	560	n/a	7396	519	0	13324	560	n/a	2540	522	n/a	531031
487	1	D	3	N	2500	4	40	500	613	3	8	9	65532	499	n/a	411	484	0	1116	499	n/a	1608	499	n/a	531109
488	1	D	3	N	2500	33	1	317	300	1	4	4	62044	316	n/a	354	313	0	1280	316	n/a	1672	314	n/a	531125
489	1	D	3	N	2500	33	1	354	148	0	2	1	30596	353	n/a	189	330	0	464	343	n/a	608	338	n/a	531125
490	1	D	3	N	2500	2	2	871	516	34	59	12	32760	869	n/a	6203	855	0	10736	869	n/a	1868	869	n/a	531312
491	1	D	3	N	2500	2	2	770	542	23	42	12	65532	768	n/a	3521	741	0	6264	768	n/a	2184	767	n/a	531328
492	1	D	3	N	2500	2	1	200	99	1	6	7	25988	199	n/a	482	188	0	2076	199	n/a	2684	197	n/a	531375
493	1	D	3	N	2500	2	2	758	724	40	72	19	52728	756	n/a	5752	697	0	9560	741	n/a	1932	734	n/a	531437
494	1	D	3	N	2500	4	40	675	647	2	9	9	56820	674	n/a	251	670	0	1112	674	n/a	1300	673	n/a	531484
495	1	D	3	N	2500	33	1	262	123	0	1	1	24108	261	n/a	141	234	0	552	261	n/a	768	261	n/a	531484
496	1	D	3	N	2500	6	40	957	823	3	9	9	54928	955	n/a	327	936	0	980	955	n/a	1896	939	n/a	531500
497	1	D	3	N	2500	2	2	501	377	1	9	12	37028	500	n/a	365	439	0	2644	500	n/a	4664	474	n/a	531531
498	1	D	3	N	2500	2	2	485	420	1	5	6	53516	484	n/a	268	478	0	812	484	n/a	1464	484	n/a	531656
499	1	D	3	N	2500	6	40	1038	827	3	12	12	44836	1036	n/a	243	1002	0	1064	1036	n/a	1840	1033	n/a	531718
500	1	D	3	N	2500	2	2	561	660	20	38	14	61632	560	n/a	4521	545	0	7960	560	n/a	2068	556	n/a	531796
501	1	D	3	N	2500	2	2	691	693	26	46	13	65532	690	n/a	5821	649	0	10244	678	n/a	2464	663	n/a	531828
502	1	D	3	N	2500	2	2	762	553	27	50	15	50744	760	n/a	3904	732	0	6996	752	n/a	1832	739	n/a	531875
503	1	D	3	N	2500	2	2	933	716	26	47	13	65532	931	n/a	4831	904	0	8856	931	n/a	2508	909	n/a	531890
504	1	D	3	N	2500	6	40	867	695	2	8	9	57940	865	n/a	339	830	0	920	861	n/a	1780	853	n/a	531937
505	1	D	3	N	2500	6	40	968	695	3	13	14	49312	966	n/a	315	927	0	1236	966	n/a	1744	963	n/a	531968
506	1	D	3	N	2500	6	40	773	596	3	8	8	47284	771	n/a	434	720	0	848	764	n/a	1212	747	n/a	531984
507	1	D	3	N	2500	2	2	429	568	21	39	13	65532	428	n/a	4524	428	0	8144	428	n/a	2624	413	n/a	532015
508	1	D	3	N	2500	2	2	673	516	17	31	11	59104	672	n/a	3783	652	0	6352	672	n/a	2108	672	n/a	532140
509	1	D	3	N	2500	2	2	998	794	44	79	18	47668	996	n/a	7210	962	0	12196	996	n/a	2356	996	n/a	532171
510	1	D	3	N	2500	6	40	1087	915	4	15	17	61760	1085	n/a	354	1043	0	1188	1069	n/a	2004	1068	n/a	532390
511	1	D	3	N	2500	6	40	1003	683	3	10	11	45924	1001	n/a	274	960	0	932	1001	n/a	1320	1000	n/a	532468
512	1	D	3	N	2500	6	40	723	439	2	8	8	52628	722	n/a	331	686	0	1116	707	n/a	1320	706	n/a	532500
513	1	D	3	N	2500	6	40	640	531	2	8	8	56348	639	n/a	284	587	0	1076	637	n/a	2060	620	n/a	532515
514	1	D	3	N	2500	2	2	862	730	24	44	12	53420	860	n/a	4847	844	0	7972	860	n/a	1864	858	n/a	532531
515	1	D	3	N	2500	2	2	652	633	26	48	15	53076	651	n/a	7086	608	0	12488	649	n/a	2560	649	n/a	532656
516	1	D	3	N	2500	2	2	685	613	34	61	15	54768	684	n/a	6114	684	0	10600	684	n/a	2084	684	n/a	532671
517	1	D	3	N	2500	6	40	885	665	2	9	10	54988	883	n/a	234	858	0	1140	882	n/a	2164	877	n/a	532687
518	1	D	3	N	2500	2	2	905	674	42	72	15	50156	903	n/a	6574	887	0	11260	903	n/a	1912	902	n/a	532703
519	1	D	3	N	2500	2	2	483	412	1	5	5	57608	482	n/a	243	434	0	824	470	n/a	1448	453	n/a	532812
520	1	D	3	N	2500	2	2	942	701	18	34	12	52740	940	n/a	3034	897	0	4940	940	n/a	1376	936	n/a	532828
521	1	D	3	N	2500	33	1	280	302	7	15	9	65228	279	n/a	2153	279	0	4960	279	n/a	3500	279	n/a	532843
522	1	D	3	N	2500	33	1	242	171	3	7	4	44380	241	n/a	1137	197	0	2372	240	n/a	1484	230	n/a	532843
523	1	D	3	N	2500	2	2	550	647	33	64	20	64760	549	n/a	5811	535	0	11216	549	n/a	3672	544	n/a	532875
524	1	D	3	N	2500	2	2	1022	737	41	74	18	46636	1020	n/a	6114	967	0	10360	1019	n/a	2188	1012	n/a	532921
525	1	D	3	N	2500	2	2	427	403	8	16	7	65228	426	n/a	2069	373	0	3980	415	n/a	1848	385	n/a	532953
526	1	D	3	N	2500	2	1	371	217	1	3	3	32248	370	n/a	211	369	0	652	370	n/a	904	370	n/a	533109
527	1	D	3	N	2500	33	1	592	289	1	3	2	29268	591	n/a	194	557	0	492	575	n/a	708	572	n/a	533109
528	1	D	3	N	2500	2	2	960	634	26	49	15	44628	958	n/a	4726	901	0	8368	958	n/a	1992	958	n/a	533140
529	1	D	3	N	2500	2	2	609	593	31	56	14	58516	608	n/a	4968	561	0	8600	601	n/a	1964	583	n/a	533171
530	1	D	3	N	2500	2	1	191	170	3	6	3	60768	190	n/a	1129	190	0	2100	190	n/a	1372	190	n/a	533312
531	1	D	3	N	2500	33	2	515	453	12	24	10	53832	514	n/a	3778	461	0	6604	509	n/a	1888	483	n/a	533312
532	1	D	3	N	2500	2	1	195	93	0	1	1	28580	194	n/a	288	192	0	560	194	n/a	852	194	n/a	533406
533	1	D	3	N	2500	33	2	453	421	1	4	5	58880	452	n/a	298	398	0	804	442	n/a	1056	430	n/a	533406
534	1	D	3	N	2500	2	2	985	836	30	55	17	54748	983	n/a	5041	946	0	8716	983	n/a	2168	983	n/a	533484
535	1	D	3	N	2500	33	1	162	67	1	2	1	23088	160	n/a	564	160	0	976	160	n/a	796	160	n/a	533484
536	1	D	3	N	2500	33	2	590	524	20	38	11	50680	589	n/a	6171	526	0	10752	577	n/a	2140	564	n/a	533484
537	1	D	3	N	2500	8	40	1033	804	3	11	12	52420	1031	n/a	245	998	0	936	1025	n/a	1304	1020	n/a	533484
538	1	D	3	N	2500	10	40	1006	715	2	9	11	34580	1004	n/a	240	926	0	1296	977	n/a	2364	973	n/a	533484
539	1	D	3	N	2500	33	1	304	286	0	0	0	60272	303	n/a	61	93	0	248	300	n/a	424	152	n/a	533484
540	1	D	3	N	2500	6	40	501	620	2	8	9	64024	500	n/a	339	482	0	1156	500	n/a	2084	488	n/a	533562
541	1	D	3	N	2500	2	2	1015	807	36	65	17	48676	1013	n/a	4745	951	0	8012	1006	n/a	1804	1006	n/a	533625
542	1	D	3	N	2500	6	40	930	723	3	12	11	47592	928	n/a	462	876	0	2524	926	n/a	2356	922	n/a	533671
543	1	D	3	N	2500	6	40	757	548	2	7	7	50132	755	n/a	236	732	0	896	755	n/a	968	755	n/a	533703
544	1	D	3	N	2500	2	2	972	792	26	48	14	53636	970	n/a	4912	930	0	8620	970	n/a	2228	970	n/a	533750
545	1	D	3	N	2500	6	40	747	711	3	11	12	59132	746	n/a	455	690	0	1600	739	n/a	1772	734	n/a	533859
546	1	D	3	N	2500	2	2	632	737	50	87	20	63928	631	n/a	9554	631	0	16312	631	n/a	2760	617	n/a	533921
547	1	D	3	N	2500	2	2	1026	747	33	59	15	46924	1024	n/a	5312	970	0	9108	1022	n/a	2148	1012	n/a	533937
548	1	D	3	N	2500	6	40	841	599	3	9	7	61752	839	n/a	347	787	0	996	824	n/a	1136	811	n/a	533984
549	1	D	3	N	2500	6	40	995	789	3	9	9	45724	993	n/a	325	973	0	820	990	n/a	1404	992	n/a	534062
550	1	D	3	N	2500	2	2	773	578	10	20	11	59980	771	n/a	1895	735	0	3144	768	n/a	2172	752	n/a	534140
551	1	D	3	N	2500	2	2	700	595	22	41	12	50128	699	n/a	4494	699	0	7772	699	n/a	2036	699	n/a	534187
552	1	D	3	N	2500	2	2	513	445	15	29	12	51644	512	n/a	3269	510	0	5844	512	n/a	2228	505	n/a	534250
553	1	D	3	N	2500	10	40	591	739	3	9	10	65532	590	n/a	422	562	0	1028	590	n/a	1176	583	n/a	534250
554	1	D	3	N	2500	2	2	627	534	16	32	10	51548	626	n/a	3023	626	0	5724	626	n/a	1756	626	n/a	534375
555	1	D	3	N	2500	6	40	885	640	2	10	11	49564	883	n/a	256	853	0	1108	883	n/a	1548	880	n/a	534453
556	1	D	3	N	2500	2	2	953	866	12	59	76	65532	951	n/a	865	911	0	6456	947	n/a	9492	931	n/a	534500
557	1	D	3	N	2500	6	40	663	600	2	8	9	55760	662	n/a	358	624	0	860	650	n/a	1308	644	n/a	534546
558	1	D	3	N	2500	2	2	692	669	48	84	19	64288	691	n/a	12923	660	0	21960	688	n/a	3980	682	n/a	534640
559	1	D	3	N	2500	6	40	802	565	2	11	11	47336	800	n/a	357	755	0	1580	799	n/a	1996	797	n/a	534687
560	1	D	3	N	2500	2	2	951	720	29	53	15	51300	949	n/a	5098	949	0	8880	949	n/a	2236	947	n/a	534703
561	1	D	3	N	2500	6	40	1062	793	4	9	9	50984	1060	n/a	372	1009	0	920	1047	n/a	1112	1028	n/a	534750
562	1	D	3	N	2500	2	2	883	644	27	50	16	50072	881	n/a	6144	853	0	10332	881	n/a	2356	881	n/a	534765
563	1	D	3	N	2500	6	40	787	713	4	11	12	53152	785	n/a	491	752	0	1372	776	n/a	1480	761	n/a	534781
564	1	D	3	N	2500	2	2	827	524	33	60	13	53060	825	n/a	7601	776	0	12668	825	n/a	2056	825	n/a	534875
565	1	D	3	N	2500	6	40	690	647	2	8	9	58952	689	n/a	241	669	0	904	689	n/a	1580	686	n/a	534968
566	1	D	3	N	2500	6	40	616	447	2	11	14	44288	615	n/a	405	601	0	3096	615	n/a	5128	615	n/a	535000
567	1	D	3	N	2500	6	40	571	588	2	8	8	62872	570	n/a	353	543	0	1164	565	n/a	1480	555	n/a	535015
568	1	D	3	N	2500	6	40	488	415	3	11	12	51196	487	n/a	440	471	0	1420	487	n/a	2012	475	n/a	535078
569	1	D	3	N	2500	6	40	608	453	2	7	9	56416	607	n/a	375	598	0	1596	607	n/a	2708	603	n/a	535156
570	1	D	3	N	2500	6	40	884	794	3	11	11	48960	882	n/a	353	836	0	928	870	n/a	976	861	n/a	535203
571	1	D	3	N	2500	6	40	757	706	3	11	10	54748	755	n/a	368	715	0	988	744	n/a	1048	730	n/a	535265
572	1	D	3	N	2500	6	40	688	669	3	11	12	63900	687	n/a	408	649	0	1916	676	n/a	2116	668	n/a	535265
573	1	D	3	N	2500	2	2	840	608	14	27	11	37484	838	n/a	2474	792	0	4300	821	n/a	1536	812	n/a	535312
574	1	D	3	N	2500	6	40	550	643	3	11	12	62012	549	n/a	645	505	0	2012	546	n/a	1940	538	n/a	535328
575	1	D	3	N	2500	2	2	1030	728	34	62	16	54276	1028	n/a	5682	1007	0	10172	1028	n/a	2312	1026	n/a	535375
576	1	D	3	N	2500	2	2	841	721	88	152	26	64160	839	n/a	15101	800	0	25292	835	n/a	3620	819	n/a	535390
577	1	D	3	N	2500	2	2	995	677	20	39	13	51892	993	n/a	3261	947	0	5588	985	n/a	1384	979	n/a	535390
578	1	D	3	N	2500	2	2	493	555	24	44	14	60048	492	n/a	7078	462	0	12380	492	n/a	2596	481	n/a	535406
579	1	D	3	N	2500	2	2	838	694	31	57	15	53316	836	n/a	5373	786	0	9408	836	n/a	2028	831	n/a	535468
580	1	D	3	N	2500	6	40	766	697	4	11	12	59960	764	n/a	532	720	0	1088	763	n/a	1408	754	n/a	535484
581	1	D	3	N	2500	2	2	799	618	32	57	13	47972	797	n/a	5594	797	0	9516	797	n/a	2220	797	n/a	535593
582	1	D	3	N	2500	2	2	405	476	11	24	10	64260	404	n/a	2530	373	0	4988	404	n/a	2176	381	n/a	535671
583	1	D	3	N	2500	6	40	809	512	3	9	9	31620	807	n/a	294	782	0	936	798	n/a	1576	792	n/a	535703
584	1	D	3	N	2500	2	2	973	834	49	90	23	49420	971	n/a	7067	940	0	12660	971	n/a	2740	971	n/a	535718
585	1	D	3	N	2500	6	40	690	486	2	7	8	39672	689	n/a	273	639	0	1056	671	n/a	1716	662	n/a	535750
586	1	D	3	N	2500	2	2	976	828	48	85	19	55120	974	n/a	7799	933	0	14000	960	n/a	2712	956	n/a	535859
587	1	D	3	N	2500	6	40	720	612	2	8	9	65532	719	n/a	332	678	0	1240	718	n/a	1720	696	n/a	536125
588	1	D	3	N	2500	4	40	782	814	3	10	12	57696	780	n/a	508	719	0	1128	763	n/a	1380	756	n/a	536125
589	1	D	3	N	2500	33	2	957	612	25	45	12	36356	955	n/a	3751	910	0	6552	945	n/a	1460	918	n/a	536140
590	1	D	3	N	2500	2	2	957	623	17	33	11	43260	955	n/a	2514	914	0	4684	946	n/a	1572	940	n/a	536375
591	1	D	3	N	2500	6	40	759	602	2	7	9	49912	757	n/a	307	726	0	1464	757	n/a	2456	752	n/a	536390
592	1	D	3	N	2500	6	40	717	508	2	9	8	45024	716	n/a	341	686	0	1368	716	n/a	1380	714	n/a	536421
593	1	D	3	N	2500	2	2	518	584	18	34	12	57412	517	n/a	4244	481	0	7508	517	n/a	1972	501	n/a	536531
594	1	D	3	N	2500	6	40	567	626	3	9	10	60984	566	n/a	367	513	0	1104	556	n/a	1496	553	n/a	536531
595	1	D	3	N	2500	6	40	857	607	3	11	10	56640	855	n/a	304	818	0	1176	840	n/a	1084	830	n/a	536562
596	1	D	3	N	2500	2	2	396	470	15	28	9	60088	395	n/a	5412	395	0	9304	395	n/a	2100	395	n/a	536671
597	1	D	3	N	2500	10	40	969	772	3	10	11	51108	967	n/a	367	941	0	1012	966	n/a	2044	963	n/a	536671
598	1	D	3	N	2500	2	2	1170	887	45	79	20	48584	1168	n/a	7581	1084	0	12668	1162	n/a	2756	1156	n/a	536703
599	1	D	3	N	2500	6	40	1549	1373	4	19	22	65532	1547	n/a	373	1393	0	2376	1545	n/a	3732	1533	n/a	536750
600	1	D	3	N	2500	6	40	836	628	2	9	10	58732	834	n/a	245	797	0	1136	828	n/a	1900	820	n/a	536812
601	1	D	3	N	2500	2	2	531	637	36	64	16	65276	530	n/a	12070	480	0	20352	530	n/a	3356	500	n/a	536843
602	1	D	3	N	2500	2	2	821	466	17	34	12	42140	819	n/a	3291	785	0	6132	815	n/a	2096	809	n/a	536890
603	1	D	3	N	2500	2	2	896	588	14	27	10	54844	894	n/a	2742	853	0	4656	893	n/a	1804	887	n/a	536921
604	1	D	3	N	2500	6	40	1091	840	3	8	8	54460	1089	n/a	281	1007	0	912	1081	n/a	1432	1058	n/a	536937
605	1	D	3	N	2500	2	1	255	114	0	1	1	22524	254	n/a	201	251	0	492	254	n/a	800	254	n/a	537031
606	1	D	3	N	2500	33	2	509	437	1	6	7	54268	508	n/a	247	475	0	932	492	n/a	1868	492	n/a	537031
607	1	D	3	N	2500	2	1	257	220	0	0	0	51556	256	n/a	72	185	0	236	256	n/a	384	178	n/a	537187
608	1	D	3	N	2500	2	1	178	96	0	0	0	28956	176	n/a	55	94	0	128	176	n/a	132	79	n/a	537187
609	1	D	3	N	2500	2	2	699	613	8	17	8	47772	698	n/a	1732	666	0	3208	684	n/a	1244	675	n/a	537218
610	1	D	3	N	2500	2	2	561	639	27	51	15	58004	560	n/a	5777	559	0	10296	560	n/a	2340	544	n/a	537265
611	1	D	3	N	2500	2	2	877	712	25	45	13	41420	875	n/a	5117	823	0	8484	870	n/a	1540	852	n/a	537375
612	1	D	3	N	2500	2	2	851	614	21	39	12	59132	849	n/a	3160	808	0	5504	841	n/a	1352	836	n/a	537390
613	1	D	3	N	2500	2	2	881	630	15	33	15	48312	879	n/a	2192	848	0	4184	879	n/a	1676	879	n/a	537421
614	1	D	3	N	2500	2	2	1144	1037	50	93	28	56148	1142	n/a	7725	1081	0	13508	1141	n/a	2856	1132	n/a	537484
615	1	D	3	N	2500	33	2	567	581	59	106	24	56048	566	n/a	13885	500	0	24804	565	n/a	4636	548	n/a	537484
616	1	D	3	N	2500	6	40	854	819	3	9	10	65532	852	n/a	374	804	0	1264	844	n/a	1292	823	n/a	537500
617	1	D	3	N	2500	2	2	947	780	28	51	14	56980	945	n/a	4965	910	0	8152	945	n/a	1856	945	n/a	537515
618	1	D	3	N	2500	6	40	895	639	3	9	9	47420	893	n/a	326	851	0	880	892	n/a	1308	883	n/a	537562
619	1	D	3	N	2500	2	2	739	614	8	18	12	54164	738	n/a	1495	709	0	2564	738	n/a	3088	731	n/a	537640
620	1	D	3	N	2500	6	40	533	601	2	8	8	65484	532	n/a	369	479	0	1544	531	n/a	1784	506	n/a	537656
621	1	D	3	N	2500	2	2	565	658	25	48	17	59932	564	n/a	5811	520	0	10264	561	n/a	2524	558	n/a	537671
622	1	D	3	N	2500	2	2	873	597	69	118	20	43676	871	n/a	13788	830	0	22860	870	n/a	3328	866	n/a	537750
623	1	D	3	N	2500	2	2	1001	865	26	51	17	51440	999	n/a	4300	961	0	7792	998	n/a	1952	996	n/a	537796
624	1	D	3	N	2500	6	40	947	869	4	11	12	56296	945	n/a	340	917	0	1260	945	n/a	2500	942	n/a	537828
625	1	D	3	N	2500	6	40	538	627	3	11	11	63060	537	n/a	496	474	0	1720	537	n/a	2012	508	n/a	537828
626	1	D	3	N	2500	2	2	965	637	23	42	13	41588	963	n/a	4003	919	0	6916	962	n/a	2128	962	n/a	537875
627	1	D	3	N	2500	8	40	988	865	3	10	9	52980	986	n/a	274	972	0	856	986	n/a	1016	966	n/a	537875
628	1	D	3	N	2500	2	2	880	647	14	28	11	44732	878	n/a	2410	851	0	4400	878	n/a	1364	878	n/a	537953
629	1	D	3	N	2500	2	2	964	785	26	47	14	53592	962	n/a	4542	913	0	7896	961	n/a	1920	957	n/a	538015
630	1	D	3	N	2500	6	40	910	718	3	10	10	48420	908	n/a	414	857	0	896	896	n/a	1496	887	n/a	538031
631	1	D	3	N	2500	4	40	426	533	2	8	9	60428	425	n/a	521	418	0	1700	425	n/a	1748	425	n/a	538046
632	1	D	3	N	2500	33	1	193	77	0	1	1	20576	192	n/a	163	160	0	388	192	n/a	580	185	n/a	538046
633	1	D	3	N	2500	6	40	381	427	2	10	12	54568	380	n/a	410	349	0	1724	380	n/a	2152	372	n/a	538078
634	1	D	3	N	2500	6	40	1036	753	4	12	11	48476	1034	n/a	374	989	0	1080	1034	n/a	1200	1030	n/a	538125
635	1	D	3	N	2500	36	40	652	555	3	8	8	45212	651	n/a	351	621	0	888	648	n/a	1240	626	n/a	538125
636	1	D	3	N	2500	2	2	753	542	19	36	11	47552	752	n/a	3222	714	0	5596	742	n/a	2104	744	n/a	538250
637	1	D	3	N	2500	6	40	872	617	2	10	10	49768	870	n/a	276	830	0	1156	856	n/a	1296	841	n/a	538250
638	1	D	3	N	2500	6	40	882	573	2	8	8	44052	880	n/a	329	811	0	1204	880	n/a	2208	873	n/a	538343
639	1	D	3	N	2500	6	40	587	709	2	8	9	65532	586	n/a	320	564	0	1076	585	n/a	1264	584	n/a	538468
640	1	D	3	N	2500	4	40	724	442	1	6	7	31140	723	n/a	197	684	0	700	722	n/a	1136	697	n/a	538500
641	1	D	3	N	2500	33	2	758	597	19	36	11	53404	756	n/a	4420	743	0	7316	756	n/a	1604	751	n/a	538500
642	1	D	3	N	2500	6	40	962	771	3	8	8	52536	960	n/a	374	928	0	964	960	n/a	1044	960	n/a	538531
643	1	D	3	N	2500	4	40	1040	760	3	9	9	48920	1038	n/a	287	1008	0	936	1020	n/a	1468	1021	n/a	538593
644	1	D	3	N	2500	33	2	909	729	27	51	15	53112	907	n/a	3805	890	0	6784	907	n/a	1736	907	n/a	538609
645	1	D	3	N	2500	2	2	623	699	37	65	18	59548	622	n/a	6645	621	0	11664	622	n/a	2740	603	n/a	538625
646	1	D	3	N	2500	2	2	933	704	34	61	15	47580	931	n/a	5274	884	0	9352	922	n/a	2104	912	n/a	538625
647	1	D	3	N	2500	6	40	981	643	3	12	11	46740	979	n/a	307	973	0	1132	979	n/a	1336	979	n/a	538640
648	1	D	3	N	2500	2	2	726	616	24	44	13	64516	725	n/a	4476	683	0	7240	725	n/a	2744	709	n/a	538812
649	1	D	3	N	2500	10	40	668	501	2	8	8	49288	667	n/a	247	646	0	940	667	n/a	1448	664	n/a	538812
650	1	D	3	N	2500	2	2	459	362	9	19	10	59100	458	n/a	1733	458	0	3752	458	n/a	2304	458	n/a	538828
651	1	D	3	N	2500	33	1	151	75	0	2	1	32220	149	n/a	400	119	0	1048	137	n/a	916	131	n/a	538828
652	1	D	3	N	2500	6	40	963	830	4	9	10	52960	961	n/a	354	915	0	844	952	n/a	1392	951	n/a	538921
653	1	D	3	N	2500	2	2	1054	804	29	54	14	44672	1052	n/a	4232	989	0	7176	1046	n/a	1512	1044	n/a	538984
654	1	D	3	N	2500	6	40	725	684	3	10	11	53188	724	n/a	306	714	0	1056	724	n/a	1856	724	n/a	539125
655	1	D	3	N	2500	2	2	943	721	29	53	15	46308	941	n/a	4731	891	0	8464	928	n/a	1984	930	n/a	539125
656	1	D	3	N	2500	2	2	972	824	39	69	16	57432	970	n/a	5448	924	0	9188	961	n/a	2040	955	n/a	539140
657	1	D	3	N	2500	2	1	307	239	2	15	19	38544	306	n/a	423	290	0	3136	306	n/a	4148	303	n/a	539203
658	1	D	3	N	2500	2	2	439	385	1	5	5	51992	438	n/a	279	385	0	976	434	n/a	1312	406	n/a	539218
659	1	D	3	N	2500	6	40	1017	833	3	9	9	57944	1015	n/a	301	973	0	1020	1015	n/a	1136	1015	n/a	539296
660	1	D	3	N	2500	2	2	587	688	30	55	17	59660	586	n/a	6379	585	0	11320	586	n/a	2680	570	n/a	539375
661	1	D	3	N	2500	2	2	1054	912	40	72	17	55040	1052	n/a	6840	973	0	11656	1052	n/a	2400	1052	n/a	539421
662	1	D	3	N	2500	33	2	840	620	54	93	18	48448	838	n/a	8146	838	0	14168	838	n/a	2428	838	n/a	539421
663	1	D	3	N	2500	2	2	1085	838	43	77	18	44600	1083	n/a	6478	1025	0	10980	1081	n/a	2344	1081	n/a	539421
664	1	D	3	N	2500	4	40	518	489	2	7	7	55660	517	n/a	283	514	0	932	517	n/a	1192	517	n/a	539500
665	1	D	3	N	2500	2	1	317	199	4	9	5	37620	316	n/a	1588	316	0	3004	316	n/a	1868	316	n/a	539500
666	1	D	3	N	2500	33	1	415	199	4	8	2	23056	414	n/a	1436	371	0	2568	414	n/a	712	411	n/a	539500
667	1	D	3	N	2500	2	2	492	505	22	41	14	56496	491	n/a	4843	449	0	8684	490	n/a	2140	471	n/a	539578
668	1	D	3	N	2500	8	40	803	545	2	11	11	42288	801	n/a	197	777	0	1280	801	n/a	1600	795	n/a	539578
669	1	D	3	N	2500	6	40	958	615	2	9	8	44716	956	n/a	235	886	0	1060	922	n/a	1180	903	n/a	539609
670	1	D	3	N	2500	2	2	845	636	12	25	12	46344	843	n/a	1973	819	0	3672	843	n/a	1388	842	n/a	539656
671	1	D	3	N	2500	2	2	710	562	10	23	16	61984	709	n/a	1537	704	0	3052	709	n/a	2972	709	n/a	539656
672	1	D	3	N	2500	10	40	498	592	2	8	9	65532	497	n/a	387	490	0	1160	497	n/a	1640	497	n/a	539656
673	1	D	3	N	2500	2	2	452	440	16	31	11	46528	451	n/a	3959	451	0	7428	451	n/a	2248	438	n/a	539671
674	1	D	3	N	2500	2	2	757	639	35	61	12	51956	755	n/a	6457	755	0	11268	755	n/a	2344	755	n/a	539734
675	1	D	3	N	2500	2	2	1029	855	25	48	16	61520	1027	n/a	5472	974	0	9704	1010	n/a	2164	1003	n/a	539765
676	1	D	3	N	2500	2	2	728	432	8	20	12	36776	727	n/a	1168	719	0	2592	727	n/a	1936	727	n/a	539812
677	1	D	3	N	2500	6	40	728	593	2	8	8	52380	727	n/a	248	725	0	960	727	n/a	1744	724	n/a	539843
678	1	D	3	N	2500	6	40	1035	747	2	8	8	49840	1033	n/a	251	988	0	724	1028	n/a	1352	1024	n/a	539875
679	1	D	3	N	2500	2	2	945	723	28	52	15	51404	943	n/a	4325	897	0	7304	938	n/a	1476	932	n/a	539906
680	1	D	3	N	2500	10	40	666	659	3	9	10	63784	665	n/a	488	627	0	1276	659	n/a	1456	641	n/a	539906
681	1	D	3	N	2500	2	2	673	622	11	24	13	49552	672	n/a	1850	659	0	3740	672	n/a	1640	664	n/a	539937
682	1	D	3	N	2500	6	40	761	536	2	7	7	47944	759	n/a	280	753	0	916	759	n/a	1360	755	n/a	540015
683	1	D	3	N	2500	2	2	859	705	13	25	11	59448	857	n/a	2334	822	0	4164	847	n/a	2316	838	n/a	540265
684	1	D	3	N	2500	2	2	532	665	27	50	17	62692	531	n/a	5177	502	0	9260	530	n/a	2444	517	n/a	540265
685	1	D	3	N	2500	2	2	614	480	8	20	11	58360	613	n/a	1750	613	0	3672	613	n/a	2184	613	n/a	540312
686	1	D	3	N	2500	6	40	664	604	2	9	11	59572	663	n/a	273	631	0	1240	663	n/a	2232	653	n/a	540328
687	1	D	3	N	2500	6	40	1047	756	3	10	10	48828	1045	n/a	317	1002	0	904	1032	n/a	1480	1029	n/a	540609
688	1	D	3	N	2500	36	40	626	615	4	10	11	57012	625	n/a	498	578	0	1272	621	n/a	1684	602	n/a	540609
689	1	D	3	N	2500	2	2	911	687	30	58	20	51484	909	n/a	5670	844	0	10060	896	n/a	2324	876	n/a	540625
690	1	D	3	N	2500	2	2	927	720	18	36	13	50092	925	n/a	4187	885	0	7288	922	n/a	1916	917	n/a	540625
691	1	D	3	N	2500	6	40	561	674	3	8	9	60184	560	n/a	432	527	0	1000	560	n/a	1552	560	n/a	540640
692	1	D	3	N	2500	2	2	987	819	28	54	17	57548	985	n/a	4470	929	0	7984	968	n/a	4340	959	n/a	540671
693	1	D	3	N	2500	2	1	370	141	4	8	2	21536	369	n/a	1717	369	0	2712	369	n/a	784	369	n/a	540703
694	1	D	3	N	2500	33	2	434	367	10	20	6	55184	433	n/a	3055	393	0	5496	418	n/a	1388	412	n/a	540703
695	1	D	3	N	2500	2	2	683	749	28	54	16	56880	682	n/a	5999	619	0	10544	676	n/a	2204	670	n/a	540812
696	1	D	3	N	2500	2	2	872	807	27	51	16	54760	870	n/a	5365	803	0	9308	849	n/a	1960	845	n/a	540859
697	1	D	3	N	2500	2	2	586	351	7	16	10	38812	585	n/a	1398	585	0	2472	585	n/a	2716	585	n/a	540937
698	1	D	3	N	2500	33	1	296	124	0	2	1	23856	295	n/a	274	265	0	636	295	n/a	488	295	n/a	540937
699	1	D	3	N	2500	2	1	324	183	0	2	3	45036	323	n/a	185	321	0	892	323	n/a	1312	323	n/a	540953
700	1	D	3	N	2500	33	2	462	336	1	5	5	53428	461	n/a	227	426	0	920	452	n/a	1756	441	n/a	540953
701	1	D	3	N	2500	6	40	913	652	2	9	9	55600	911	n/a	272	882	0	768	911	n/a	1248	909	n/a	540968
702	1	D	3	N	2500	6	40	1014	823	3	14	16	52792	1012	n/a	276	968	0	1220	1009	n/a	1764	1005	n/a	540984
703	1	D	3	N	2500	2	1	284	273	1	3	3	64444	283	n/a	314	278	0	1040	283	n/a	1176	283	n/a	541000
704	1	D	3	N	2500	33	2	346	356	0	3	4	59628	345	n/a	178	291	0	740	334	n/a	932	312	n/a	541000
705	1	D	3	N	2500	6	40	594	570	3	9	9	59412	593	n/a	401	568	0	1036	589	n/a	1508	574	n/a	541171
706	1	D	3	N	2500	4	40	582	496	2	7	7	53912	581	n/a	325	531	0	1112	572	n/a	1580	557	n/a	541218
707	1	D	3	N	2500	33	2	768	770	38	69	20	57908	766	n/a	5824	752	0	9784	766	n/a	2220	745	n/a	541234
708	1	D	3	N	2500	6	40	1092	978	4	12	12	55556	1090	n/a	280	1051	0	1004	1090	n/a	1436	1089	n/a	541234
709	1	D	3	N	2500	2	2	538	523	22	42	13	55932	537	n/a	6238	537	0	10676	537	n/a	2436	526	n/a	541312
710	1	D	3	N	2500	6	40	921	670	3	7	7	45460	919	n/a	363	894	0	940	915	n/a	1088	912	n/a	541375
711	1	D	3	N	2500	2	2	626	724	49	86	19	56804	625	n/a	9815	625	0	16720	625	n/a	2908	607	n/a	541484
712	1	D	3	N	2500	6	40	903	735	3	9	10	54676	901	n/a	309	872	0	976	901	n/a	1500	897	n/a	541500
713	1	D	3	N	2500	6	40	1032	844	3	10	10	51188	1030	n/a	279	1007	0	1052	1018	n/a	1572	1014	n/a	541515
714	1	D	3	N	2500	2	2	600	344	1	5	5	32508	599	n/a	230	590	0	824	599	n/a	1484	598	n/a	541515
715	1	D	3	N	2500	33	2	602	652	122	205	33	65012	601	n/a	30637	573	1	50696	601	n/a	7596	597	n/a	541515
716	1	D	3	N	2500	2	1	352	246	4	10	5	56732	351	n/a	1462	351	0	2756	351	n/a	1728	351	n/a	541515
717	1	D	3	N	2500	2	1	499	286	9	17	4	29412	498	n/a	3354	466	0	5688	494	n/a	1072	486	n/a	541515
718	1	D	3	N	2500	2	2	876	713	22	39	12	46636	874	n/a	3601	848	0	6132	874	n/a	1596	868	n/a	541546
719	1	D	3	N	2500	6	40	1090	801	4	13	13	35432	1088	n/a	261	1060	0	1040	1086	n/a	1844	1083	n/a	541546
720	1	D	3	N	2500	2	2	949	685	40	70	16	52548	947	n/a	7394	892	0	12664	937	n/a	1904	934	n/a	541656
721	1	D	3	N	2500	2	2	1014	652	21	40	14	44248	1012	n/a	3050	977	0	5252	1001	n/a	1648	995	n/a	541687
722	1	D	3	N	2500	2	1	182	83	0	1	1	27668	180	n/a	298	180	0	516	180	n/a	652	178	n/a	541843
723	1	D	3	N	2500	33	2	486	435	1	5	6	53052	485	n/a	251	440	0	808	464	n/a	1232	464	n/a	541843
724	1	D	3	N	2500	6	40	914	745	3	9	10	50764	912	n/a	260	871	0	840	904	n/a	1044	890	n/a	541890
725	1	D	3	N	2500	2	1	157	78	0	1	0	25816	155	n/a	156	147	0	480	155	n/a	528	148	n/a	541890
726	1	D	3	N	2500	2	2	942	801	23	43	13	53124	940	n/a	3964	922	0	6912	940	n/a	1732	940	n/a	541906
727	1	D	3	N	2500	6	40	582	538	2	7	7	64712	581	n/a	334	546	0	1320	576	n/a	1640	558	n/a	541921
728	1	D	3	N	2500	6	40	1011	735	3	10	11	49684	1009	n/a	221	976	0	1052	997	n/a	1948	995	n/a	541937
729	1	D	3	N	2500	2	2	809	768	36	63	17	64704	807	n/a	8901	740	0	14636	789	n/a	2824	735	n/a	541984
730	1	D	3	N	2500	2	2	729	639	13	25	11	58292	728	n/a	2098	697	0	3784	728	n/a	1700	711	n/a	542000
731	1	D	3	N	2500	2	2	736	509	12	26	11	51300	735	n/a	2337	717	0	4356	735	n/a	1964	735	n/a	542109
732	1	D	3	N	2500	2	2	984	693	30	56	16	55472	982	n/a	4874	941	0	8980	966	n/a	2044	960	n/a	542171
733	1	D	3	N	2500	2	2	442	514	22	40	11	58772	441	n/a	6102	441	0	10768	441	n/a	2224	429	n/a	542171
734	1	D	3	N	2500	2	2	581	467	41	72	14	40960	580	n/a	9370	546	0	15652	579	n/a	2884	576	n/a	542203
735	1	D	3	N	2500	6	40	444	409	2	8	9	48864	443	n/a	426	421	0	1292	443	n/a	1676	428	n/a	542265
736	1	D	3	N	2500	6	40	624	619	3	10	11	62232	623	n/a	434	588	0	1932	612	n/a	1980	611	n/a	542296
737	1	D	3	N	2500	2	2	694	587	27	50	15	51168	693	n/a	4452	693	0	7892	693	n/a	2120	693	n/a	542343
738	1	D	3	N	2500	2	2	437	380	1	5	6	50592	436	n/a	247	382	0	952	417	n/a	1296	402	n/a	542437
739	1	D	3	N	2500	2	2	756	663	33	60	17	59976	754	n/a	6469	718	0	11220	740	n/a	2372	736	n/a	542453
740	1	D	3	N	2500	2	2	796	498	20	39	10	34648	794	n/a	3965	752	0	6892	793	n/a	1308	790	n/a	542640
741	1	D	3	N	2500	2	2	628	578	12	24	13	55240	627	n/a	1805	626	0	3408	627	n/a	2772	627	n/a	542640
742	1	D	3	N	2500	6	40	680	680	3	12	14	55764	679	n/a	537	619	0	1436	675	n/a	1628	664	n/a	542718
743	1	D	3	N	2500	2	2	580	683	72	123	24	60172	579	n/a	15395	579	0	26756	579	n/a	4796	565	n/a	542812
744	1	D	3	N	2500	2	2	573	527	5	12	7	60132	572	n/a	1028	572	0	1888	572	n/a	1804	572	n/a	542953
745	1	D	3	N	2500	2	2	831	681	14	28	12	52764	829	n/a	2443	798	0	4416	829	n/a	1604	828	n/a	542968
746	1	D	3	N	2500	2	1	226	99	1	3	2	23796	225	n/a	435	225	0	1036	225	n/a	940	225	n/a	542968
747	1	D	3	N	2500	2	2	520	429	7	17	9	56184	519	n/a	1795	462	0	3600	508	n/a	1884	497	n/a	542984
748	1	D	3	N	2500	6	40	957	903	3	11	12	55416	955	n/a	306	908	0	1056	943	n/a	1316	923	n/a	543031
749	1	D	3	N	2500	2	2	615	385	0	4	4	41640	614	n/a	199	350	0	764	606	n/a	1156	437	n/a	543046
750	1	D	3	N	2500	6	40	416	390	2	7	9	50512	415	n/a	340	399	0	1048	415	n/a	4572	415	n/a	543171
751	1	D	3	N	2500	6	40	859	625	2	8	9	44948	857	n/a	266	836	0	836	857	n/a	1536	855	n/a	543187
752	1	D	3	N	2500	2	2	563	524	16	30	11	54028	562	n/a	3160	513	0	5672	559	n/a	1756	549	n/a	543218
753	1	D	3	N	2500	10	40	730	558	3	13	13	47208	729	n/a	409	668	0	1684	725	n/a	1572	688	n/a	543234
754	1	D	3	N	2500	2	1	245	174	4	8	3	50732	244	n/a	1266	244	0	2520	244	n/a	1680	244	n/a	543265
755	1	D	3	N	2500	33	2	368	386	15	28	10	65532	367	n/a	4471	322	0	8228	367	n/a	3080	335	n/a	543265
756	1	D	3	N	2500	2	2	828	638	15	29	12	47112	826	n/a	2304	773	0	4216	814	n/a	1344	808	n/a	543296
757	1	D	3	N	2500	2	2	746	514	11	23	12	57020	745	n/a	2004	714	0	3616	739	n/a	2456	730	n/a	543328
758	1	D	3	N	2500	6	40	749	503	2	7	7	44536	748	n/a	247	724	0	980	746	n/a	1632	738	n/a	543390
759	1	D	3	N	2500	2	2	686	802	45	78	20	58496	685	n/a	7162	643	0	11880	680	n/a	2412	664	n/a	543515
760	1	D	3	N	2500	2	2	811	645	17	31	11	53376	809	n/a	3256	764	0	5944	807	n/a	1636	787	n/a	543578
761	1	D	3	N	2500	2	2	591	609	23	43	14	59632	590	n/a	6791	550	0	11796	590	n/a	2416	590	n/a	543593
762	1	D	3	N	2500	2	2	699	715	41	74	18	50924	698	n/a	7758	698	0	13076	698	n/a	2344	681	n/a	543609
763	1	D	3	N	2500	6	40	939	607	3	8	7	44532	937	n/a	229	882	0	832	924	n/a	860	907	n/a	543609
764	1	D	3	N	2500	6	40	439	396	3	7	9	53944	438	n/a	432	411	0	1060	438	n/a	2380	421	n/a	543765
765	1	D	3	N	2500	2	1	519	320	1	4	5	32164	518	n/a	381	439	0	2096	505	n/a	3032	322	n/a	543812
766	1	D	3	N	2500	6	40	769	602	3	13	17	45384	767	n/a	357	721	0	2564	766	n/a	4964	742	n/a	543859
767	1	D	3	N	2500	6	40	1077	793	3	10	10	58092	1075	n/a	291	1045	0	1008	1075	n/a	1464	1073	n/a	543890
768	1	D	3	N	2500	4	40	601	610	2	9	10	54332	600	n/a	312	573	0	1144	596	n/a	1896	583	n/a	543906
769	1	D	3	N	2500	33	2	864	620	21	40	13	52420	862	n/a	2755	820	0	5268	860	n/a	1852	836	n/a	543906
770	1	D	3	N	2500	2	2	954	696	28	53	18	54592	952	n/a	4144	910	0	6960	943	n/a	1832	938	n/a	543937
771	1	D	3	N	2500	6	40	593	622	3	8	8	63736	592	n/a	400	570	0	1424	592	n/a	1620	592	n/a	543937
772	1	D	3	N	2500	2	2	901	567	18	34	10	36576	899	n/a	2981	865	0	5596	899	n/a	1480	899	n/a	543984
773	1	D	3	N	2500	6	40	849	642	2	8	8	45584	847	n/a	343	834	0	964	847	n/a	1084	846	n/a	544046
774	1	D	3	N	2500	2	2	1036	661	31	57	16	44644	1034	n/a	5468	981	0	9468	1034	n/a	2224	1027	n/a	544078
775	1	D	3	N	2500	10	40	783	478	2	6	6	41944	781	n/a	288	759	0	804	781	n/a	1368	773	n/a	544078
776	1	D	3	N	2500	2	1	303	135	0	0	0	20888	302	n/a	80	231	0	136	302	n/a	100	146	n/a	544078
777	1	D	3	N	2500	2	2	713	762	49	88	23	56040	712	n/a	8138	668	0	13932	703	n/a	2916	688	n/a	544171
778	1	D	3	N	2500	8	40	774	555	2	9	11	46748	772	n/a	277	734	0	1212	769	n/a	1892	748	n/a	544187
779	1	D	3	N	2500	10	40	875	583	3	8	8	41740	873	n/a	300	845	0	984	868	n/a	1952	857	n/a	544187
780	1	D	3	N	2500	6	40	958	728	3	9	9	48580	956	n/a	343	935	0	776	956	n/a	1244	953	n/a	544203
781	1	D	3	N	2500	6	40	946	694	3	8	8	36768	944	n/a	318	923	0	964	944	n/a	1296	944	n/a	544218
782	1	D	3	N	2500	2	1	178	126	0	1	1	47432	176	n/a	219	174	0	848	176	n/a	1112	176	n/a	544234
783	1	D	3	N	2500	33	2	534	527	1	6	7	53428	533	n/a	282	495	0	852	523	n/a	1164	507	n/a	544234
784	1	D	3	N	2500	2	2	653	759	27	50	17	65532	652	n/a	7342	631	0	12076	652	n/a	2984	648	n/a	544265
785	1	D	3	N	2500	4	40	817	677	2	7	8	53920	815	n/a	309	812	0	968	815	n/a	1652	814	n/a	544281
786	1	D	3	N	2500	33	2	972	802	25	46	14	51032	970	n/a	4085	937	0	7172	957	n/a	1936	957	n/a	544296
787	1	D	3	N	2500	8	40	822	570	2	7	7	42028	820	n/a	270	806	0	772	820	n/a	1344	818	n/a	544296
788	1	D	3	N	2500	33	1	220	126	3	7	3	32152	219	n/a	1882	219	0	3416	219	n/a	1360	219	n/a	544296
789	1	D	3	N	2500	33	1	420	174	5	10	3	20080	419	n/a	1692	402	0	2932	419	n/a	864	418	n/a	544296
790	1	D	3	N	2500	2	2	591	653	23	43	13	64404	590	n/a	4278	541	0	7564	587	n/a	1756	566	n/a	544375
791	1	D	3	N	2500	6	40	1030	801	3	10	10	51524	1028	n/a	377	991	0	1108	1028	n/a	1048	1020	n/a	544437
792	1	D	3	N	2500	2	2	839	481	8	19	11	35904	837	n/a	1317	817	0	2436	837	n/a	1664	837	n/a	544453
793	1	D	3	N	2500	2	2	641	524	7	15	8	63172	640	n/a	1330	614	0	2284	640	n/a	1620	640	n/a	544468
794	1	D	3	N	2500	2	2	676	533	28	52	14	48272	675	n/a	5024	662	0	8792	675	n/a	1956	675	n/a	544546
795	1	D	3	N	2500	2	2	577	614	29	53	16	57996	576	n/a	5313	534	0	9200	576	n/a	2264	560	n/a	544562
796	1	D	3	N	2500	2	2	794	732	29	56	20	52080	792	n/a	3983	730	0	7468	788	n/a	2232	759	n/a	544609
797	1	D	3	N	2500	6	40	638	536	2	8	8	58908	637	n/a	457	621	0	1436	637	n/a	1564	628	n/a	544671
798	1	D	3	N	2500	2	1	342	213	0	0	0	36108	341	n/a	128	267	0	448	339	n/a	592	245	n/a	544765
799	1	D	3	N	2500	2	2	740	708	42	77	22	53216	739	n/a	7283	674	0	12696	719	n/a	3352	707	n/a	544765
800	1	D	3	N	2500	2	2	538	605	26	48	14	57976	537	n/a	5157	498	0	9124	537	n/a	2380	528	n/a	544906
801	1	D	3	N	2500	33	2	394	330	0	0	0	45608	393	n/a	150	324	0	168	390	n/a	224	334	n/a	544906
802	1	D	3	N	2500	2	2	442	402	0	0	0	44580	441	n/a	133	342	0	112	437	n/a	72	149	n/a	545015
803	1	D	3	N	2500	6	40	881	729	3	8	9	51596	879	n/a	369	836	0	796	864	n/a	844	855	n/a	545031
804	1	D	3	N	2500	6	40	491	549	2	7	8	59720	490	n/a	394	477	0	964	490	n/a	1160	480	n/a	545109
805	1	D	3	N	2500	2	2	1019	710	32	58	16	45324	1017	n/a	5219	984	0	9024	1013	n/a	1780	1014	n/a	545156
806	1	D	3	N	2500	6	40	1112	952	3	11	11	54796	1110	n/a	305	1070	0	1112	1110	n/a	1516	1103	n/a	545171
807	1	D	3	N	2500	2	2	830	645	9	23	13	44668	828	n/a	1801	774	0	3584	815	n/a	1616	803	n/a	545187
808	1	D	3	N	2500	2	2	1040	828	35	64	17	47488	1038	n/a	5756	984	0	10080	1031	n/a	2220	1028	n/a	545406
809	1	D	3	N	2500	2	2	349	332	0	0	0	46224	348	n/a	95	276	0	236	346	n/a	252	247	n/a	545484
810	1	D	3	N	2500	2	2	1108	940	37	68	18	55904	1106	n/a	5110	1062	0	9256	1106	n/a	2068	1106	n/a	545609
811	1	D	3	N	2500	6	40	804	655	3	9	9	46376	802	n/a	322	795	0	1092	802	n/a	1984	798	n/a	545609
812	1	D	3	N	2500	2	2	945	755	41	74	18	49204	943	n/a	5662	895	0	10144	939	n/a	2196	924	n/a	545640
813	1	D	3	N	2500	6	40	947	744	3	11	12	53956	945	n/a	339	921	0	1072	945	n/a	1696	942	n/a	545703
814	1	D	3	N	2500	6	40	1000	692	3	9	9	47476	998	n/a	248	946	0	956	981	n/a	1012	967	n/a	545812
815	1	D	3	N	2500	2	1	166	67	0	1	0	23304	164	n/a	279	164	0	380	164	n/a	520	164	n/a	545843
816	1	D	3	N	2500	10	40	365	368	2	6	7	60072	364	n/a	410	334	0	1400	364	n/a	1812	351	n/a	545843
817	1	D	3	N	2500	6	40	955	648	3	9	10	43476	953	n/a	258	929	0	872	950	n/a	1408	949	n/a	545984
818	1	D	3	N	2500	6	40	810	619	2	7	8	46472	808	n/a	299	796	0	888	808	n/a	1400	808	n/a	546015
819	1	D	3	N	2500	6	40	762	775	3	12	12	57464	760	n/a	346	708	0	1264	752	n/a	1564	749	n/a	546031
820	1	D	3	N	2500	6	40	938	723	3	10	11	53112	936	n/a	335	889	0	1028	921	n/a	2084	913	n/a	546093
821	1	D	3	N	2500	2	2	446	513	18	34	11	63432	445	n/a	5878	444	0	10392	445	n/a	2504	436	n/a	546109
822	1	D	3	N	2500	2	2	680	498	5	13	8	45428	679	n/a	988	677	0	2100	679	n/a	1232	678	n/a	546187
823	1	D	3	N	2500	2	2	943	650	57	99	19	44568	941	n/a	10595	894	0	17836	922	n/a	2932	912	n/a	546265
824	1	D	3	N	2500	6	40	952	752	3	9	9	51252	950	n/a	242	911	0	860	943	n/a	1132	942	n/a	546296
825	1	D	3	N	2500	2	2	997	697	32	59	16	45644	995	n/a	5090	963	0	9084	994	n/a	2060	987	n/a	546562
826	1	D	3	N	2500	6	40	1030	863	3	10	11	52340	1028	n/a	278	996	0	1028	1026	n/a	1188	1024	n/a	546671
827	1	D	3	N	2500	6	40	1124	739	3	11	11	40676	1122	n/a	260	1021	0	1020	1122	n/a	1184	1105	n/a	546687
828	1	D	3	N	2500	6	40	1136	929	4	13	15	49616	1134	n/a	272	1061	0	1492	1132	n/a	7224	1126	n/a	546687
829	1	D	3	N	2500	6	40	531	463	3	7	9	50852	530	n/a	449	501	0	1220	527	n/a	1740	507	n/a	546750
830	1	D	3	N	2500	6	40	735	610	3	15	17	52536	734	n/a	359	651	0	2412	729	n/a	3940	702	n/a	546875
831	1	D	3	N	2500	2	1	301	256	6	13	7	50552	300	n/a	2530	296	0	4896	300	n/a	2368	300	n/a	546875
832	1	D	3	N	2500	2	2	866	595	18	35	11	54892	864	n/a	3021	842	0	5408	864	n/a	1456	863	n/a	547062
833	1	D	3	N	2500	6	40	661	646	2	11	13	59340	660	n/a	274	633	0	1268	659	n/a	2316	639	n/a	547078
834	1	D	3	N	2500	2	1	328	140	0	1	1	26356	327	n/a	200	322	0	428	327	n/a	572	325	n/a	547125
835	1	D	3	N	2500	10	40	562	417	1	6	7	47404	561	n/a	283	529	0	1228	559	n/a	1568	542	n/a	547125
836	1	D	3	N	2500	6	40	810	540	2	7	8	56060	808	n/a	254	755	0	1428	805	n/a	2900	797	n/a	547140
837	1	D	3	N	2500	2	2	627	618	45	80	20	56008	626	n/a	8595	626	0	15168	626	n/a	3204	613	n/a	547156
838	1	D	3	N	2500	2	2	630	617	20	39	13	59904	629	n/a	5236	628	0	9320	629	n/a	2052	627	n/a	547187
839	1	D	3	N	2500	2	2	767	585	12	23	10	55356	765	n/a	1998	736	0	3672	765	n/a	1848	753	n/a	547203
840	1	D	3	N	2500	6	40	873	626	2	8	7	43820	871	n/a	280	841	0	820	870	n/a	944	865	n/a	547218
841	1	D	3	N	2500	2	1	308	137	1	8	13	22912	307	n/a	353	306	0	2256	307	n/a	4064	307	n/a	547234
842	1	D	3	N	2500	2	2	559	485	7	16	10	54396	558	n/a	1590	520	0	3232	553	n/a	2892	532	n/a	547343
843	1	D	3	N	2500	6	40	862	660	2	7	8	58032	860	n/a	324	836	0	1100	860	n/a	2048	858	n/a	547437
844	1	D	3	N	2500	2	1	255	122	4	7	2	30108	254	n/a	1041	254	0	1796	254	n/a	704	254	n/a	547484
845	1	D	3	N	2500	33	2	460	401	17	31	8	54068	459	n/a	4659	407	0	8568	441	n/a	1928	435	n/a	547484
846	1	D	3	N	2500	4	40	693	793	4	12	13	62864	692	n/a	561	646	0	1256	686	n/a	1580	671	n/a	547546
847	1	D	3	N	2500	33	2	739	539	23	42	11	50720	738	n/a	4722	700	0	7956	735	n/a	1656	725	n/a	547546
848	1	D	3	N	2500	2	1	167	98	0	0	0	31292	165	n/a	40	68	0	124	165	n/a	100	73	n/a	547625
849	1	D	3	N	2500	33	1	429	240	0	1	0	30976	428	n/a	142	375	0	268	428	n/a	476	384	n/a	547625
850	1	D	3	N	2500	2	2	491	461	1	5	6	57712	490	n/a	312	468	0	980	490	n/a	1680	484	n/a	547625
851	1	D	3	N	2500	2	2	797	600	17	33	13	56160	795	n/a	3752	767	0	6612	795	n/a	2064	791	n/a	547734
852	1	D	3	N	2500	33	2	899	688	19	36	14	48036	897	n/a	3327	859	0	5852	895	n/a	1636	891	n/a	547750
853	1	D	3	N	2500	2	2	617	373	15	28	9	33460	616	n/a	2691	616	0	5000	616	n/a	1280	616	n/a	547843
854	1	D	3	N	2500	2	1	198	78	1	2	1	21636	197	n/a	603	172	0	1252	195	n/a	688	194	n/a	547843
855	1	D	3	N	2500	2	2	632	634	33	60	18	56252	631	n/a	9045	600	0	15560	631	n/a	3356	625	n/a	547843
856	1	D	3	N	2500	2	2	720	681	24	45	13	65532	719	n/a	5805	670	0	10352	709	n/a	2528	696	n/a	547859
857	1	D	3	N	2500	2	2	534	617	27	50	15	62124	533	n/a	9089	469	0	15336	533	n/a	2656	523	n/a	547937
858	1	D	3	N	2500	2	2	558	633	23	43	13	64128	557	n/a	6233	550	0	11024	557	n/a	2332	557	n/a	548140
859	1	D	3	N	2500	2	2	803	495	16	29	10	42124	801	n/a	3211	752	0	5408	795	n/a	1500	784	n/a	548156
860	1	D	3	N	2500	2	2	842	797	34	62	15	56484	840	n/a	6374	781	0	11080	823	n/a	2288	814	n/a	548203
861	1	D	3	N	2500	6	40	976	773	3	12	12	51432	974	n/a	311	940	0	1108	974	n/a	1396	970	n/a	548328
862	1	D	3	N	2500	2	2	911	621	18	35	12	42156	909	n/a	3068	879	0	5512	904	n/a	1588	903	n/a	548343
863	1	D	3	N	2500	2	2	901	734	13	26	11	50652	899	n/a	2832	854	0	4780	883	n/a	2244	864	n/a	548640
864	1	D	3	N	2500	2	2	963	794	28	53	17	51252	961	n/a	5624	930	0	9628	961	n/a	2144	960	n/a	548796
865	1	D	3	N	2500	2	2	957	703	30	54	14	45724	955	n/a	5474	933	0	9564	951	n/a	2012	947	n/a	548875
866	1	D	3	N	2500	6	40	988	758	3	10	11	42052	986	n/a	250	948	0	932	977	n/a	1744	961	n/a	548921
867	1	D	3	N	2500	2	2	518	653	41	74	19	65532	517	n/a	12071	470	0	20340	517	n/a	3944	492	n/a	548968
868	1	D	3	N	2500	2	2	583	522	15	28	11	45096	582	n/a	3012	555	0	5544	582	n/a	1588	565	n/a	549046
869	1	D	3	N	2500	8	40	658	558	2	8	9	51908	657	n/a	250	635	0	1284	657	n/a	1932	657	n/a	549046
870	1	D	3	N	2500	6	40	624	672	4	12	12	65212	623	n/a	469	602	0	1792	623	n/a	2008	615	n/a	549046
871	1	D	3	N	2500	2	2	541	592	21	40	13	60804	540	n/a	6905	492	0	11988	536	n/a	2604	517	n/a	549078
872	1	D	3	N	2500	2	2	865	859	28	54	17	57596	863	n/a	4028	799	0	7176	849	n/a	1836	833	n/a	549078
873	1	D	3	N	2500	6	40	942	670	3	10	11	46632	940	n/a	282	931	0	912	940	n/a	1588	938	n/a	549125
874	1	D	3	N	2500	6	40	348	448	2	7	9	65532	347	n/a	542	337	0	1844	347	n/a	3188	347	n/a	549171
875	1	D	3	N	2500	2	2	596	665	69	119	22	61232	595	n/a	14798	595	0	24952	595	n/a	4204	579	n/a	549234
876	1	D	3	N	2500	2	2	1065	929	126	213	34	52028	1063	n/a	25134	1028	1	41104	1054	n/a	5520	1046	n/a	549250
877	1	D	3	N	2500	6	40	892	705	2	8	9	58668	890	n/a	300	854	0	1324	889	n/a	2664	880	n/a	549281
878	1	D	3	N	2500	2	1	176	136	0	0	0	37588	174	n/a	45	81	0	124	174	n/a	96	78	n/a	549296
879	1	D	3	N	2500	2	2	951	778	32	59	17	55288	949	n/a	5684	915	0	10268	949	n/a	1952	946	n/a	549312
880	1	D	3	N	2500	2	2	912	673	14	27	12	44300	910	n/a	2589	864	0	4564	890	n/a	1388	892	n/a	549484
881	1	D	3	N	2500	6	40	533	626	3	13	13	61024	532	n/a	613	502	0	2312	532	n/a	1732	517	n/a	549546
882	1	D	3	N	2500	2	2	923	571	24	45	11	41612	921	n/a	5289	891	0	9048	915	n/a	1960	908	n/a	549546
883	1	D	3	N	2500	6	40	863	616	2	10	11	48856	861	n/a	261	849	0	960	861	n/a	1636	861	n/a	549593
884	1	D	3	N	2500	2	2	987	762	37	65	15	49216	985	n/a	5954	944	0	10000	982	n/a	2084	977	n/a	549687
885	1	D	3	N	2500	6	40	498	598	3	13	15	61856	497	n/a	467	460	0	1676	497	n/a	2236	485	n/a	549687
886	1	D	3	N	2500	2	2	632	658	35	61	17	53520	631	n/a	6327	631	0	11388	631	n/a	2376	615	n/a	549703
887	1	D	3	N	2500	2	2	453	383	0	0	0	43968	452	n/a	76	334	0	92	448	n/a	96	104	n/a	549796
888	1	D	3	N	2500	6	40	995	828	3	9	10	52624	993	n/a	268	955	0	908	993	n/a	1340	991	n/a	549828
889	1	D	3	N	2500	2	2	775	612	18	34	12	60060	773	n/a	3552	739	0	6008	772	n/a	2648	772	n/a	549859
890	1	D	3	N	2500	2	2	691	720	34	61	17	50256	690	n/a	5775	647	0	10088	682	n/a	2080	672	n/a	549875
891	1	D	3	N	2500	2	2	998	692	31	55	14	48944	996	n/a	5370	956	0	9204	996	n/a	2000	996	n/a	549953
892	1	D	3	N	2500	2	2	1025	864	33	59	15	52880	1023	n/a	6764	979	0	10960	1023	n/a	2312	1023	n/a	550015
893	1	D	3	N	2500	6	40	811	560	2	8	8	45052	809	n/a	386	772	0	1120	809	n/a	1448	797	n/a	550046
894	1	D	3	N	2500	6	40	1007	803	3	10	10	52744	1005	n/a	384	976	0	1092	1005	n/a	1448	999	n/a	550062
895	1	D	3	N	2500	6	40	819	708	2	8	9	54232	817	n/a	327	810	0	1100	817	n/a	2112	817	n/a	550078
896	1	D	3	N	2500	2	2	725	633	23	44	13	54876	724	n/a	3508	724	0	6340	724	n/a	1744	724	n/a	550125
897	1	D	3	N	2500	8	40	1080	865	4	11	11	49000	1078	n/a	277	1045	0	1072	1077	n/a	1328	1073	n/a	550125
898	1	D	3	N	2500	2	2	595	626	30	54	15	64132	594	n/a	8354	562	0	14552	592	n/a	3188	579	n/a	550125
899	1	D	3	N	2500	2	1	293	275	0	0	0	42388	292	n/a	112	242	0	120	291	n/a	96	157	n/a	550218
900	1	D	3	N	2500	2	2	417	332	0	0	0	41004	416	n/a	126	318	0	184	416	n/a	244	353	n/a	550234
901	1	D	3	N	2500	2	2	697	452	9	20	11	44112	696	n/a	1196	681	0	2424	696	n/a	2360	696	n/a	550250
902	1	D	3	N	2500	2	1	229	124	1	3	1	35820	228	n/a	664	228	0	1120	228	n/a	820	228	n/a	550265
903	1	D	3	N	2500	2	2	499	424	13	25	8	58372	498	n/a	3120	446	0	5724	497	n/a	2160	475	n/a	550265
904	1	D	3	N	2500	2	1	329	319	1	6	7	53684	328	n/a	330	327	0	1760	328	n/a	1872	328	n/a	550296
905	1	D	3	N	2500	2	2	359	423	2	12	17	58412	358	n/a	425	353	0	2792	358	n/a	4260	358	n/a	550328
906	1	D	3	N	2500	2	2	728	574	23	41	12	64140	727	n/a	4400	723	0	8196	727	n/a	2200	724	n/a	550343
907	1	D	3	N	2500	2	2	538	475	22	39	11	51424	537	n/a	7957	528	0	13180	537	n/a	2716	537	n/a	550421
908	1	D	3	N	2500	2	2	555	819	1	0	0	65532	554	n/a	219	437	0	144	551	n/a	152	285	n/a	550515
909	1	D	3	N	2500	2	1	295	248	0	0	0	43948	294	n/a	83	210	0	108	294	n/a	112	162	n/a	550515
910	1	D	3	N	2500	2	2	772	635	17	32	13	58532	770	n/a	3243	741	0	5884	770	n/a	2364	757	n/a	550578
911	1	D	3	N	2500	2	2	744	594	20	39	12	58096	743	n/a	5299	701	0	8704	735	n/a	1880	723	n/a	550609
912	1	D	3	N	2500	6	40	651	667	2	10	10	57720	650	n/a	388	602	0	1056	647	n/a	1180	641	n/a	550640
913	1	D	3	N	2500	6	40	947	661	3	9	9	48900	945	n/a	330	919	0	1036	945	n/a	1540	934	n/a	550671
914	1	D	3	N	2500	6	40	778	582	3	9	9	47512	776	n/a	447	728	0	904	764	n/a	1064	744	n/a	550750
915	1	D	3	N	2500	2	2	829	664	25	47	14	49752	827	n/a	4402	789	0	7800	819	n/a	1912	806	n/a	550828
916	1	D	3	N	2500	2	2	618	474	1	6	6	51124	617	n/a	262	600	0	988	617	n/a	1656	616	n/a	550843
917	1	D	3	N	2500	2	1	295	200	0	2	2	42304	294	n/a	198	268	0	560	294	n/a	1052	291	n/a	550843
918	1	D	3	N	2500	6	40	774	620	2	8	9	50884	772	n/a	374	764	0	1244	772	n/a	2536	772	n/a	550875
919	1	D	3	N	2500	6	40	757	496	2	6	7	62880	755	n/a	364	698	0	1204	747	n/a	1692	727	n/a	550906
920	1	D	3	N	2500	2	2	928	732	23	43	14	53152	926	n/a	4476	887	0	8120	924	n/a	2172	923	n/a	551062
921	1	D	3	N	2500	6	40	832	702	3	10	11	60824	830	n/a	273	796	0	1004	815	n/a	1588	803	n/a	551093
922	1	D	3	N	2500	2	2	742	418	13	26	10	36440	741	n/a	2608	713	0	4472	740	n/a	1480	731	n/a	551156
923	1	D	3	N	2500	6	40	629	552	2	9	11	48996	628	n/a	290	614	0	1352	628	n/a	2228	628	n/a	551187
924	1	D	3	N	2500	6	40	1077	787	3	9	10	56140	1075	n/a	287	1045	0	968	1070	n/a	1716	1064	n/a	551187
925	1	D	3	N	2500	2	2	812	569	15	28	9	58140	810	n/a	2232	782	0	4148	810	n/a	1152	809	n/a	551328
926	1	D	3	N	2500	6	40	838	679	3	12	14	57836	836	n/a	428	802	0	1472	836	n/a	2616	836	n/a	551343
927	1	D	3	N	2500	6	40	1002	738	3	10	11	41320	1000	n/a	244	972	0	880	995	n/a	964	991	n/a	551421
928	1	D	3	N	2500	6	40	521	539	3	8	9	62916	520	n/a	466	474	0	1416	520	n/a	1772	502	n/a	551500
929	1	D	3	N	2500	2	2	711	616	31	56	15	60128	710	n/a	7561	662	0	12880	710	n/a	2680	707	n/a	551531
930	1	D	3	N	2500	2	2	955	609	35	60	13	42044	953	n/a	6119	912	0	10028	949	n/a	1588	943	n/a	551625
931	1	D	3	N	2500	6	40	546	415	2	10	9	53412	545	n/a	341	545	0	1328	545	n/a	2032	545	n/a	551656
932	1	D	3	N	2500	6	40	930	786	3	8	8	53636	928	n/a	354	909	0	804	928	n/a	1272	917	n/a	551734
933	1	D	3	N	2500	2	2	733	696	29	52	17	56728	732	n/a	5385	667	0	9248	723	n/a	2320	714	n/a	551734
934	1	D	3	N	2500	2	2	600	514	32	56	14	58504	599	n/a	8322	594	0	14460	599	n/a	3116	577	n/a	551796
935	1	D	3	N	2500	2	2	577	631	27	51	15	61548	576	n/a	6302	548	0	11184	576	n/a	2504	574	n/a	551875
936	1	D	3	N	2500	6	40	749	576	2	7	8	48888	748	n/a	252	737	0	1000	748	n/a	1908	748	n/a	551890
937	1	D	3	N	2500	2	2	507	591	14	28	11	62140	506	n/a	3953	505	0	6660	506	n/a	2012	498	n/a	551921
938	1	D	3	N	2500	2	2	1057	944	43	77	18	55184	1055	n/a	7414	1010	0	12500	1055	n/a	2696	1055	n/a	552000
939	1	D	3	N	2500	6	40	968	699	3	10	10	50380	966	n/a	363	923	0	828	960	n/a	1348	934	n/a	552343
940	1	D	3	N	2500	2	2	668	742	36	65	18	58048	667	n/a	6943	626	0	11148	667	n/a	2304	645	n/a	552421
941	1	D	3	N	2500	2	1	165	228	0	0	0	65532	163	n/a	64	53	0	116	155	n/a	88	48	n/a	552593
942	1	D	3	N	2500	2	2	1061	783	49	87	18	48492	1059	n/a	7678	1005	0	12776	1053	n/a	2336	1050	n/a	552625
943	1	D	3	N	2500	2	2	547	623	19	38	14	65532	546	n/a	3280	512	0	5656	546	n/a	2196	524	n/a	552640
944	1	D	3	N	2500	6	40	758	606	2	8	9	50300	756	n/a	247	735	0	1116	756	n/a	1960	756	n/a	552687
945	1	D	3	N	2500	2	2	922	662	19	36	12	58740	920	n/a	2636	883	0	4976	919	n/a	1624	909	n/a	552703
946	1	D	3	N	2500	2	2	909	735	27	51	16	56056	907	n/a	4882	865	0	8716	900	n/a	2072	895	n/a	552750
947	1	D	3	N	2500	6	40	949	713	3	8	7	48968	947	n/a	299	920	0	920	947	n/a	984	946	n/a	552812
948	1	D	3	N	2500	6	40	527	673	2	9	9	65232	526	n/a	377	515	0	1280	526	n/a	1544	526	n/a	552875
949	1	D	3	N	2500	6	40	787	604	2	7	8	47768	785	n/a	281	752	0	884	784	n/a	1412	781	n/a	552953
950	1	D	3	N	2500	6	40	691	531	2	8	8	54988	690	n/a	306	659	0	1132	687	n/a	1852	668	n/a	553000
951	1	D	3	N	2500	2	2	477	511	13	26	12	62572	476	n/a	2676	468	0	5076	476	n/a	2000	476	n/a	553031
952	1	D	3	N	2500	2	2	1075	702	40	71	17	50620	1073	n/a	7099	1022	0	12148	1073	n/a	2432	1072	n/a	553031
953	1	D	3	N	2500	8	40	907	586	3	9	9	39156	905	n/a	305	879	0	828	905	n/a	1180	902	n/a	553046
954	1	D	3	N	2500	2	2	553	648	25	45	12	65532	552	n/a	4571	520	0	7836	552	n/a	1840	535	n/a	553125
955	1	D	3	N	2500	6	40	786	519	2	7	8	36652	784	n/a	266	723	0	876	770	n/a	1452	746	n/a	553156
956	1	D	3	N	2500	6	40	835	770	3	9	9	55164	833	n/a	290	786	0	912	816	n/a	1712	802	n/a	553250
957	1	D	3	N	2500	2	2	765	838	0	1	0	61904	763	n/a	123	634	0	152	754	n/a	132	492	n/a	553281
958	1	D	3	N	2500	2	1	180	160	4	9	3	54940	178	n/a	1743	178	0	3428	178	n/a	1744	178	n/a	553500
959	1	D	3	N	2500	33	2	427	400	20	36	10	60252	426	n/a	5838	378	0	10272	425	n/a	2240	406	n/a	553500
960	1	D	3	N	2500	10	40	359	381	2	8	9	54400	358	n/a	404	343	0	1500	358	n/a	1896	349	n/a	553500
961	1	D	3	N	2500	2	2	494	634	46	82	18	65532	493	n/a	10955	486	0	18612	493	n/a	3428	493	n/a	553671
962	1	D	3	N	2500	2	2	989	754	29	53	14	55056	987	n/a	4869	956	0	8412	987	n/a	1836	987	n/a	553703
963	1	D	3	N	2500	6	40	892	591	2	7	8	64164	890	n/a	284	827	0	1068	876	n/a	1988	853	n/a	553812
964	1	D	3	N	2500	2	1	238	150	0	4	6	31680	237	n/a	165	207	0	1152	237	n/a	1800	234	n/a	553875
965	1	D	3	N	2500	2	2	1079	752	41	72	17	47476	1077	n/a	7670	995	0	13016	1068	n/a	2620	1065	n/a	553875
966	1	D	3	N	2500	6	40	974	754	4	11	11	52012	972	n/a	376	937	0	1208	972	n/a	1416	972	n/a	553890
967	1	D	3	N	2500	2	2	889	542	12	26	11	43052	887	n/a	2019	833	0	4008	887	n/a	1448	882	n/a	553921
968	1	D	3	N	2500	2	2	773	687	9	21	11	51544	771	n/a	1835	750	0	3104	771	n/a	2720	771	n/a	553953
969	1	D	3	N	2500	6	40	968	797	3	7	7	53228	966	n/a	294	904	0	828	943	n/a	940	936	n/a	554062
970	1	D	3	N	2500	2	2	922	708	18	34	13	46780	920	n/a	3479	876	0	6060	914	n/a	1612	915	n/a	554125
971	1	D	3	N	2500	2	2	597	559	10	20	9	54012	596	n/a	1861	596	0	3736	596	n/a	1720	596	n/a	554140
972	1	D	3	N	2500	33	1	155	111	0	1	1	49048	153	n/a	338	123	0	944	141	n/a	1168	136	n/a	554140
973	1	D	3	N	2500	2	2	893	795	36	63	16	65532	891	n/a	4755	853	0	8024	883	n/a	2456	873	n/a	554156
974	1	D	3	N	2500	2	2	1102	908	25	47	15	61512	1100	n/a	3399	1045	0	5828	1100	n/a	1732	1096	n/a	554234
975	1	D	3	N	2500	33	1	173	232	0	0	0	65532	171	n/a	233	115	0	140	171	n/a	156	147	n/a	554250
976	1	D	3	N	2500	6	40	538	583	3	9	10	60740	537	n/a	387	483	0	1132	535	n/a	1724	506	n/a	554250
977	1	D	3	N	2500	2	2	451	453	15	29	9	65532	450	n/a	3466	449	0	5884	450	n/a	1704	444	n/a	554281
978	1	D	3	N	2500	2	2	1004	800	25	47	13	45532	1002	n/a	4797	896	0	8380	928	n/a	1912	917	n/a	554343
979	1	D	3	N	2500	6	40	649	736	3	10	11	60584	648	n/a	342	595	0	1192	647	n/a	1368	644	n/a	554406
980	1	D	3	N	2500	2	2	572	601	16	32	14	56992	571	n/a	2626	529	0	4800	569	n/a	2460	553	n/a	554484
981	1	D	3	N	2500	2	2	424	454	17	33	12	57212	423	n/a	4193	423	0	7268	423	n/a	2408	410	n/a	554578
982	1	D	3	N	2500	4	40	716	646	3	9	9	56548	715	n/a	310	712	0	1004	715	n/a	1740	712	n/a	554609
983	1	D	3	N	2500	33	1	190	65	0	0	1	16876	188	n/a	142	181	0	372	188	n/a	652	187	n/a	554609
984	1	D	3	N	2500	2	2	609	509	6	14	7	56368	608	n/a	1445	540	0	3040	587	n/a	1368	586	n/a	554734
985	1	D	3	N	2500	2	2	636	682	51	87	18	57188	635	n/a	7586	590	0	13360	634	n/a	2620	620	n/a	554734
986	1	D	3	N	2500	2	2	921	519	44	77	15	27536	919	n/a	6652	873	0	10764	909	n/a	1980	898	n/a	554906
987	1	D	3	N	2500	10	40	579	712	3	11	12	65532	578	n/a	520	551	0	1980	578	n/a	1740	570	n/a	554906
988	1	D	3	N	2500	8	40	768	687	3	9	10	51436	766	n/a	324	755	0	1188	766	n/a	1860	766	n/a	554906
989	1	D	3	N	2500	2	2	900	697	132	225	34	50016	898	n/a	21276	860	0	36400	898	n/a	5208	898	n/a	554921
990	1	D	3	N	2500	2	2	567	607	26	47	13	59776	566	n/a	6364	519	0	11312	566	n/a	2364	544	n/a	554984
991	1	D	3	N	2500	6	40	1139	968	4	15	16	54216	1137	n/a	360	1084	0	1120	1137	n/a	1708	1137	n/a	555171
992	1	D	3	N	2500	2	2	732	549	25	45	11	45868	731	n/a	5004	731	0	8752	731	n/a	1968	731	n/a	555203
993	1	D	3	N	2500	6	40	863	727	3	10	11	56672	861	n/a	284	841	0	1112	861	n/a	1820	851	n/a	555234
994	1	D	3	N	2500	6	40	933	704	3	9	9	54060	931	n/a	364	889	0	736	923	n/a	1004	913	n/a	555312
995	1	D	3	N	2500	2	2	814	619	9	23	13	51428	812	n/a	1586	782	0	3404	812	n/a	1744	812	n/a	555328
996	1	D	3	N	2500	6	40	895	577	2	8	8	34512	893	n/a	207	876	0	664	893	n/a	1076	893	n/a	555359
997	1	D	3	N	2500	6	40	495	474	2	8	9	62756	494	n/a	488	460	0	1540	488	n/a	2400	478	n/a	555484
998	1	D	3	N	2500	2	2	902	658	17	33	13	46632	900	n/a	3156	857	0	5652	900	n/a	1696	897	n/a	555609
999	1	D	3	N	2500	6	40	583	529	2	11	13	63556	582	n/a	486	534	0	2112	578	n/a	2332	564	n/a	555656
1000	1	D	3	N	2500	6	40	952	708	3	8	8	45836	950	n/a	305	918	0	752	947	n/a	1116	941	n/a	555671
1001	1	D	3	N	2500	2	2	538	490	23	41	13	51080	537	n/a	3648	499	0	6444	536	n/a	2080	521	n/a	555703
1002	1	D	3	N	2500	2	1	515	325	3	16	19	39788	514	n/a	402	514	0	2196	514	n/a	2680	514	n/a	555828
1003	1	D	3	N	2500	6	40	729	598	2	9	9	52464	728	n/a	317	674	0	1276	722	n/a	1408	712	n/a	555890
1004	1	D	3	N	2500	6	40	401	399	2	5	6	57272	400	n/a	390	383	0	908	400	n/a	1208	389	n/a	555968
1005	1	D	3	N	2500	6	40	554	583	2	8	9	65532	553	n/a	348	498	0	972	553	n/a	1576	542	n/a	556015
1006	1	D	3	N	2500	6	40	932	563	2	8	8	36200	930	n/a	319	914	0	704	930	n/a	1244	929	n/a	556046
1007	1	D	3	N	2500	6	40	530	528	4	12	13	47996	529	n/a	457	502	0	1640	527	n/a	1856	522	n/a	556187
1008	1	D	3	N	2500	2	2	529	617	26	47	14	65532	528	n/a	5685	494	0	10056	527	n/a	2572	518	n/a	556250
1009	1	D	3	N	2500	2	2	883	683	36	64	16	44816	881	n/a	5183	829	0	8900	867	n/a	2144	859	n/a	556437
1010	1	D	3	N	2500	6	40	512	519	2	8	9	58544	511	n/a	385	485	0	1212	511	n/a	2048	496	n/a	556593
1011	1	D	3	N	2500	6	40	684	633	3	10	12	53000	683	n/a	324	645	0	1116	674	n/a	1584	659	n/a	556656
1012	1	D	3	N	2500	2	2	782	510	12	25	10	47176	780	n/a	2125	768	0	3804	780	n/a	1324	770	n/a	556734
1013	1	D	3	N	2500	2	2	896	636	32	58	16	45772	894	n/a	5631	846	0	9892	886	n/a	2132	875	n/a	556781
1014	1	D	3	N	2500	2	2	1118	960	37	68	19	61180	1116	n/a	4677	1062	0	8148	1097	n/a	1832	1097	n/a	556843
1015	1	D	3	N	2500	33	2	538	630	32	58	16	60980	537	n/a	7121	507	0	12648	534	n/a	2684	533	n/a	556859
1016	1	D	3	N	2500	2	2	1026	844	33	59	15	47656	1024	n/a	5160	967	0	8664	1021	n/a	1908	1021	n/a	556859
1017	1	D	3	N	2500	6	40	1008	861	3	12	12	52316	1006	n/a	388	948	0	1948	1006	n/a	1556	1003	n/a	556859
1018	1	D	3	N	2500	2	2	512	524	17	31	11	53784	511	n/a	3720	508	0	6716	511	n/a	2100	499	n/a	557031
1019	1	D	3	N	2500	2	1	211	83	0	1	1	20748	210	n/a	224	210	0	376	210	n/a	652	209	n/a	557062
1020	1	D	3	N	2500	10	40	911	782	3	9	8	52004	909	n/a	316	837	0	988	890	n/a	1196	872	n/a	557078
1021	1	D	3	N	2500	6	40	547	496	2	6	7	55744	546	n/a	321	494	0	912	537	n/a	1384	517	n/a	557125
1022	1	D	3	N	2500	6	40	833	594	3	8	9	45028	831	n/a	320	785	0	808	831	n/a	1476	808	n/a	557140
1023	1	D	3	N	2500	6	40	696	477	2	8	8	50300	695	n/a	237	670	0	940	695	n/a	1624	687	n/a	557171
1024	1	D	3	N	2500	2	2	999	849	61	105	22	51328	997	n/a	14295	965	0	23604	997	n/a	3916	997	n/a	557171
1025	1	D	3	N	2500	6	40	802	723	3	11	11	55060	800	n/a	410	769	0	1012	793	n/a	1344	785	n/a	557218
1026	1	D	3	N	2500	36	40	558	668	3	10	12	65532	557	n/a	572	506	0	1456	557	n/a	2244	537	n/a	557218
1027	1	D	3	N	2500	2	2	936	773	25	47	15	51436	934	n/a	4417	909	0	7808	929	n/a	2132	927	n/a	557234
1028	1	D	3	N	2500	2	2	838	585	20	37	11	44032	836	n/a	3036	836	0	5124	836	n/a	1736	836	n/a	557265
1029	1	D	3	N	2500	2	1	289	274	7	14	7	53764	288	n/a	2675	287	0	5224	288	n/a	2068	281	n/a	557312
1030	1	D	3	N	2500	6	40	510	488	2	9	9	60420	509	n/a	467	476	0	1756	507	n/a	2108	503	n/a	557328
1031	1	D	3	N	2500	6	40	644	651	2	9	9	56072	643	n/a	294	594	0	1000	642	n/a	1164	626	n/a	557390
1032	1	D	3	N	2500	2	1	348	202	0	0	0	27252	347	n/a	146	271	0	156	346	n/a	196	297	n/a	557468
1033	1	D	3	N	2500	2	2	1029	800	39	73	21	54136	1027	n/a	7159	971	0	12496	1011	n/a	2476	1000	n/a	557515
1034	1	D	3	N	2500	2	1	212	121	1	3	2	41236	211	n/a	451	211	0	984	211	n/a	1104	211	n/a	557515
1035	1	D	3	N	2500	2	2	548	483	11	22	9	56052	547	n/a	3868	492	0	6648	531	n/a	1588	521	n/a	557515
1036	1	D	3	N	2500	8	40	745	591	2	9	10	50176	744	n/a	316	725	0	1292	744	n/a	2220	744	n/a	557531
1037	1	D	3	N	2500	2	1	430	292	0	1	1	32464	429	n/a	184	342	0	200	429	n/a	324	383	n/a	557671
1038	1	D	3	N	2500	6	40	794	739	2	10	11	57456	792	n/a	395	757	0	1056	781	n/a	1496	763	n/a	557750
1039	1	D	3	N	2500	2	2	871	745	26	49	16	50408	869	n/a	4431	863	0	7744	869	n/a	2084	869	n/a	557750
1040	1	D	3	N	2500	2	1	195	216	0	5	7	60684	194	n/a	312	155	0	2660	194	n/a	4048	193	n/a	557765
1041	1	D	3	N	2500	6	40	706	622	3	9	9	65532	705	n/a	529	656	0	1276	701	n/a	1508	690	n/a	557875
1042	1	D	3	N	2500	36	40	527	440	4	11	14	47344	526	n/a	460	474	0	1532	523	n/a	2060	508	n/a	557875
1043	1	D	3	N	2500	2	2	719	665	104	177	27	52900	718	n/a	18716	685	1	31288	717	n/a	4380	690	n/a	557890
1044	1	D	3	N	2500	2	2	946	633	24	44	13	52556	944	n/a	4340	900	0	7376	934	n/a	1352	932	n/a	558046
1045	1	D	3	N	2500	2	2	588	603	30	56	15	60072	587	n/a	5417	587	0	9612	587	n/a	2228	587	n/a	558125
1046	1	D	3	N	2500	2	1	268	210	2	6	3	51940	267	n/a	1268	231	0	2300	267	n/a	932	267	n/a	558125
1047	1	D	3	N	2500	6	40	944	615	2	8	7	42124	942	n/a	216	903	0	744	938	n/a	1040	928	n/a	558140
1048	1	D	3	N	2500	6	40	769	606	2	7	8	58292	767	n/a	301	752	0	1144	767	n/a	1756	754	n/a	558218
1049	1	D	3	N	2500	2	2	839	645	32	60	16	50212	837	n/a	5770	837	0	10204	837	n/a	2000	837	n/a	558515
1050	1	D	3	N	2500	2	2	754	512	11	22	10	47004	752	n/a	2309	715	0	4188	752	n/a	1824	752	n/a	558531
1051	1	D	3	N	2500	6	40	777	533	2	7	7	45552	775	n/a	262	742	0	772	766	n/a	1172	752	n/a	558593
1052	1	D	3	N	2500	6	40	797	644	2	10	10	49992	795	n/a	253	756	0	1032	795	n/a	1400	792	n/a	558687
1053	1	D	3	N	2500	6	40	860	570	2	8	9	40628	858	n/a	300	831	0	1008	847	n/a	1916	831	n/a	558796
1054	1	D	3	N	2500	2	2	475	350	1	5	5	50316	474	n/a	225	441	0	852	464	n/a	1632	453	n/a	558812
1055	1	D	3	N	2500	6	40	843	711	3	8	9	58132	841	n/a	338	808	0	1088	840	n/a	1660	828	n/a	558828
1056	1	D	3	N	2500	6	40	1060	700	3	11	11	37084	1058	n/a	445	1030	0	1848	1058	n/a	1752	1055	n/a	558859
1057	1	D	3	N	2500	6	40	786	712	3	11	12	65532	784	n/a	443	741	0	1332	781	n/a	1688	767	n/a	558984
1058	1	D	3	N	2500	4	40	764	657	3	11	13	58112	762	n/a	422	704	0	1312	756	n/a	2476	740	n/a	559046
1059	1	D	3	N	2500	33	2	601	407	6	14	6	41940	600	n/a	1494	600	0	2932	600	n/a	1248	595	n/a	559046
1060	1	D	3	N	2500	8	40	977	856	3	12	12	57976	975	n/a	316	959	0	1256	975	n/a	1396	975	n/a	559046
1061	1	D	3	N	2500	6	40	783	559	2	7	7	51376	781	n/a	252	748	0	1024	776	n/a	1804	762	n/a	559125
1062	1	D	3	N	2500	2	1	214	79	0	2	3	17520	213	n/a	118	175	0	856	213	n/a	1176	213	n/a	559296
1063	1	D	3	N	2500	6	40	912	705	2	9	9	48108	910	n/a	276	882	0	1440	905	n/a	2724	885	n/a	559484
1064	1	D	3	N	2500	2	2	833	564	18	35	11	41244	831	n/a	3377	792	0	6060	825	n/a	1520	811	n/a	559671
1065	1	D	3	N	2500	6	40	806	704	3	10	10	57096	804	n/a	431	767	0	1652	798	n/a	1348	783	n/a	559734
1066	1	D	3	N	2500	2	2	1015	865	26	49	14	56272	1013	n/a	4243	968	0	7292	1010	n/a	1620	1009	n/a	559781
1067	1	D	3	N	2500	2	1	253	108	2	4	1	24224	252	n/a	776	252	0	1380	252	n/a	848	252	n/a	559796
1068	1	D	3	N	2500	33	2	621	511	17	31	9	54788	620	n/a	3649	563	0	6684	601	n/a	1596	588	n/a	559812
1069	1	D	3	N	2500	6	40	981	800	3	10	11	62452	979	n/a	362	923	0	880	968	n/a	1548	966	n/a	559828
1070	1	D	3	N	2500	6	40	1088	871	3	10	10	57652	1086	n/a	324	1024	0	964	1063	n/a	1120	1058	n/a	559843
1071	1	D	3	N	2500	2	1	305	208	0	0	0	31680	304	n/a	202	235	0	180	304	n/a	204	236	n/a	559906
1072	1	D	3	N	2500	6	40	1022	780	3	11	13	55684	1020	n/a	326	968	0	1012	1000	n/a	1644	997	n/a	559937
1073	1	D	3	N	2500	6	40	619	687	5	16	17	58936	618	n/a	553	581	0	1880	618	n/a	1872	605	n/a	560078
1074	1	D	3	N	2500	6	40	672	527	2	6	6	47508	671	n/a	282	664	0	940	671	n/a	1588	671	n/a	560140
1075	1	D	3	N	2500	6	40	806	591	3	14	15	42340	804	n/a	383	788	0	1560	804	n/a	2644	802	n/a	560187
1076	1	D	3	N	2500	6	40	467	616	2	9	11	65532	466	n/a	438	447	0	1404	466	n/a	1936	461	n/a	560203
1077	1	D	3	N	2500	6	40	636	465	3	8	8	53928	635	n/a	526	599	0	1312	635	n/a	1748	633	n/a	560265
1078	1	D	3	N	2500	2	2	776	581	25	46	12	58312	774	n/a	3995	732	0	7156	773	n/a	1496	760	n/a	560296
1079	1	D	3	N	2500	2	2	893	682	25	46	12	49536	891	n/a	4210	843	0	7332	891	n/a	1600	890	n/a	560375
1080	1	D	3	N	2500	6	40	1020	621	3	8	9	33816	1018	n/a	232	983	0	1012	1016	n/a	2388	1012	n/a	560437
1081	1	D	3	N	2500	36	40	558	441	2	9	10	44664	557	n/a	336	530	0	1056	557	n/a	2000	554	n/a	560437
1082	1	D	3	N	2500	6	40	768	641	2	8	8	50032	766	n/a	253	723	0	888	749	n/a	1460	745	n/a	560453
1083	1	D	3	N	2500	2	2	497	580	12	26	15	57700	496	n/a	2880	486	0	5052	496	n/a	2844	488	n/a	560484
1084	1	D	3	N	2500	2	2	550	522	73	125	20	51796	549	n/a	19864	512	1	33128	543	n/a	5152	514	n/a	560687
1085	1	D	3	N	2500	6	40	571	458	2	8	9	49452	570	n/a	483	521	0	1536	570	n/a	1804	567	n/a	560703
1086	1	D	3	N	2500	6	40	1018	680	3	10	9	37652	1016	n/a	262	970	0	1136	995	n/a	1012	989	n/a	560875
1087	1	D	3	N	2500	2	2	962	770	44	78	17	57724	960	n/a	7056	902	0	11808	953	n/a	2040	954	n/a	560937
1088	1	D	3	N	2500	6	40	942	708	3	12	12	52152	940	n/a	340	932	0	1372	940	n/a	1452	940	n/a	560984
1089	1	D	3	N	2500	6	40	916	707	3	8	9	48368	914	n/a	278	892	0	1032	910	n/a	2048	905	n/a	561000
1090	1	D	3	N	2500	2	2	989	674	23	42	12	49276	987	n/a	3120	948	0	5332	979	n/a	1284	971	n/a	561171
1091	1	D	3	N	2500	6	40	818	496	2	6	6	39124	816	n/a	226	796	0	900	815	n/a	1936	813	n/a	561250
1092	1	D	3	N	2500	2	2	796	605	21	39	11	50440	794	n/a	3993	763	0	7148	794	n/a	1468	794	n/a	561328
1093	1	D	3	N	2500	10	40	483	430	1	7	8	54836	482	n/a	315	477	0	1164	482	n/a	1796	482	n/a	561343
1094	1	D	3	N	2500	6	40	894	637	2	8	8	55220	892	n/a	344	867	0	1096	892	n/a	1764	881	n/a	561359
1095	1	D	3	N	2500	2	2	716	584	13	26	10	51796	715	n/a	2895	715	0	5088	715	n/a	1528	715	n/a	561390
1096	1	D	3	N	2500	6	40	508	575	2	7	7	65532	507	n/a	302	472	0	948	506	n/a	1356	491	n/a	561515
1097	1	D	3	N	2500	2	1	174	83	0	1	1	29444	172	n/a	151	172	0	496	172	n/a	592	171	n/a	561562
1098	1	D	3	N	2500	33	2	429	383	1	5	5	57076	428	n/a	241	383	0	784	416	n/a	1460	406	n/a	561562
1099	1	D	3	N	2500	6	40	455	543	2	6	7	65532	454	n/a	394	439	0	1020	454	n/a	1200	446	n/a	561640
1100	1	D	3	N	2500	6	40	661	618	2	7	8	51644	660	n/a	250	626	0	860	643	n/a	1608	635	n/a	561656
1101	1	D	3	N	2500	2	2	1048	672	26	48	14	42076	1046	n/a	4224	992	0	7168	1046	n/a	1756	1044	n/a	561750
1102	1	D	3	N	2500	6	40	876	627	3	9	9	44804	874	n/a	311	827	0	928	874	n/a	1436	856	n/a	561921
1103	1	D	3	N	2500	2	1	197	164	0	2	3	60356	196	n/a	329	195	0	1188	196	n/a	1408	196	n/a	561984
1104	1	D	3	N	2500	10	40	550	483	2	7	7	55528	549	n/a	330	501	0	1076	537	n/a	1200	522	n/a	561984
1105	1	D	3	N	2500	6	40	486	551	2	8	9	58456	485	n/a	343	461	0	1052	485	n/a	2012	481	n/a	562015
1106	1	D	3	N	2500	6	40	715	779	4	12	12	61632	714	n/a	426	672	0	2148	714	n/a	2668	689	n/a	562031
1107	1	D	3	N	2500	2	2	1004	720	56	100	22	53528	1002	n/a	8585	974	0	14828	1002	n/a	2852	1002	n/a	562031
1108	1	D	3	N	2500	6	40	1064	716	3	13	13	41020	1062	n/a	299	1032	0	1208	1062	n/a	1232	1059	n/a	562046
1109	1	D	3	N	2500	2	2	513	612	24	44	12	60032	512	n/a	5190	512	0	8832	512	n/a	2064	499	n/a	562062
1110	1	D	3	N	2500	2	2	775	634	22	40	12	47764	773	n/a	4006	726	0	7012	770	n/a	1660	760	n/a	562093
1111	1	D	3	N	2500	2	2	433	516	22	42	13	60764	432	n/a	6852	432	0	12132	432	n/a	2768	432	n/a	562218
1112	1	D	3	N	2500	2	2	896	649	22	42	13	58136	894	n/a	3067	864	0	5404	894	n/a	1788	884	n/a	562250
1113	1	D	3	N	2500	6	40	1037	720	4	11	12	45180	1035	n/a	321	1000	0	1204	1029	n/a	2144	1028	n/a	562375
1114	1	D	3	N	2500	2	2	930	820	42	75	18	51112	928	n/a	6351	910	0	10644	928	n/a	2084	928	n/a	562437
1115	1	D	3	N	2500	2	2	1071	854	54	96	22	51948	1069	n/a	9155	997	0	15560	1069	n/a	2584	1067	n/a	562562
1116	1	D	3	N	2500	6	40	1072	805	3	10	9	49136	1070	n/a	376	1034	0	936	1070	n/a	1164	1068	n/a	562609
1117	1	D	3	N	2500	2	1	310	252	0	0	0	43540	309	n/a	270	269	0	160	309	n/a	164	237	n/a	562703
1118	1	D	3	N	2500	2	2	712	631	24	44	13	62504	711	n/a	4846	695	0	8620	711	n/a	2472	680	n/a	562734
1119	1	D	3	N	2500	2	2	778	740	118	201	36	51464	776	n/a	17717	738	0	30424	775	n/a	4472	759	n/a	562750
1120	1	D	3	N	2500	2	2	873	563	77	132	24	39568	871	n/a	13054	832	0	21952	869	n/a	3372	858	n/a	562765
1121	1	D	3	N	2500	2	2	632	719	48	85	20	63400	631	n/a	13443	592	0	22784	625	n/a	4164	616	n/a	562796
1122	1	D	3	N	2500	2	1	191	76	0	1	1	20480	190	n/a	239	188	0	756	190	n/a	904	190	n/a	562843
1123	1	D	3	N	2500	10	40	711	501	2	7	7	44380	710	n/a	340	666	0	928	693	n/a	984	684	n/a	562843
1124	1	D	3	N	2500	2	2	737	488	9	18	9	42264	736	n/a	1593	699	0	2936	736	n/a	1584	736	n/a	562875
1125	1	D	3	N	2500	8	40	431	425	3	6	8	51316	430	n/a	446	410	0	1016	426	n/a	1636	413	n/a	562875
1126	1	D	3	N	2500	2	2	543	499	13	25	9	53616	542	n/a	2895	491	0	5536	525	n/a	1612	512	n/a	562984
1127	1	D	3	N	2500	6	40	996	702	2	9	8	41932	994	n/a	236	941	0	900	994	n/a	972	988	n/a	563000
1128	1	D	3	N	2500	6	40	842	567	2	8	8	54076	840	n/a	256	821	0	892	840	n/a	1396	831	n/a	563062
1129	1	D	3	N	2500	2	1	299	118	0	2	1	18500	298	n/a	140	297	0	596	298	n/a	896	298	n/a	563093
1130	1	D	3	N	2500	33	2	592	510	1	6	7	59928	591	n/a	255	546	0	840	575	n/a	1320	563	n/a	563093
1131	1	D	3	N	2500	2	2	372	425	33	60	14	65532	371	n/a	9873	371	0	17444	371	n/a	3392	371	n/a	563093
1132	1	D	3	N	2500	33	1	253	170	6	13	4	47088	252	n/a	2578	218	0	4840	248	n/a	1584	234	n/a	563093
1133	1	D	3	N	2500	6	40	1101	912	3	10	11	56196	1099	n/a	280	1053	0	956	1099	n/a	1624	1089	n/a	563109
1134	1	D	3	N	2500	2	1	177	84	0	1	1	25732	175	n/a	174	175	0	604	175	n/a	752	175	n/a	563156
1135	1	D	3	N	2500	33	2	533	437	1	5	5	47620	532	n/a	277	474	0	840	515	n/a	924	497	n/a	563156
1136	1	D	3	N	2500	2	2	893	690	20	38	14	40264	891	n/a	3467	871	0	6060	881	n/a	1960	881	n/a	563187
1137	1	D	3	N	2500	2	2	854	650	16	30	9	59684	852	n/a	2985	824	0	4944	851	n/a	1252	849	n/a	563250
1138	1	D	3	N	2500	2	2	982	811	30	56	18	50104	980	n/a	4662	931	0	8168	979	n/a	1896	976	n/a	563359
1139	1	D	3	N	2500	2	2	743	707	32	59	17	65532	742	n/a	6161	691	0	11132	736	n/a	2680	719	n/a	563390
1140	1	D	3	N	2500	2	2	949	790	34	62	15	51788	947	n/a	7923	913	0	13580	940	n/a	2352	938	n/a	563546
1141	1	D	3	N	2500	2	2	886	701	36	66	17	44480	884	n/a	5439	842	0	9856	880	n/a	2144	868	n/a	563546
1142	1	D	3	N	2500	6	40	552	525	2	6	7	65532	551	n/a	323	513	0	1352	551	n/a	1704	533	n/a	563578
1143	1	D	3	N	2500	2	2	697	486	12	23	9	57068	696	n/a	2383	670	0	4388	696	n/a	1436	686	n/a	563625
1144	1	D	3	N	2500	2	2	989	742	32	57	14	51616	987	n/a	6221	955	0	10276	985	n/a	2288	976	n/a	563656
1145	1	D	3	N	2500	6	40	984	619	3	8	7	37348	982	n/a	285	954	0	1148	982	n/a	1280	977	n/a	563671
1146	1	D	3	N	2500	2	2	672	590	16	30	13	52256	671	n/a	3014	671	0	5228	671	n/a	2880	671	n/a	563703
1147	1	D	3	N	2500	2	2	667	805	36	65	19	65532	666	n/a	8800	622	0	14860	661	n/a	2876	650	n/a	563812
1148	1	D	3	N	2500	33	2	842	524	10	25	14	43452	840	n/a	1340	806	0	2744	839	n/a	1512	829	n/a	563812
1149	1	D	3	N	2500	2	1	192	74	0	1	1	18504	191	n/a	193	191	0	560	191	n/a	796	191	n/a	563843
1150	1	D	3	N	2500	10	40	700	584	2	8	8	51404	699	n/a	293	657	0	972	689	n/a	1688	669	n/a	563843
1151	1	D	3	N	2500	2	2	985	961	35	64	18	57796	983	n/a	5941	983	0	10200	983	n/a	2232	980	n/a	563906
1152	1	D	3	N	2500	2	1	412	298	0	1	0	37092	411	n/a	167	342	0	268	411	n/a	276	348	n/a	564031
1153	1	D	3	N	2500	6	40	918	642	2	8	8	55708	916	n/a	204	872	0	780	898	n/a	1472	895	n/a	564062
1154	1	D	3	N	2500	6	40	1028	727	3	11	12	46488	1026	n/a	242	997	0	928	1026	n/a	1708	1026	n/a	564078
1155	1	D	3	N	2500	2	2	438	413	0	1	1	46232	437	n/a	105	313	0	568	437	n/a	932	249	n/a	564093
1156	1	D	3	N	2500	2	2	866	764	75	130	25	53920	864	n/a	16415	811	0	27072	864	n/a	4144	864	n/a	564125
1157	1	D	3	N	2500	8	40	782	585	3	12	12	53048	780	n/a	351	735	0	1348	770	n/a	1396	752	n/a	564140
1158	1	D	3	N	2500	2	2	729	746	26	48	14	65532	728	n/a	4687	693	0	8588	718	n/a	2448	709	n/a	564265
1159	1	D	3	N	2500	2	2	627	747	30	57	19	64456	626	n/a	7298	549	0	12256	626	n/a	2492	595	n/a	564312
1160	1	D	3	N	2500	2	2	970	884	45	80	19	52116	968	n/a	7072	927	0	12136	968	n/a	2356	964	n/a	564421
1161	1	D	3	N	2500	2	2	691	738	50	87	20	61980	690	n/a	8405	640	0	15288	689	n/a	3180	680	n/a	564531
1162	1	D	3	N	2500	2	2	667	424	13	26	10	33000	666	n/a	2364	649	0	4148	666	n/a	2188	665	n/a	564531
1163	1	D	3	N	2500	2	2	1044	794	23	44	15	46376	1042	n/a	3757	1021	0	7024	1042	n/a	1812	1036	n/a	564546
1164	1	D	3	N	2500	6	40	597	544	2	9	9	65532	596	n/a	374	562	0	1364	595	n/a	2060	579	n/a	564562
1165	1	D	3	N	2500	2	2	1005	774	28	51	13	46196	1003	n/a	4636	956	0	8132	984	n/a	1656	984	n/a	564625
1166	1	D	3	N	2500	6	40	940	691	3	10	11	47720	938	n/a	322	913	0	992	938	n/a	1916	936	n/a	564671
1167	1	D	3	N	2500	2	2	903	599	42	75	16	48136	901	n/a	8173	835	0	14476	899	n/a	2500	895	n/a	564812
1168	1	D	3	N	2500	6	40	881	603	3	8	8	44804	879	n/a	341	828	0	824	871	n/a	1396	859	n/a	564921
1169	1	D	3	N	2500	6	40	510	540	2	8	9	57524	509	n/a	328	483	0	1348	509	n/a	1512	504	n/a	564953
1170	1	D	3	N	2500	2	2	441	491	13	26	10	53052	440	n/a	4449	390	0	7568	433	n/a	2028	417	n/a	565000
1171	1	D	3	N	2500	6	40	855	607	2	7	7	44656	853	n/a	203	829	0	768	853	n/a	884	852	n/a	565062
1172	1	D	3	N	2500	2	1	339	246	0	0	0	36576	338	n/a	44	180	0	112	337	n/a	76	136	n/a	565093
1173	1	D	3	N	2500	2	1	185	112	0	0	0	30716	183	n/a	56	106	0	148	183	n/a	132	94	n/a	565140
1174	1	D	3	N	2500	2	2	794	593	24	45	12	49696	792	n/a	3821	777	0	6956	792	n/a	1940	792	n/a	565203
1175	1	D	3	N	2500	2	2	789	475	24	43	10	35332	787	n/a	4383	741	0	7480	776	n/a	1304	772	n/a	565250
1176	1	D	3	N	2500	2	2	928	680	28	52	13	57488	926	n/a	3898	869	0	6648	916	n/a	1592	918	n/a	565265
1177	1	D	3	N	2500	33	2	631	600	10	24	15	60240	630	n/a	2639	597	0	4812	627	n/a	2500	617	n/a	565265
1178	1	D	3	N	2500	2	2	552	660	26	47	14	65532	551	n/a	7313	503	0	11912	547	n/a	2400	532	n/a	565343
1179	1	D	3	N	2500	2	2	1069	855	38	72	22	49616	1067	n/a	5829	1026	0	10224	1064	n/a	2152	1065	n/a	565437
1180	1	D	3	N	2500	10	40	522	344	2	10	12	40828	521	n/a	473	479	0	2580	521	n/a	3680	514	n/a	565437
1181	1	D	3	N	2500	2	2	534	669	32	59	17	63200	533	n/a	6425	482	0	11564	532	n/a	2316	495	n/a	565484
1182	1	D	3	N	2500	2	2	515	648	27	51	16	65532	514	n/a	6588	474	0	11136	514	n/a	2484	495	n/a	565500
1183	1	D	3	N	2500	6	40	794	538	2	11	11	55564	792	n/a	305	755	0	1032	784	n/a	1380	773	n/a	565578
1184	1	D	3	N	2500	6	40	988	845	3	10	9	54208	986	n/a	329	926	0	916	979	n/a	1004	962	n/a	565609
1185	1	D	3	N	2500	6	40	728	768	3	12	13	55284	727	n/a	388	685	0	1240	717	n/a	1460	707	n/a	565625
1186	1	D	3	N	2500	2	2	602	649	62	108	22	60952	601	n/a	17186	574	0	29216	601	n/a	4680	599	n/a	565843
1187	1	D	3	N	2500	8	40	381	437	2	10	12	64012	380	n/a	461	374	0	1920	380	n/a	2700	377	n/a	565843
1188	1	D	3	N	2500	2	2	480	471	1	6	6	49360	479	n/a	271	443	0	848	462	n/a	1076	451	n/a	565859
1189	1	D	3	N	2500	6	40	1110	953	3	12	13	51280	1108	n/a	288	1073	0	1056	1108	n/a	1784	1106	n/a	565921
1190	1	D	3	N	2500	2	2	1031	733	28	53	17	59280	1029	n/a	4681	994	0	8056	1026	n/a	1644	1028	n/a	566000
1191	1	D	3	N	2500	6	40	497	483	2	6	6	65532	496	n/a	373	474	0	1184	494	n/a	1364	484	n/a	566031
1192	1	D	3	N	2500	2	2	962	906	30	55	17	57672	960	n/a	4576	935	0	8136	960	n/a	2012	960	n/a	566140
1193	1	D	3	N	2500	6	40	703	656	3	11	11	46676	702	n/a	353	671	0	1204	694	n/a	1292	682	n/a	566234
1194	1	D	3	N	2500	2	2	836	586	26	51	17	49204	834	n/a	4034	792	0	7368	823	n/a	2152	817	n/a	566468
1195	1	D	3	N	2500	2	2	828	628	25	44	12	48612	826	n/a	4392	799	0	7616	824	n/a	1692	825	n/a	566515
1196	1	D	3	N	2500	2	2	506	542	19	36	11	56896	505	n/a	6496	478	0	11336	502	n/a	2492	492	n/a	566515
1197	1	D	3	N	2500	2	2	941	636	28	51	12	49932	939	n/a	4867	898	0	8684	923	n/a	1788	914	n/a	566703
1198	1	D	3	N	2500	6	40	981	915	3	11	11	55024	979	n/a	354	972	0	1208	979	n/a	1300	979	n/a	566734
1199	1	D	3	N	2500	2	2	477	451	11	23	9	61468	476	n/a	2924	471	0	5824	476	n/a	2088	469	n/a	566750
1200	1	D	3	N	2500	6	40	613	566	3	15	16	59872	612	n/a	523	570	0	2600	610	n/a	2844	600	n/a	566765
1201	1	D	3	N	2500	6	40	881	727	2	9	9	64944	879	n/a	282	841	0	1204	879	n/a	1804	878	n/a	566796
1202	1	D	3	N	2500	2	2	943	670	17	31	10	46660	941	n/a	3188	898	0	5660	935	n/a	1400	922	n/a	566890
1203	1	D	3	N	2500	6	40	679	554	2	8	9	53284	678	n/a	309	648	0	984	677	n/a	1608	663	n/a	567046
1204	1	D	3	N	2500	6	40	920	667	3	11	10	43704	918	n/a	257	853	0	1012	916	n/a	932	912	n/a	567078
1205	1	D	3	N	2500	6	40	782	718	3	9	10	50272	780	n/a	390	767	0	960	779	n/a	1760	766	n/a	567156
1206	1	D	3	N	2500	6	40	977	792	4	11	11	50644	975	n/a	323	961	0	964	975	n/a	1800	975	n/a	567218
1207	1	D	3	N	2500	2	2	797	630	24	44	12	50048	795	n/a	3821	795	0	6936	795	n/a	1992	795	n/a	567265
1208	1	D	3	N	2500	6	40	377	376	2	8	9	56512	376	n/a	391	365	0	1472	376	n/a	1984	373	n/a	567281
1209	1	D	3	N	2500	6	40	498	593	3	12	14	65532	497	n/a	382	474	0	1712	496	n/a	2468	486	n/a	567312
1210	1	D	3	N	2500	2	2	520	472	16	29	10	52104	519	n/a	4673	491	0	8344	518	n/a	2068	508	n/a	567437
1211	1	D	3	N	2500	2	2	782	583	17	33	12	45444	780	n/a	3317	737	0	5988	779	n/a	1540	780	n/a	567437
1212	1	D	3	N	2500	2	2	857	638	25	46	14	47232	855	n/a	4542	832	0	8016	855	n/a	1728	845	n/a	567531
1213	1	D	3	N	2500	6	40	787	694	2	9	11	63292	785	n/a	347	732	0	1108	775	n/a	1740	764	n/a	567609
1214	1	D	3	N	2500	2	2	891	640	23	43	12	49600	889	n/a	5112	839	0	8776	889	n/a	2076	885	n/a	567750
1215	1	D	3	N	2500	2	2	677	623	28	49	14	50724	676	n/a	5330	635	0	8524	663	n/a	1864	658	n/a	567781
1216	1	D	3	N	2500	6	40	693	684	3	10	12	62944	692	n/a	505	670	0	1324	692	n/a	2400	688	n/a	567843
1217	1	D	3	N	2500	2	1	207	101	0	1	1	29000	206	n/a	172	205	0	436	206	n/a	556	206	n/a	567859
1218	1	D	3	N	2500	10	40	499	533	2	8	9	55224	498	n/a	272	462	0	1316	486	n/a	1460	481	n/a	567859
1219	1	D	3	N	2500	6	40	890	663	3	10	9	48568	888	n/a	307	848	0	900	888	n/a	1312	888	n/a	567921
1220	1	D	3	N	2500	6	40	735	704	4	11	11	65532	734	n/a	668	701	0	2168	729	n/a	2136	706	n/a	567968
1221	1	D	3	N	2500	6	40	1050	908	4	13	14	54696	1048	n/a	346	1011	0	1028	1038	n/a	1624	1019	n/a	568000
1222	1	D	3	N	2500	6	40	731	525	2	7	9	59992	730	n/a	371	695	0	1256	719	n/a	2016	712	n/a	568046
1223	1	D	3	N	2500	6	40	806	766	2	10	11	65532	804	n/a	324	781	0	1372	804	n/a	2064	804	n/a	568312
1224	1	D	3	N	2500	2	2	527	649	45	80	20	62176	526	n/a	9530	486	0	16176	526	n/a	3060	516	n/a	568312
1225	1	D	3	N	2500	2	1	161	190	0	0	0	59912	159	n/a	48	70	0	100	150	n/a	76	15	n/a	568375
1226	1	D	3	N	2500	6	40	387	433	2	6	7	58332	386	n/a	377	376	0	1052	386	n/a	1420	375	n/a	568421
1227	1	D	3	N	2500	2	2	926	831	38	70	19	55796	924	n/a	5466	924	0	9688	924	n/a	2276	924	n/a	568437
1228	1	D	3	N	2500	2	2	481	546	16	29	12	54924	480	n/a	3478	443	0	5968	479	n/a	1752	468	n/a	568453
1229	1	D	3	N	2500	2	2	1003	719	35	63	14	44372	1001	n/a	6184	963	0	10428	990	n/a	1860	988	n/a	568453
1230	1	D	3	N	2500	6	40	561	461	2	6	7	61072	560	n/a	440	524	0	1492	560	n/a	2044	537	n/a	568515
1231	1	D	3	N	2500	2	2	1037	769	32	58	16	47784	1035	n/a	5964	990	0	10060	1035	n/a	2132	1035	n/a	568562
1232	1	D	3	N	2500	2	2	861	509	15	28	10	44600	859	n/a	2174	796	0	3760	851	n/a	1472	843	n/a	568578
1233	1	D	3	N	2500	2	2	912	598	29	54	16	46028	910	n/a	5773	871	0	10036	894	n/a	1904	877	n/a	568718
1234	1	D	3	N	2500	2	1	403	243	0	1	2	31524	402	n/a	162	269	0	1148	398	n/a	1824	246	n/a	568734
1235	1	D	3	N	2500	6	40	698	726	3	11	12	50668	697	n/a	318	645	0	1212	695	n/a	1232	682	n/a	568796
1236	1	D	3	N	2500	6	40	618	622	3	9	9	59176	617	n/a	498	576	0	1360	616	n/a	1256	605	n/a	568890
1237	1	D	3	N	2500	6	40	841	722	2	9	10	53644	839	n/a	262	801	0	1100	830	n/a	2088	814	n/a	569046
1238	1	D	3	N	2500	2	2	464	334	1	4	5	34612	463	n/a	274	355	0	1792	460	n/a	3112	421	n/a	569109
1239	1	D	3	N	2500	2	2	760	726	33	61	16	62124	758	n/a	5290	758	0	9696	758	n/a	2400	758	n/a	569140
1240	1	D	3	N	2500	2	2	698	674	23	45	14	59608	697	n/a	3705	634	0	7092	694	n/a	2044	683	n/a	569171
1241	1	D	3	N	2500	2	2	1093	767	35	64	18	42648	1091	n/a	5990	1041	0	10340	1085	n/a	2064	1084	n/a	569421
1242	1	D	3	N	2500	6	40	653	695	3	11	12	58544	652	n/a	462	605	0	1264	643	n/a	1816	639	n/a	569437
1243	1	D	3	N	2500	6	40	972	842	3	11	12	61188	970	n/a	343	934	0	1468	957	n/a	2144	942	n/a	569515
1244	1	D	3	N	2500	2	2	379	398	15	29	11	58032	378	n/a	4514	373	0	8000	378	n/a	2580	367	n/a	569531
1245	1	D	3	N	2500	2	1	311	231	0	0	0	49304	310	n/a	223	262	0	348	305	n/a	336	216	n/a	569546
1246	1	D	3	N	2500	2	2	487	575	25	45	14	61912	486	n/a	4629	443	0	8024	486	n/a	2380	449	n/a	569593
1247	1	D	3	N	2500	2	2	783	651	23	42	12	54872	781	n/a	4186	730	0	7240	781	n/a	1676	767	n/a	569640
1248	1	D	3	N	2500	10	40	846	593	2	8	8	52340	844	n/a	280	804	0	912	834	n/a	1568	822	n/a	569640
1249	1	D	3	N	2500	2	2	1105	700	28	52	13	42860	1103	n/a	3543	1061	0	6048	1103	n/a	1488	1101	n/a	569828
1250	1	D	3	N	2500	2	2	611	461	18	35	10	45592	610	n/a	3946	610	0	6908	610	n/a	1484	610	n/a	569984
1251	1	D	3	N	2500	6	40	1010	765	3	13	14	59764	1008	n/a	279	967	0	1076	1001	n/a	1860	996	n/a	570000
1252	1	D	3	N	2500	2	2	963	702	23	45	16	53360	961	n/a	3425	925	0	6424	955	n/a	2100	954	n/a	570156
1253	1	D	3	N	2500	6	40	661	800	3	11	12	63048	660	n/a	386	614	0	1244	658	n/a	1448	645	n/a	570250
1254	1	D	3	N	2500	2	2	1017	713	41	74	18	43240	1015	n/a	6654	974	0	11676	1002	n/a	2124	1001	n/a	570296
1255	1	D	3	N	2500	6	40	565	569	3	9	10	55844	564	n/a	397	535	0	1812	563	n/a	1704	559	n/a	570375
1256	1	D	3	N	2500	6	40	949	766	3	8	9	59612	947	n/a	354	907	0	1248	945	n/a	2296	944	n/a	570437
1257	1	D	3	N	2500	6	40	790	571	3	9	9	44596	788	n/a	381	750	0	1800	776	n/a	2772	763	n/a	570531
1258	1	D	3	N	2500	2	2	704	528	6	15	9	51888	703	n/a	901	679	0	2040	703	n/a	1680	703	n/a	570562
1259	1	D	3	N	2500	6	40	927	676	2	8	8	58716	925	n/a	434	919	0	1080	925	n/a	1968	925	n/a	570640
1260	1	D	3	N	2500	6	40	368	435	2	7	8	58748	367	n/a	480	348	0	1292	367	n/a	2232	363	n/a	570656
1261	1	D	3	N	2500	6	40	884	552	2	8	8	45884	882	n/a	269	838	0	828	875	n/a	1116	869	n/a	570781
1262	1	D	3	N	2500	6	40	384	507	2	7	9	64096	383	n/a	448	362	0	1468	382	n/a	1856	368	n/a	570875
1263	1	D	3	N	2500	2	2	590	717	39	69	19	63600	589	n/a	6657	559	0	11588	588	n/a	3192	578	n/a	570906
1264	1	D	3	N	2500	2	2	372	398	14	27	9	65532	371	n/a	3944	371	0	7040	371	n/a	1920	371	n/a	571031
1265	1	D	3	N	2500	33	1	234	135	1	4	2	36056	233	n/a	787	203	0	1500	233	n/a	976	227	n/a	571031
1266	1	D	3	N	2500	6	40	697	675	2	9	10	59812	696	n/a	298	635	0	1444	690	n/a	1620	675	n/a	571109
1267	1	D	3	N	2500	6	40	893	791	2	8	8	53448	891	n/a	269	888	0	844	891	n/a	1512	877	n/a	571140
1268	1	D	3	N	2500	6	40	924	757	3	8	9	52008	922	n/a	246	893	0	872	919	n/a	1380	911	n/a	571140
1269	1	D	3	N	2500	2	2	802	478	12	24	10	39196	800	n/a	2461	764	0	4296	800	n/a	2160	800	n/a	571218
1270	1	D	3	N	2500	2	2	849	632	12	24	12	48200	847	n/a	1936	822	0	3844	847	n/a	1336	847	n/a	571234
1271	1	D	3	N	2500	6	40	837	557	2	7	7	49244	835	n/a	270	807	0	1088	834	n/a	1960	826	n/a	571343
1272	1	D	3	N	2500	2	2	962	941	55	96	22	55464	960	n/a	8575	908	0	14736	958	n/a	3020	931	n/a	571453
1273	1	D	3	N	2500	2	2	569	589	37	66	17	57464	568	n/a	7127	568	0	12256	568	n/a	2304	549	n/a	571468
1274	1	D	3	N	2500	6	40	1498	1225	5	17	18	58548	1496	n/a	393	1411	0	1092	1484	n/a	1720	1484	n/a	571515
1275	1	D	3	N	2500	2	2	905	638	18	34	12	46492	903	n/a	2689	870	0	4740	903	n/a	1552	897	n/a	571625
1276	1	D	3	N	2500	4	40	474	574	2	7	8	65532	473	n/a	366	444	0	1572	471	n/a	2332	456	n/a	571750
1277	1	D	3	N	2500	33	2	595	596	17	32	10	52292	594	n/a	3427	564	0	5680	584	n/a	1504	571	n/a	571750
1278	1	D	3	N	2500	2	2	853	646	13	26	12	53328	851	n/a	2283	812	0	4108	843	n/a	2124	828	n/a	571750
1279	1	D	3	N	2500	6	40	929	639	3	9	9	42728	927	n/a	277	906	0	868	924	n/a	1120	926	n/a	571765
1280	1	D	3	N	2500	2	1	270	197	5	11	5	42136	269	n/a	1985	269	0	3548	269	n/a	1992	269	n/a	571796
1281	1	D	3	N	2500	33	1	448	226	9	17	4	24984	447	n/a	2656	404	0	4732	442	n/a	964	429	n/a	571796
1282	1	D	3	N	2500	2	2	746	550	15	28	11	50992	745	n/a	2276	726	0	4464	745	n/a	3060	736	n/a	571828
1283	1	D	3	N	2500	6	40	641	605	2	9	9	52280	640	n/a	316	600	0	880	637	n/a	1236	619	n/a	571921
1284	1	D	3	N	2500	2	2	703	450	18	34	12	41616	702	n/a	3258	660	0	6164	701	n/a	1348	691	n/a	571953
1285	1	D	3	N	2500	2	2	891	650	12	26	10	59316	889	n/a	1605	844	0	3056	882	n/a	1368	880	n/a	572281
1286	1	D	3	N	2500	2	2	935	717	16	30	11	44772	933	n/a	3187	875	0	5852	913	n/a	1488	906	n/a	572453
1287	1	D	3	N	2500	2	2	906	543	27	49	11	43060	904	n/a	5576	856	0	9632	890	n/a	1980	882	n/a	572468
1288	1	D	3	N	2500	2	2	681	576	18	35	12	49912	680	n/a	4283	642	0	7488	676	n/a	1808	654	n/a	572468
1289	1	D	3	N	2500	2	2	1056	879	30	54	18	53936	1054	n/a	4430	1019	0	8272	1049	n/a	1784	1047	n/a	572484
1290	1	D	3	N	2500	2	2	719	445	8	18	9	53096	718	n/a	1215	694	0	2212	718	n/a	2440	708	n/a	572515
1291	1	D	3	N	2500	2	2	672	572	9	19	10	45932	671	n/a	1655	641	0	3112	671	n/a	1796	664	n/a	572531
1292	1	D	3	N	2500	2	2	632	625	22	44	17	54664	631	n/a	5711	617	0	10132	631	n/a	2536	610	n/a	572703
1293	1	D	3	N	2500	6	40	765	711	3	10	11	59812	763	n/a	328	730	0	1144	762	n/a	1608	750	n/a	572812
1294	1	D	3	N	2500	2	2	939	747	17	36	16	56672	937	n/a	2759	892	0	5076	934	n/a	1828	919	n/a	572843
1295	1	D	3	N	2500	6	40	586	445	1	6	6	49032	585	n/a	240	555	0	728	575	n/a	1156	563	n/a	572890
1296	1	D	3	N	2500	6	40	815	764	2	9	9	59724	813	n/a	256	787	0	1048	813	n/a	1504	813	n/a	572937
1297	1	D	3	N	2500	6	40	572	702	4	11	12	64096	571	n/a	610	531	0	1444	571	n/a	1820	546	n/a	573015
1298	1	D	3	N	2500	2	2	598	497	9	19	8	55636	597	n/a	1892	597	0	3836	597	n/a	1212	597	n/a	573046
1299	1	D	3	N	2500	2	2	545	526	24	44	15	50400	544	n/a	6613	539	0	10808	544	n/a	2684	544	n/a	573062
1300	1	D	3	N	2500	2	2	403	441	7	17	13	60192	402	n/a	1295	392	0	2968	402	n/a	3400	392	n/a	573093
1301	1	D	3	N	2500	2	2	927	620	31	57	14	41672	925	n/a	4918	894	0	8584	925	n/a	1880	925	n/a	573171
1302	1	D	3	N	2500	2	2	748	712	24	44	14	65532	747	n/a	4582	712	0	7776	742	n/a	2312	728	n/a	573234
1303	1	D	3	N	2500	6	40	756	659	3	8	9	47792	754	n/a	436	750	0	880	754	n/a	1468	754	n/a	573296
1304	1	D	3	N	2500	36	40	619	589	2	9	10	60520	618	n/a	384	580	0	1392	618	n/a	1872	618	n/a	573296
1305	1	D	3	N	2500	2	2	947	649	27	49	14	45364	945	n/a	4443	914	0	7660	939	n/a	1692	933	n/a	573375
1306	1	D	3	N	2500	2	2	708	584	6	14	8	49916	707	n/a	1152	671	0	2348	707	n/a	1576	707	n/a	573421
1307	1	D	3	N	2500	4	40	1022	769	3	10	10	50212	1020	n/a	272	877	0	1016	920	n/a	1228	900	n/a	573484
1308	1	D	3	N	2500	33	2	361	382	0	0	0	60532	360	n/a	92	272	0	104	352	n/a	88	135	n/a	573484
1309	1	D	3	N	2500	2	2	636	589	17	33	10	54640	635	n/a	4543	591	0	7884	623	n/a	1640	613	n/a	573500
1310	1	D	3	N	2500	2	2	984	786	40	71	17	48140	982	n/a	5778	944	0	10180	982	n/a	2152	982	n/a	573515
1311	1	D	3	N	2500	2	1	183	90	0	1	1	31160	181	n/a	172	181	0	480	181	n/a	700	181	n/a	573531
1312	1	D	3	N	2500	10	40	572	554	2	9	10	52124	571	n/a	391	527	0	1236	555	n/a	1652	537	n/a	573531
1313	1	D	3	N	2500	8	40	944	732	3	12	13	51660	942	n/a	386	905	0	1152	942	n/a	1568	942	n/a	573531
1314	1	D	3	N	2500	2	2	1036	761	34	61	14	50508	1034	n/a	5506	983	0	9620	1013	n/a	1816	1002	n/a	573562
1315	1	D	3	N	2500	4	40	873	762	2	9	10	52248	871	n/a	243	816	0	1200	855	n/a	1956	843	n/a	573609
1316	1	D	3	N	2500	2	2	935	715	46	82	18	49720	933	n/a	7369	875	0	12276	933	n/a	2456	932	n/a	573609
1317	1	D	3	N	2500	33	1	287	249	0	0	0	47920	286	n/a	91	232	0	112	285	n/a	96	125	n/a	573609
1318	1	D	3	N	2500	2	2	1065	876	27	49	14	51736	1063	n/a	3889	1016	0	7244	1056	n/a	1624	1056	n/a	573687
1319	1	D	3	N	2500	6	40	862	648	2	7	7	50264	860	n/a	271	856	0	840	860	n/a	976	860	n/a	573703
1320	1	D	3	N	2500	6	40	637	636	3	13	15	57404	636	n/a	417	613	0	1804	636	n/a	2880	617	n/a	573812
1321	1	D	3	N	2500	6	40	432	537	2	7	7	64292	431	n/a	406	417	0	1208	431	n/a	1400	431	n/a	573843
1322	1	D	3	N	2500	2	2	899	625	17	35	13	49028	897	n/a	3247	857	0	5824	896	n/a	1680	893	n/a	573859
1323	1	D	3	N	2500	2	2	666	632	29	52	13	55084	665	n/a	5279	662	0	9092	665	n/a	2028	650	n/a	573906
1324	1	D	3	N	2500	6	40	878	705	2	8	9	55896	876	n/a	261	843	0	1112	866	n/a	2116	853	n/a	573906
1325	1	D	3	N	2500	4	40	815	562	3	12	12	35556	813	n/a	288	776	0	1048	809	n/a	1188	800	n/a	573984
1326	1	D	3	N	2500	33	2	701	533	33	58	12	46348	700	n/a	5946	700	0	10036	700	n/a	1960	700	n/a	573984
1327	1	D	3	N	2500	6	40	838	547	2	9	8	43312	836	n/a	276	820	0	956	836	n/a	916	834	n/a	574031
1328	1	D	3	N	2500	2	2	539	589	20	39	15	57528	538	n/a	4882	527	0	8424	538	n/a	2564	532	n/a	574046
1329	1	D	3	N	2500	2	2	1097	830	37	66	17	44548	1095	n/a	6451	987	0	10864	1059	n/a	1964	1004	n/a	574234
1330	1	D	3	N	2500	33	2	790	632	19	38	14	59300	788	n/a	2936	735	0	5356	781	n/a	1924	777	n/a	574234
1331	1	D	3	N	2500	2	1	412	256	1	3	3	38496	411	n/a	285	402	0	596	411	n/a	860	407	n/a	574359
1332	1	D	3	N	2500	33	1	288	292	1	3	4	59508	287	n/a	264	249	0	848	285	n/a	1788	274	n/a	574359
1333	1	D	3	N	2500	2	1	342	305	0	0	0	45552	341	n/a	112	258	0	104	337	n/a	72	49	n/a	574468
1334	1	D	3	N	2500	2	2	1031	873	32	62	21	60768	1029	n/a	4970	969	0	8700	1028	n/a	2056	1025	n/a	574468
1335	1	D	3	N	2500	2	1	225	82	1	3	1	19044	224	n/a	513	224	0	968	224	n/a	472	224	n/a	574500
1336	1	D	3	N	2500	2	2	315	339	8	16	6	64680	314	n/a	2516	274	0	4648	312	n/a	1996	287	n/a	574500
1337	1	D	3	N	2500	2	2	899	773	18	35	13	53600	897	n/a	3184	871	0	5480	893	n/a	1524	888	n/a	574593
1338	1	D	3	N	2500	6	40	953	694	3	8	9	40140	951	n/a	270	901	0	816	942	n/a	988	934	n/a	574609
1339	1	D	3	N	2500	2	1	364	217	0	0	1	31908	363	n/a	125	311	0	200	363	n/a	376	352	n/a	574609
1340	1	D	3	N	2500	2	2	709	735	34	61	16	59324	708	n/a	5240	652	0	8984	702	n/a	1956	683	n/a	574656
1341	1	D	3	N	2500	2	2	575	689	43	75	17	62336	574	n/a	9996	536	0	16944	573	n/a	2864	553	n/a	574687
1342	1	D	3	N	2500	6	40	962	798	3	11	12	53132	960	n/a	291	941	0	1240	960	n/a	2152	959	n/a	574781
1343	1	D	3	N	2500	2	2	879	645	19	36	12	46496	877	n/a	3694	846	0	6344	877	n/a	1596	877	n/a	575000
1344	1	D	3	N	2500	2	2	671	456	9	21	11	42872	670	n/a	1279	608	0	2792	670	n/a	1472	645	n/a	575046
1345	1	D	3	N	2500	2	2	1016	777	20	41	18	47352	1014	n/a	2634	983	0	4916	1012	n/a	1888	1007	n/a	575078
1346	1	D	3	N	2500	6	40	749	568	2	6	7	45244	748	n/a	249	739	0	752	748	n/a	1040	748	n/a	575093
1347	1	D	3	N	2500	6	40	780	559	3	7	8	43880	778	n/a	269	742	0	984	778	n/a	1408	777	n/a	575156
1348	1	D	3	N	2500	2	1	166	56	0	1	1	16192	164	n/a	156	163	0	636	164	n/a	684	164	n/a	575234
1349	1	D	3	N	2500	10	40	599	664	2	9	10	65144	598	n/a	425	563	0	1508	598	n/a	1444	581	n/a	575234
1350	1	D	3	N	2500	6	40	846	515	2	7	8	45856	844	n/a	477	781	0	908	844	n/a	1548	844	n/a	575250
1351	1	D	3	N	2500	2	1	208	173	0	2	2	62120	207	n/a	267	204	0	1032	207	n/a	1272	207	n/a	575296
1352	1	D	3	N	2500	33	1	359	330	1	5	5	58072	358	n/a	329	319	0	1152	350	n/a	1640	335	n/a	575296
1353	1	D	3	N	2500	6	40	702	673	3	8	9	63052	701	n/a	274	656	0	956	699	n/a	1352	686	n/a	575375
1354	1	D	3	N	2500	2	2	477	593	35	63	14	65040	476	n/a	7992	456	0	13572	476	n/a	2612	476	n/a	575406
1355	1	D	3	N	2500	4	40	1048	762	3	10	11	40404	1046	n/a	314	988	0	896	1023	n/a	1152	1016	n/a	575546
1356	1	D	3	N	2500	33	2	584	519	15	30	12	65532	583	n/a	2331	579	0	4428	583	n/a	2872	576	n/a	575546
1357	1	D	3	N	2500	33	1	270	193	0	3	3	42100	269	n/a	304	266	0	884	269	n/a	1268	269	n/a	575546
1358	1	D	3	N	2500	2	2	912	696	29	53	14	52516	910	n/a	4596	868	0	7968	906	n/a	1784	901	n/a	575562
1359	1	D	3	N	2500	10	40	586	592	3	9	10	64620	585	n/a	545	567	0	1472	585	n/a	1688	585	n/a	575562
1360	1	D	3	N	2500	8	40	755	625	3	11	10	50804	753	n/a	379	719	0	1156	752	n/a	2104	741	n/a	575562
1361	1	D	3	N	2500	2	2	1014	763	35	63	18	49424	1012	n/a	5375	957	0	9368	999	n/a	2136	983	n/a	575593
1362	1	D	3	N	2500	8	40	774	443	2	7	7	31616	772	n/a	209	751	0	732	772	n/a	980	772	n/a	575609
1363	1	D	3	N	2500	6	40	878	639	3	10	10	48040	876	n/a	294	826	0	896	876	n/a	1476	875	n/a	575625
1364	1	D	3	N	2500	6	40	771	614	2	7	7	47788	769	n/a	255	724	0	776	767	n/a	916	757	n/a	575796
1365	1	D	3	N	2500	6	40	834	644	3	11	10	50820	832	n/a	334	802	0	1196	829	n/a	1232	819	n/a	575890
1366	1	D	3	N	2500	2	2	863	600	21	38	11	46680	861	n/a	3886	829	0	6712	861	n/a	1544	861	n/a	575968
1367	1	D	3	N	2500	2	1	264	159	3	6	3	43984	263	n/a	879	263	0	1516	263	n/a	1732	263	n/a	576031
1368	1	D	3	N	2500	33	2	700	716	30	56	15	59512	699	n/a	6052	623	0	10860	671	n/a	2656	656	n/a	576031
1369	1	D	3	N	2500	10	40	1470	1332	5	18	19	63300	1468	n/a	397	1348	0	1452	1467	n/a	1608	1444	n/a	576031
1370	1	D	3	N	2500	2	2	1028	715	28	52	15	51604	1026	n/a	3903	960	0	6796	1019	n/a	1632	1019	n/a	576125
1371	1	D	3	N	2500	33	2	403	337	1	6	9	48376	402	n/a	351	204	0	2936	400	n/a	4900	241	n/a	576125
1372	1	D	3	N	2500	2	2	408	392	9	20	10	48916	407	n/a	3524	377	0	6216	406	n/a	2164	397	n/a	576218
1373	1	D	3	N	2500	2	2	627	587	35	62	15	54136	626	n/a	9733	606	0	16656	626	n/a	3236	626	n/a	576250
1374	1	D	3	N	2500	2	1	169	127	0	0	0	44420	167	n/a	68	99	0	124	167	n/a	112	68	n/a	576281
1375	1	D	3	N	2500	6	40	413	497	2	8	9	64456	412	n/a	460	393	0	1528	412	n/a	1680	412	n/a	576296
1376	1	D	3	N	2500	6	40	783	609	2	8	9	59164	781	n/a	302	769	0	1316	781	n/a	2140	781	n/a	576343
1377	1	D	3	N	2500	6	40	659	667	2	7	8	65276	658	n/a	325	612	0	848	651	n/a	1412	641	n/a	576359
1378	1	D	3	N	2500	6	40	969	745	5	16	14	53144	967	n/a	471	899	0	1664	959	n/a	2520	916	n/a	576437
1379	1	D	3	N	2500	4	40	910	671	3	10	9	46360	908	n/a	240	859	0	980	899	n/a	1060	876	n/a	576515
1380	1	D	3	N	2500	33	2	619	428	15	30	12	45096	618	n/a	2579	584	0	4592	612	n/a	2204	598	n/a	576515
1381	1	D	3	N	2500	2	2	756	629	31	57	14	57624	754	n/a	6371	749	0	11452	754	n/a	2164	748	n/a	576515
1382	1	D	3	N	2500	2	2	411	357	17	33	11	53408	410	n/a	4988	392	0	8888	410	n/a	2164	410	n/a	576531
1383	1	D	3	N	2500	6	40	1006	681	3	14	15	50492	1004	n/a	296	971	0	1204	1004	n/a	2116	1004	n/a	576593
1384	1	D	3	N	2500	2	2	799	484	13	28	11	42500	797	n/a	2747	766	0	5112	794	n/a	1744	793	n/a	576625
1385	1	D	3	N	2500	2	2	910	726	28	51	15	50740	908	n/a	4634	874	0	7980	904	n/a	1928	891	n/a	576781
1386	1	D	3	N	2500	6	40	595	711	3	10	10	57444	594	n/a	343	569	0	1072	591	n/a	1544	580	n/a	576828
1387	1	D	3	N	2500	2	1	193	84	0	1	1	28404	192	n/a	194	192	0	464	192	n/a	612	192	n/a	576875
1388	1	D	3	N	2500	33	1	303	302	1	6	7	60216	302	n/a	552	254	0	1836	299	n/a	2300	271	n/a	576875
1389	1	D	3	N	2500	2	2	911	715	20	38	13	50592	909	n/a	3728	863	0	6608	909	n/a	1636	908	n/a	576953
1390	1	D	3	N	2500	2	2	970	696	22	43	15	51640	968	n/a	3592	924	0	6560	954	n/a	1596	950	n/a	577031
1391	1	D	3	N	2500	6	40	688	642	3	16	17	53124	687	n/a	477	650	0	2712	676	n/a	2580	663	n/a	577046
1392	1	D	3	N	2500	2	1	202	77	1	3	1	18996	201	n/a	718	201	0	1248	201	n/a	680	201	n/a	577046
1393	1	D	3	N	2500	33	2	811	686	36	65	14	53236	809	n/a	6819	737	0	12088	782	n/a	2184	773	n/a	577046
1394	1	D	3	N	2500	6	40	873	764	3	10	11	51192	871	n/a	388	862	0	1300	871	n/a	2876	871	n/a	577109
1395	1	D	3	N	2500	2	2	922	656	52	91	18	50128	920	n/a	7989	880	0	13584	920	n/a	2364	915	n/a	577156
1396	1	D	3	N	2500	6	40	870	600	2	8	7	46240	868	n/a	454	830	0	2720	862	n/a	1720	842	n/a	577171
1397	1	D	3	N	2500	2	2	892	715	29	54	14	48296	890	n/a	4718	844	0	7984	890	n/a	1844	884	n/a	577296
1398	1	D	3	N	2500	10	40	639	585	3	10	11	51196	638	n/a	388	585	0	1196	637	n/a	1492	629	n/a	577296
1399	1	D	3	N	2500	6	40	752	486	2	8	8	43988	751	n/a	439	739	0	1104	751	n/a	1928	751	n/a	577312
1400	1	D	3	N	2500	2	1	212	145	1	6	9	36912	211	n/a	301	199	0	2456	211	n/a	4152	211	n/a	577421
1401	1	D	3	N	2500	6	40	763	670	3	11	11	55984	761	n/a	323	708	0	1108	750	n/a	1296	729	n/a	577437
1402	1	D	3	N	2500	2	2	538	395	11	24	12	47328	537	n/a	2546	537	0	4924	537	n/a	2240	537	n/a	577453
1403	1	D	3	N	2500	6	40	1202	1044	4	14	14	52076	1200	n/a	291	1130	0	1092	1171	n/a	1516	1145	n/a	577500
1404	1	D	3	N	2500	2	2	794	668	24	43	14	57544	792	n/a	4626	772	0	7952	792	n/a	1944	792	n/a	577531
1405	1	D	3	N	2500	6	40	889	635	2	9	9	47832	887	n/a	219	848	0	828	882	n/a	1504	881	n/a	577578
1406	1	D	3	N	2500	6	40	941	722	3	9	10	54352	939	n/a	349	915	0	1080	939	n/a	2024	939	n/a	577578
1407	1	D	3	N	2500	2	2	904	759	42	76	19	55336	902	n/a	6560	888	0	11160	902	n/a	2572	902	n/a	577625
1408	1	D	3	N	2500	2	2	548	501	18	35	11	62852	547	n/a	5437	513	0	9432	547	n/a	2516	543	n/a	577640
1409	1	D	3	N	2500	2	2	824	812	31	57	18	52688	822	n/a	5329	804	0	9356	822	n/a	2188	799	n/a	577640
1410	1	D	3	N	2500	2	2	760	598	23	43	13	49028	758	n/a	4874	718	0	8312	752	n/a	1828	744	n/a	577656
1411	1	D	3	N	2500	6	40	1044	921	3	10	10	56832	1042	n/a	279	987	0	764	1027	n/a	1536	1023	n/a	577718
1412	1	D	3	N	2500	6	40	777	585	2	7	7	56772	775	n/a	363	775	0	896	775	n/a	1604	773	n/a	577765
1413	1	D	3	N	2500	2	2	677	585	12	24	10	50596	676	n/a	2191	672	0	3980	676	n/a	2220	676	n/a	577765
1414	1	D	3	N	2500	2	2	1019	649	29	50	12	42736	1017	n/a	4422	973	0	7344	993	n/a	1524	993	n/a	577812
1415	1	D	3	N	2500	6	40	766	670	2	8	9	52356	764	n/a	239	763	0	1044	764	n/a	1648	759	n/a	577875
1416	1	D	3	N	2500	2	2	647	538	21	39	12	55132	646	n/a	3849	646	0	7028	646	n/a	2128	646	n/a	577968
1417	1	D	3	N	2500	6	40	1002	604	3	11	9	35716	1000	n/a	270	972	0	1060	996	n/a	1156	989	n/a	577984
1418	1	D	3	N	2500	2	1	401	319	0	0	0	40012	400	n/a	119	340	0	152	397	n/a	200	223	n/a	578156
1419	1	D	3	N	2500	2	2	1062	886	29	52	15	56000	1060	n/a	4075	1021	0	7240	1043	n/a	1752	1038	n/a	578187
1420	1	D	3	N	2500	2	2	459	396	0	2	3	40588	458	n/a	274	400	0	1564	458	n/a	2420	387	n/a	578296
1421	1	D	3	N	2500	2	2	1045	795	17	33	12	48684	1043	n/a	3381	977	0	5944	1033	n/a	1892	1029	n/a	578359
1422	1	D	3	N	2500	33	1	150	80	0	1	1	26296	148	n/a	215	148	0	488	148	n/a	556	148	n/a	578359
1423	1	D	3	N	2500	8	40	488	440	2	6	7	51800	487	n/a	298	450	0	1036	479	n/a	2008	459	n/a	578359
1424	1	D	3	N	2500	6	40	706	598	2	7	8	50988	705	n/a	272	704	0	892	705	n/a	1356	705	n/a	578421
1425	1	D	3	N	2500	6	40	975	789	3	8	9	49864	973	n/a	225	921	0	896	962	n/a	1900	964	n/a	578437
1426	1	D	3	N	2500	2	1	169	147	0	2	2	59092	167	n/a	255	167	0	1060	167	n/a	1184	167	n/a	578453
1427	1	D	3	N	2500	33	1	194	155	1	5	6	41324	193	n/a	405	180	0	1520	193	n/a	2000	193	n/a	578453
1428	1	D	3	N	2500	2	2	469	484	9	22	12	56380	468	n/a	2225	465	0	4472	468	n/a	1968	458	n/a	578468
1429	1	D	3	N	2500	2	2	554	517	13	25	10	55512	553	n/a	4407	553	0	7792	553	n/a	1992	553	n/a	578484
1430	1	D	3	N	2500	33	1	249	134	1	3	2	30336	248	n/a	682	209	0	1248	237	n/a	968	235	n/a	578484
1431	1	D	3	N	2500	6	40	803	639	2	8	8	46164	801	n/a	238	782	0	840	801	n/a	1164	779	n/a	578500
1432	1	D	3	N	2500	2	1	160	76	0	1	1	25016	158	n/a	225	158	0	412	158	n/a	576	158	n/a	578578
1433	1	D	3	N	2500	33	2	544	490	1	5	6	54176	543	n/a	261	505	0	828	530	n/a	1476	522	n/a	578593
1434	1	D	3	N	2500	2	2	930	674	27	50	14	41472	928	n/a	4732	888	0	8316	928	n/a	1760	924	n/a	578734
1435	1	D	3	N	2500	2	2	912	585	57	99	18	42240	910	n/a	11103	869	0	18576	910	n/a	2936	910	n/a	578812
1436	1	D	3	N	2500	6	40	527	629	3	10	12	65532	526	n/a	347	467	0	1400	526	n/a	2316	502	n/a	578906
1437	1	D	3	N	2500	2	2	848	665	13	28	13	58708	846	n/a	2036	816	0	4032	844	n/a	1676	844	n/a	578921
1438	1	D	3	N	2500	8	40	1127	1009	3	12	11	57568	1125	n/a	296	1080	0	1028	1116	n/a	1472	1107	n/a	578953
1439	1	D	3	N	2500	8	40	942	784	3	11	11	46896	940	n/a	270	908	0	1020	933	n/a	1132	924	n/a	578953
1440	1	D	3	N	2500	33	2	794	536	24	45	13	36808	792	n/a	3640	738	0	6552	780	n/a	1496	777	n/a	578953
1441	1	D	3	N	2500	2	1	239	185	1	7	10	53428	238	n/a	439	238	0	2052	238	n/a	2532	238	n/a	579187
1442	1	D	3	N	2500	2	2	984	715	36	65	17	53916	982	n/a	5760	942	0	10172	974	n/a	2012	951	n/a	579281
1443	1	D	3	N	2500	2	2	999	717	18	36	13	50044	997	n/a	2926	985	0	5112	997	n/a	1156	954	n/a	579328
1444	1	D	3	N	2500	2	2	766	591	9	21	10	50816	764	n/a	1570	764	0	3232	764	n/a	1268	763	n/a	579390
1445	1	D	3	N	2500	2	2	530	568	29	52	15	62272	529	n/a	5764	491	0	9956	526	n/a	2276	508	n/a	579437
1446	1	D	3	N	2500	2	2	800	771	39	71	18	52700	798	n/a	5809	759	0	10152	778	n/a	2152	766	n/a	579484
1447	1	D	3	N	2500	2	2	812	714	11	23	10	57132	810	n/a	1847	771	0	3508	799	n/a	1308	790	n/a	579515
1448	1	D	3	N	2500	6	40	826	628	2	8	8	48364	824	n/a	254	800	0	840	824	n/a	1180	824	n/a	579546
1449	1	D	3	N	2500	2	1	363	328	1	4	5	59412	362	n/a	326	357	0	944	362	n/a	1344	362	n/a	579562
1450	1	D	3	N	2500	2	1	387	211	0	2	2	28548	386	n/a	218	340	0	588	376	n/a	704	352	n/a	579562
1451	1	D	3	N	2500	6	40	948	510	2	10	9	36892	946	n/a	230	898	0	868	945	n/a	936	937	n/a	579671
1452	1	D	3	N	2500	2	2	807	577	11	23	9	42748	805	n/a	1780	776	0	3408	799	n/a	1252	791	n/a	579750
1453	1	D	3	N	2500	2	2	993	784	32	56	13	49884	991	n/a	5397	957	0	9236	991	n/a	1920	987	n/a	579843
1454	1	D	3	N	2500	4	40	478	507	3	12	11	56248	477	n/a	512	460	0	2040	477	n/a	1812	471	n/a	579906
1455	1	D	3	N	2500	33	2	582	700	40	69	17	59704	581	n/a	7372	547	0	12028	581	n/a	2228	568	n/a	579906
1456	1	D	3	N	2500	6	40	1251	1010	4	16	15	48364	1249	n/a	301	1198	0	1080	1249	n/a	1144	1245	n/a	579968
1457	1	D	3	N	2500	6	40	904	709	3	9	10	51532	902	n/a	314	881	0	1204	902	n/a	2396	902	n/a	579984
1458	1	D	3	N	2500	2	2	936	692	65	113	23	45316	934	n/a	12164	885	0	20576	929	n/a	3248	916	n/a	580109
1459	1	D	3	N	2500	6	40	802	665	3	10	11	50540	800	n/a	348	745	0	1064	800	n/a	1804	785	n/a	580156
1460	1	D	3	N	2500	6	40	708	549	2	8	9	58404	707	n/a	249	695	0	1656	707	n/a	2972	698	n/a	580187
1461	1	D	3	N	2500	6	40	480	409	2	7	8	44620	479	n/a	361	451	0	984	474	n/a	1248	464	n/a	580218
1462	1	D	3	N	2500	6	40	640	635	3	8	9	54772	639	n/a	405	634	0	1164	639	n/a	2028	638	n/a	580265
1463	1	D	3	N	2500	2	1	244	114	0	1	1	29956	243	n/a	226	243	0	512	243	n/a	816	243	n/a	580281
1464	1	D	3	N	2500	10	40	582	582	2	8	8	51964	581	n/a	407	534	0	1036	565	n/a	1188	554	n/a	580281
1465	1	D	3	N	2500	2	2	890	837	30	61	22	55568	888	n/a	5109	840	0	9176	877	n/a	2292	861	n/a	580312
1466	1	D	3	N	2500	2	1	328	226	0	0	0	33832	327	n/a	136	289	0	104	326	n/a	80	115	n/a	580421
1467	1	D	3	N	2500	6	40	440	389	2	8	8	49664	439	n/a	383	424	0	1704	439	n/a	1368	431	n/a	580500
1468	1	D	3	N	2500	2	2	692	751	40	72	19	61196	691	n/a	7470	640	0	13184	691	n/a	2824	691	n/a	580687
1469	1	D	3	N	2500	2	2	611	559	21	39	13	60372	610	n/a	3699	568	0	6724	610	n/a	2532	592	n/a	580703
1470	1	D	3	N	2500	2	2	844	681	34	61	16	50596	842	n/a	6688	823	0	11660	842	n/a	2424	842	n/a	580703
1471	1	D	3	N	2500	2	2	1082	931	37	68	20	55232	1080	n/a	5467	1029	0	9684	1066	n/a	2164	1058	n/a	580796
1472	1	D	3	N	2500	2	2	538	612	39	69	17	60568	537	n/a	7867	503	0	13228	537	n/a	2568	523	n/a	580796
1473	1	D	3	N	2500	6	40	965	752	3	9	10	59412	963	n/a	307	922	0	1020	961	n/a	1708	953	n/a	580859
1474	1	D	3	N	2500	2	2	620	525	25	47	12	61928	619	n/a	3603	587	0	6880	615	n/a	2480	601	n/a	580890
1475	1	D	3	N	2500	2	2	582	523	11	24	12	63020	581	n/a	2607	551	0	5248	581	n/a	2436	579	n/a	580890
1476	1	D	3	N	2500	2	2	668	761	49	87	20	57744	667	n/a	7981	624	0	13888	667	n/a	2464	647	n/a	580984
1477	1	D	3	N	2500	8	40	968	725	3	11	12	56120	966	n/a	257	930	0	1164	966	n/a	2292	961	n/a	580984
1478	1	D	3	N	2500	6	40	628	486	2	9	10	49992	627	n/a	249	624	0	1460	627	n/a	1660	627	n/a	581000
1479	1	D	3	N	2500	2	2	874	573	19	36	11	37664	872	n/a	3909	844	0	6848	872	n/a	1584	872	n/a	581031
1480	1	D	3	N	2500	2	2	899	655	31	56	14	42584	897	n/a	6013	846	0	10292	883	n/a	2008	870	n/a	581046
1481	1	D	3	N	2500	8	40	528	578	3	9	10	55956	527	n/a	409	513	0	1208	527	n/a	1764	522	n/a	581062
1482	1	D	3	N	2500	2	2	795	593	16	30	10	57324	793	n/a	2526	765	0	4416	793	n/a	1560	793	n/a	581171
1483	1	D	3	N	2500	2	2	777	491	12	26	12	35964	775	n/a	2172	750	0	4224	775	n/a	1352	767	n/a	581187
1484	1	D	3	N	2500	2	2	887	645	39	69	17	48928	885	n/a	6794	832	0	11572	870	n/a	1924	852	n/a	581343
1485	1	D	3	N	2500	2	2	625	608	13	28	15	59136	624	n/a	1995	571	0	3832	624	n/a	1856	611	n/a	581468
1486	1	D	3	N	2500	2	2	1073	922	44	77	16	54484	1071	n/a	7917	1037	0	13528	1071	n/a	2560	1069	n/a	581546
1487	1	D	3	N	2500	2	1	279	133	0	0	0	26420	278	n/a	140	247	0	112	277	n/a	100	91	n/a	581609
1488	1	D	3	N	2500	6	40	1056	768	3	10	10	52788	1054	n/a	274	1027	0	996	1054	n/a	1108	1054	n/a	581734
1489	1	D	3	N	2500	6	40	649	624	2	7	8	59168	648	n/a	354	619	0	1128	638	n/a	1652	624	n/a	581734
1490	1	D	3	N	2500	6	40	1001	802	3	9	10	40336	999	n/a	376	943	0	996	981	n/a	1984	984	n/a	581765
1491	1	D	3	N	2500	2	2	540	645	35	60	15	62764	539	n/a	8700	539	0	14980	539	n/a	3004	537	n/a	581828
1492	1	D	3	N	2500	2	2	651	761	39	72	21	58696	650	n/a	6970	601	0	11824	641	n/a	2608	631	n/a	581828
1493	1	D	3	N	2500	33	1	374	249	0	0	0	32564	373	n/a	176	305	0	128	371	n/a	88	121	n/a	581828
1494	1	D	3	N	2500	2	2	723	793	38	72	22	58408	722	n/a	7121	669	0	12640	720	n/a	2912	701	n/a	581843
1495	1	D	3	N	2500	6	40	548	562	2	9	10	55828	547	n/a	316	519	0	1208	547	n/a	1324	535	n/a	581968
1496	1	D	3	N	2500	2	2	845	751	45	81	19	53904	843	n/a	7114	843	0	12420	843	n/a	2676	843	n/a	582156
1497	1	D	3	N	2500	2	2	683	658	19	36	12	58980	682	n/a	5034	628	0	8772	663	n/a	1888	659	n/a	582187
1498	1	D	3	N	2500	2	2	563	618	23	43	14	56484	562	n/a	5054	521	0	8172	561	n/a	2120	545	n/a	582343
1499	1	D	3	N	2500	2	2	1005	862	28	58	22	54804	1003	n/a	5669	959	0	14036	994	n/a	10180	985	n/a	582406
1500	1	D	3	N	2500	6	40	1059	824	3	11	12	49568	1057	n/a	304	1029	0	1180	1057	n/a	2092	1057	n/a	582437
1501	1	D	3	N	2500	2	2	823	523	11	23	10	35176	821	n/a	1995	797	0	3912	816	n/a	1244	811	n/a	582468
1502	1	D	3	N	2500	2	2	796	623	22	43	15	54456	794	n/a	3803	760	0	6700	794	n/a	1792	792	n/a	582484
1503	1	D	3	N	2500	6	40	622	485	3	8	8	40488	621	n/a	361	594	0	1108	621	n/a	1280	620	n/a	582500
1504	1	D	3	N	2500	6	40	814	609	3	9	9	46056	812	n/a	346	780	0	976	812	n/a	1512	810	n/a	582546
1505	1	D	3	N	2500	6	40	594	542	2	7	8	55716	593	n/a	286	557	0	1096	593	n/a	1924	588	n/a	582593
1506	1	D	3	N	2500	2	2	939	706	25	48	16	56220	937	n/a	3835	901	0	6604	928	n/a	1992	922	n/a	582859
1507	1	D	3	N	2500	6	40	605	731	4	14	14	65532	604	n/a	532	530	0	1652	599	n/a	1904	585	n/a	582906
1508	1	D	3	N	2500	6	40	877	661	3	9	9	55756	875	n/a	445	871	0	1080	875	n/a	2256	873	n/a	582906
1509	1	D	3	N	2500	2	2	607	507	9	17	9	47880	606	n/a	1460	576	0	2452	605	n/a	1952	592	n/a	583031
1510	1	D	3	N	2500	2	2	803	804	42	78	23	50516	801	n/a	5957	738	0	10588	781	n/a	2168	773	n/a	583062
1511	1	D	3	N	2500	2	2	662	667	30	54	16	54504	661	n/a	3446	615	0	6484	660	n/a	1900	642	n/a	583171
1512	1	D	3	N	2500	6	40	1037	879	3	10	10	56568	1035	n/a	282	981	0	900	1021	n/a	1176	1012	n/a	583343
1513	1	D	3	N	2500	2	1	334	306	0	0	0	52288	333	n/a	92	237	0	128	333	n/a	128	170	n/a	583421
1514	1	D	3	N	2500	6	40	709	699	3	10	11	61904	708	n/a	455	676	0	1076	699	n/a	1408	687	n/a	583437
1515	1	D	3	N	2500	6	40	695	646	2	7	8	65532	694	n/a	370	634	0	856	676	n/a	1144	672	n/a	583437
1516	1	D	3	N	2500	2	2	511	429	14	31	11	51944	510	n/a	3210	471	0	6008	504	n/a	1788	490	n/a	583484
1517	1	D	3	N	2500	6	40	1058	917	3	11	11	50092	1056	n/a	300	985	0	1008	1056	n/a	1196	1054	n/a	583671
1518	1	D	3	N	2500	2	2	956	741	29	53	14	52416	954	n/a	4962	923	0	8684	954	n/a	1768	952	n/a	583687
1519	1	D	3	N	2500	2	1	340	269	0	0	0	39576	339	n/a	164	290	0	276	338	n/a	564	202	n/a	583765
1520	1	D	3	N	2500	2	1	234	182	9	16	4	58176	233	n/a	2507	233	0	4284	233	n/a	1304	233	n/a	583843
1521	1	D	3	N	2500	2	2	430	406	14	26	7	62644	429	n/a	4615	380	0	8244	416	n/a	1784	405	n/a	583843
1522	1	D	3	N	2500	6	40	918	632	2	8	7	55456	916	n/a	278	877	0	792	909	n/a	1228	901	n/a	583953
1523	1	D	3	N	2500	6	40	867	672	3	10	10	54824	865	n/a	241	829	0	964	863	n/a	1556	856	n/a	583968
1524	1	D	3	N	2500	6	40	699	594	3	11	11	50696	698	n/a	420	663	0	1296	698	n/a	1328	688	n/a	584000
1525	1	D	3	N	2500	2	2	726	672	26	48	14	59812	725	n/a	4615	725	0	8332	725	n/a	1888	725	n/a	584062
1526	1	D	3	N	2500	6	40	894	684	2	9	9	51304	892	n/a	248	877	0	864	892	n/a	1408	892	n/a	584125
1527	1	D	3	N	2500	2	2	836	534	11	22	8	43724	834	n/a	1861	804	0	3568	834	n/a	1328	831	n/a	584125
1528	1	D	3	N	2500	6	40	900	622	2	7	8	46688	898	n/a	237	877	0	780	898	n/a	1612	898	n/a	584171
1529	1	D	3	N	2500	6	40	639	517	2	10	11	62232	638	n/a	422	591	0	1868	634	n/a	2484	621	n/a	584203
1530	1	D	3	N	2500	2	2	514	446	2	9	11	46756	513	n/a	386	499	0	2748	513	n/a	4840	512	n/a	584234
1531	1	D	3	N	2500	6	40	777	773	3	11	11	56784	775	n/a	454	703	0	1440	767	n/a	1504	730	n/a	584250
1532	1	D	3	N	2500	2	2	570	689	37	68	18	65532	569	n/a	6496	569	0	12240	569	n/a	3204	569	n/a	584265
1533	1	D	3	N	2500	6	40	968	770	3	11	12	49148	966	n/a	254	929	0	912	949	n/a	1648	944	n/a	584437
1534	1	D	3	N	2500	2	2	349	383	1	4	5	65532	348	n/a	304	321	0	1080	348	n/a	1544	340	n/a	584500
1535	1	D	3	N	2500	2	2	839	834	39	70	17	65532	837	n/a	7208	786	0	12352	837	n/a	2868	830	n/a	584625
1536	1	D	3	N	2500	6	40	1035	866	3	11	11	56708	1033	n/a	262	984	0	960	1015	n/a	1568	1009	n/a	584671
1537	1	D	3	N	2500	6	40	792	751	3	10	11	58144	790	n/a	333	787	0	1220	790	n/a	2156	790	n/a	584687
1538	1	D	3	N	2500	6	40	552	662	5	15	12	65532	551	n/a	5611	537	0	15676	551	n/a	5368	551	n/a	584750
1539	1	D	3	N	2500	2	2	622	461	28	49	12	46144	621	n/a	5851	621	0	10240	621	n/a	1964	621	n/a	584765
1540	1	D	3	N	2500	2	1	349	189	5	11	4	30048	348	n/a	1823	295	0	3016	348	n/a	1020	345	n/a	584765
1541	1	D	3	N	2500	10	40	524	444	2	6	6	44168	523	n/a	287	500	0	932	523	n/a	1688	503	n/a	584765
1542	1	D	3	N	2500	6	40	766	499	2	6	6	32432	764	n/a	211	734	0	736	757	n/a	1228	738	n/a	584796
1543	1	D	3	N	2500	6	40	927	785	3	9	10	52364	925	n/a	301	880	0	896	925	n/a	1908	925	n/a	584812
1544	1	D	3	N	2500	2	2	576	537	31	57	15	61388	575	n/a	8089	545	0	14120	575	n/a	3284	568	n/a	584984
1545	1	D	3	N	2500	6	40	1051	743	3	10	10	46920	1049	n/a	275	1025	0	908	1049	n/a	1168	1048	n/a	585046
1546	1	D	3	N	2500	6	40	1038	842	3	12	12	53300	1036	n/a	365	1004	0	1044	1022	n/a	1988	1009	n/a	585062
1547	1	D	3	N	2500	6	40	1078	786	3	10	11	50404	1076	n/a	378	1032	0	1172	1076	n/a	1388	1076	n/a	585078
1548	1	D	3	N	2500	6	40	878	675	2	9	8	52488	876	n/a	288	844	0	940	876	n/a	1088	874	n/a	585078
1549	1	D	3	N	2500	6	40	638	665	3	10	10	52524	637	n/a	382	597	0	1092	624	n/a	1256	612	n/a	585093
1550	1	D	3	N	2500	2	2	627	578	11	27	17	61632	626	n/a	2623	580	0	5552	624	n/a	2848	611	n/a	585109
1551	1	D	3	N	2500	6	40	873	699	2	7	7	50276	871	n/a	264	834	0	796	871	n/a	1580	871	n/a	585296
1552	1	D	3	N	2500	2	2	487	565	22	40	13	58400	486	n/a	4691	464	0	8284	486	n/a	1812	486	n/a	585328
1553	1	D	3	N	2500	2	2	794	487	9	19	11	51792	792	n/a	1376	768	0	2800	791	n/a	2308	784	n/a	585343
1554	1	D	3	N	2500	2	2	705	596	14	30	15	46300	704	n/a	2460	691	0	4376	704	n/a	1980	704	n/a	585359
1555	1	D	3	N	2500	2	2	747	497	11	22	11	39308	746	n/a	1632	714	0	2896	737	n/a	2424	724	n/a	585375
1556	1	D	3	N	2500	2	2	826	592	53	91	17	53596	824	n/a	9477	789	0	16288	818	n/a	2832	800	n/a	585390
1557	1	D	3	N	2500	2	2	1024	799	26	50	16	47432	1022	n/a	3696	979	0	6680	1015	n/a	1692	1008	n/a	585515
1558	1	D	3	N	2500	2	2	1073	766	45	80	17	44852	1071	n/a	7507	986	0	12764	1035	n/a	2444	1015	n/a	585546
1559	1	D	3	N	2500	6	40	954	588	3	10	10	39272	952	n/a	273	931	0	1132	949	n/a	1276	940	n/a	585609
1560	1	D	3	N	2500	6	40	621	669	3	11	12	55136	620	n/a	285	584	0	1512	620	n/a	1864	606	n/a	585625
1561	1	D	3	N	2500	6	40	863	707	3	10	10	61508	861	n/a	453	837	0	1124	861	n/a	1540	855	n/a	585750
1562	1	D	3	N	2500	2	2	637	769	27	51	15	65532	636	n/a	6435	586	0	11432	627	n/a	2364	615	n/a	585765
1563	1	D	3	N	2500	4	40	883	753	3	12	13	56864	881	n/a	368	840	0	2028	881	n/a	1756	877	n/a	585765
1564	1	D	3	N	2500	2	1	159	138	0	1	2	58424	157	n/a	283	157	0	720	157	n/a	932	157	n/a	585765
1565	1	D	3	N	2500	33	2	373	370	1	5	6	60532	372	n/a	402	328	0	1036	365	n/a	1608	356	n/a	585781
1566	1	D	3	N	2500	6	40	615	652	2	10	11	65492	614	n/a	389	587	0	1580	614	n/a	1920	614	n/a	585875
1567	1	D	3	N	2500	2	2	765	707	17	33	11	52824	763	n/a	3322	724	0	5696	752	n/a	1404	730	n/a	585937
1568	1	D	3	N	2500	2	2	766	534	15	28	9	37232	764	n/a	3048	738	0	5280	757	n/a	2432	749	n/a	586000
1569	1	D	3	N	2500	6	40	760	568	2	8	9	49316	758	n/a	280	731	0	1124	753	n/a	1996	731	n/a	586093
1570	1	D	3	N	2500	2	2	850	653	18	35	10	51956	848	n/a	4209	822	0	7576	848	n/a	1600	848	n/a	586156
1571	1	D	3	N	2500	6	40	881	635	3	13	12	48568	879	n/a	263	838	0	984	866	n/a	1212	858	n/a	586171
1572	1	D	3	N	2500	6	40	1010	842	3	12	12	50968	1008	n/a	314	976	0	1216	1004	n/a	2072	998	n/a	586265
1573	1	D	3	N	2500	2	2	687	523	30	54	14	54300	686	n/a	5314	656	0	9148	686	n/a	1984	642	n/a	586406
1574	1	D	3	N	2500	2	2	563	632	30	53	14	58140	562	n/a	8295	562	0	14356	562	n/a	2608	554	n/a	586453
1575	1	D	3	N	2500	6	40	891	583	2	5	5	38332	889	n/a	239	866	0	616	885	n/a	1032	879	n/a	586468
1576	1	D	3	N	2500	6	40	608	505	2	9	10	56800	607	n/a	429	567	0	1608	606	n/a	1932	599	n/a	586531
1577	1	D	3	N	2500	2	2	509	606	18	35	13	61144	508	n/a	3696	484	0	6904	508	n/a	2052	493	n/a	586578
1578	1	D	3	N	2500	2	2	966	724	105	177	29	50604	964	n/a	20043	929	1	33600	964	n/a	4708	963	n/a	586593
1579	1	D	3	N	2500	6	40	574	711	3	11	12	63252	573	n/a	568	543	0	1172	570	n/a	2028	554	n/a	586656
1580	1	D	3	N	2500	4	40	590	571	1	6	6	53688	589	n/a	272	583	0	956	589	n/a	1072	589	n/a	586812
1581	1	D	3	N	2500	33	1	214	84	0	1	1	19480	213	n/a	135	196	0	492	213	n/a	808	213	n/a	586812
1582	1	D	3	N	2500	2	2	913	769	28	50	14	58584	911	n/a	5325	863	0	9604	902	n/a	1772	896	n/a	586875
1583	1	D	3	N	2500	6	40	969	801	3	10	11	55432	967	n/a	355	949	0	984	967	n/a	1504	967	n/a	586953
1584	1	D	3	N	2500	6	40	955	719	3	9	9	49884	953	n/a	271	928	0	912	953	n/a	1384	953	n/a	587046
1585	1	D	3	N	2500	6	40	457	413	2	6	6	49868	456	n/a	441	415	0	1044	445	n/a	1244	431	n/a	587046
1586	1	D	3	N	2500	2	2	835	674	23	43	14	49272	833	n/a	4730	785	0	8468	829	n/a	2056	827	n/a	587062
1587	1	D	3	N	2500	8	40	769	596	3	8	9	44800	767	n/a	270	726	0	1160	765	n/a	2272	748	n/a	587062
1588	1	D	3	N	2500	2	1	286	215	0	0	0	36672	285	n/a	95	227	0	144	284	n/a	152	195	n/a	587078
1589	1	D	3	N	2500	6	40	823	821	3	10	11	57460	821	n/a	506	762	0	844	806	n/a	1544	792	n/a	587187
1590	1	D	3	N	2500	2	2	1006	847	44	79	19	47316	1004	n/a	5766	940	0	9964	985	n/a	2144	969	n/a	587250
1591	1	D	3	N	2500	6	40	796	606	3	8	9	49692	794	n/a	329	776	0	1016	794	n/a	1608	794	n/a	587265
1592	1	D	3	N	2500	6	40	564	421	2	6	7	45992	563	n/a	358	548	0	1252	563	n/a	2124	561	n/a	587375
1593	1	D	3	N	2500	2	2	400	405	0	2	3	47592	399	n/a	256	327	0	1404	397	n/a	2104	304	n/a	587468
1594	1	D	3	N	2500	2	2	1013	823	27	51	18	62216	1011	n/a	3774	992	0	6388	1011	n/a	2396	1011	n/a	587515
1595	1	D	3	N	2500	2	1	207	259	0	0	0	65532	206	n/a	205	145	0	172	206	n/a	192	159	n/a	587578
1596	1	D	3	N	2500	4	40	654	620	3	9	10	54532	653	n/a	310	649	0	1476	653	n/a	2640	653	n/a	587593
1597	1	D	3	N	2500	33	1	237	113	0	1	1	25704	236	n/a	217	206	0	416	236	n/a	696	230	n/a	587609
1598	1	D	3	N	2500	6	40	639	609	2	9	10	55552	638	n/a	295	608	0	1024	638	n/a	1560	638	n/a	587640
1599	1	D	3	N	2500	2	2	829	620	18	34	12	49504	827	n/a	3314	782	0	6140	827	n/a	1564	827	n/a	587718
1600	1	D	3	N	2500	2	2	868	655	38	71	19	60456	866	n/a	6915	829	0	12168	866	n/a	2348	861	n/a	587781
1601	1	D	3	N	2500	2	2	975	694	28	51	14	45316	973	n/a	6062	944	0	10452	973	n/a	2068	971	n/a	587796
1602	1	D	3	N	2500	2	2	694	495	24	44	12	44316	693	n/a	3854	637	0	6416	682	n/a	1512	646	n/a	588109
1603	1	D	3	N	2500	6	40	1160	804	4	15	15	50204	1158	n/a	478	1048	0	2296	1154	n/a	3572	1146	n/a	588109
1604	1	D	3	N	2500	2	2	1042	769	58	101	20	47368	1040	n/a	11419	980	0	19380	1040	n/a	3204	1040	n/a	588140
1605	1	D	3	N	2500	10	40	637	585	2	8	9	63388	636	n/a	320	579	0	1380	615	n/a	1804	605	n/a	588156
1606	1	D	3	N	2500	33	2	904	748	17	33	13	49064	902	n/a	2636	841	0	5136	882	n/a	1652	875	n/a	588156
1607	1	D	3	N	2500	8	40	607	586	2	9	10	60480	606	n/a	344	581	0	1492	606	n/a	1872	606	n/a	588156
1608	1	D	3	N	2500	6	40	734	903	4	12	13	60912	733	n/a	514	687	0	1300	720	n/a	1616	704	n/a	588187
1609	1	D	3	N	2500	2	2	1017	780	26	51	18	47016	1015	n/a	4240	985	0	7752	1015	n/a	2224	1015	n/a	588203
1610	1	D	3	N	2500	2	2	789	690	14	27	14	60140	787	n/a	1732	747	0	3236	787	n/a	2332	783	n/a	588296
1611	1	D	3	N	2500	6	40	721	591	2	6	6	49900	720	n/a	310	702	0	764	720	n/a	1052	706	n/a	588375
1612	1	D	3	N	2500	6	40	428	501	2	7	8	60216	427	n/a	424	398	0	1304	427	n/a	1948	413	n/a	588453
1613	1	D	3	N	2500	2	2	933	710	31	59	18	37664	931	n/a	3986	916	0	7076	931	n/a	1812	931	n/a	588468
1614	1	D	3	N	2500	2	2	549	618	27	49	13	58204	548	n/a	6332	518	0	10872	546	n/a	2408	530	n/a	588500
1615	1	D	3	N	2500	2	2	793	661	18	32	12	51460	791	n/a	3109	754	0	5552	791	n/a	1596	791	n/a	588546
1616	1	D	3	N	2500	2	1	225	274	1	7	10	65532	224	n/a	496	224	0	2468	224	n/a	3540	224	n/a	588593
1617	1	D	3	N	2500	2	1	154	89	0	1	1	30152	152	n/a	157	129	0	536	152	n/a	668	140	n/a	588593
1618	1	D	3	N	2500	6	40	1029	863	3	11	10	51388	1027	n/a	330	1016	0	960	1027	n/a	1716	1014	n/a	588625
1619	1	D	3	N	2500	2	2	671	613	20	37	14	57016	670	n/a	4113	625	0	6844	663	n/a	1968	641	n/a	588828
1620	1	D	3	N	2500	2	2	720	452	19	37	11	39272	719	n/a	4280	693	0	7652	719	n/a	1852	717	n/a	588890
1621	1	D	3	N	2500	6	40	1077	894	3	13	14	52048	1075	n/a	308	1040	0	1304	1071	n/a	1604	1072	n/a	588937
1622	1	D	3	N	2500	36	40	723	712	3	11	11	56940	722	n/a	377	684	0	1180	718	n/a	1304	707	n/a	588937
1623	1	D	3	N	2500	2	2	553	670	31	57	15	60672	552	n/a	6549	552	0	11908	552	n/a	2308	544	n/a	588953
1624	1	D	3	N	2500	6	40	971	619	2	8	8	39720	969	n/a	225	924	0	876	967	n/a	1276	960	n/a	589125
1625	1	D	3	N	2500	6	40	746	694	2	8	9	63164	745	n/a	360	705	0	1376	744	n/a	1556	739	n/a	589359
1626	1	D	3	N	2500	6	40	1043	798	3	11	12	52584	1041	n/a	290	981	0	1152	1041	n/a	1788	1039	n/a	589421
1627	1	D	3	N	2500	2	1	230	120	3	7	3	29260	229	n/a	1940	229	0	3556	229	n/a	1336	229	n/a	589437
1628	1	D	3	N	2500	2	1	392	157	7	13	3	20608	391	n/a	2065	370	0	3544	385	n/a	748	382	n/a	589437
1629	1	D	3	N	2500	2	2	563	620	24	47	19	60368	562	n/a	4590	528	0	8624	562	n/a	3312	546	n/a	589500
1630	1	D	3	N	2500	33	2	496	417	14	27	11	42032	495	n/a	2723	458	0	5116	495	n/a	2068	486	n/a	589515
1631	1	D	3	N	2500	6	40	1073	733	4	15	12	47320	1071	n/a	326	1016	0	1576	1043	n/a	1192	1035	n/a	589531
1632	1	D	3	N	2500	2	2	748	588	26	47	12	62180	747	n/a	5106	684	0	8764	744	n/a	1784	722	n/a	589562
1633	1	D	3	N	2500	2	2	951	817	25	48	15	54648	949	n/a	4306	949	0	7836	949	n/a	2192	949	n/a	589687
1634	1	D	3	N	2500	33	2	899	547	15	29	12	39208	897	n/a	2243	852	0	3928	896	n/a	1264	890	n/a	589687
1635	1	D	3	N	2500	2	2	322	404	1	5	6	65532	321	n/a	334	304	0	1280	321	n/a	1668	321	n/a	589953
1636	1	D	3	N	2500	2	1	242	108	2	5	2	27456	241	n/a	842	241	0	1556	241	n/a	664	241	n/a	590046
1637	1	D	3	N	2500	33	2	513	362	13	25	8	40692	512	n/a	3984	465	0	7076	498	n/a	1688	483	n/a	590046
1638	1	D	3	N	2500	2	2	1007	652	26	49	15	45524	1005	n/a	4141	965	0	7732	997	n/a	1732	994	n/a	590125
1639	1	D	3	N	2500	6	40	963	781	3	9	9	48580	961	n/a	332	924	0	888	943	n/a	1284	935	n/a	590187
1640	1	D	3	N	2500	2	2	980	740	21	41	14	51224	978	n/a	4003	930	0	7384	970	n/a	1864	961	n/a	590187
1641	1	D	3	N	2500	33	2	805	636	0	5	5	44896	803	n/a	157	521	0	740	803	n/a	732	786	n/a	590187
1642	1	D	3	N	2500	2	1	342	303	0	0	0	43468	341	n/a	152	250	0	92	340	n/a	108	82	n/a	590390
1643	1	D	3	N	2500	2	1	322	201	0	0	0	29660	321	n/a	132	296	0	128	319	n/a	124	86	n/a	590515
1644	1	D	3	N	2500	2	2	937	729	16	30	11	50492	935	n/a	2754	905	0	5124	933	n/a	1408	933	n/a	590531
1645	1	D	3	N	2500	2	2	1028	691	27	51	16	43936	1026	n/a	4327	974	0	8020	1009	n/a	1992	996	n/a	590546
1646	1	D	3	N	2500	2	2	719	613	76	132	24	51648	718	n/a	16942	718	0	29732	718	n/a	4504	718	n/a	590593
1647	1	D	3	N	2500	6	40	942	606	3	9	10	41852	940	n/a	264	908	0	804	932	n/a	1204	930	n/a	590625
1648	1	D	3	N	2500	2	2	1037	846	30	55	15	47080	1035	n/a	4683	991	0	8040	1019	n/a	1648	1008	n/a	590687
1649	1	D	3	N	2500	2	2	586	685	23	42	14	59364	585	n/a	7748	551	0	12604	581	n/a	2224	570	n/a	590718
1650	1	D	3	N	2500	4	40	538	562	3	7	8	58792	537	n/a	446	497	0	996	537	n/a	1276	525	n/a	590750
1651	1	D	3	N	2500	33	2	993	898	47	84	19	56308	991	n/a	7354	991	0	12924	991	n/a	2364	987	n/a	590750
1652	1	D	3	N	2500	6	40	748	556	2	7	7	48672	747	n/a	259	715	0	788	739	n/a	1268	732	n/a	590843
1653	1	D	3	N	2500	6	40	935	658	3	12	12	45288	933	n/a	290	900	0	1080	933	n/a	1304	933	n/a	590953
1654	1	D	3	N	2500	6	40	727	579	3	10	10	51424	726	n/a	303	677	0	1008	724	n/a	1320	708	n/a	591015
1655	1	D	3	N	2500	2	2	832	672	16	29	10	52808	830	n/a	3520	790	0	5888	830	n/a	2244	823	n/a	591140
1656	1	D	3	N	2500	2	2	728	517	13	26	9	46716	727	n/a	2616	687	0	4804	715	n/a	1396	700	n/a	591171
1657	1	D	3	N	2500	6	40	999	824	3	10	10	56068	997	n/a	254	955	0	904	980	n/a	1112	975	n/a	591234
1658	1	D	3	N	2500	2	2	1036	778	38	67	15	46040	1034	n/a	7100	996	0	11620	1034	n/a	2148	1034	n/a	591234
1659	1	D	3	N	2500	4	40	606	697	3	9	10	62984	605	n/a	485	565	0	1060	603	n/a	1968	596	n/a	591281
1660	1	D	3	N	2500	33	2	722	648	26	49	14	57808	721	n/a	4314	721	0	7620	721	n/a	2100	721	n/a	591281
1661	1	D	3	N	2500	2	1	426	238	6	12	4	36768	425	n/a	2022	425	0	3612	425	n/a	900	425	n/a	591296
1662	1	D	3	N	2500	33	1	314	140	3	7	2	39764	313	n/a	1165	265	0	2108	303	n/a	1220	291	n/a	591296
1663	1	D	3	N	2500	2	2	921	628	17	34	13	55828	919	n/a	2269	862	0	3840	911	n/a	2188	912	n/a	591343
1664	1	D	3	N	2500	2	2	535	488	9	19	10	64596	534	n/a	1563	497	0	3504	524	n/a	2648	516	n/a	591359
1665	1	D	3	N	2500	6	40	1006	875	3	10	10	55880	1004	n/a	294	993	0	1012	1004	n/a	1048	1004	n/a	591406
1666	1	D	3	N	2500	2	2	837	752	55	98	22	61340	835	n/a	9866	833	0	16596	835	n/a	3384	835	n/a	591468
1667	1	D	3	N	2500	2	1	352	214	0	0	0	31332	351	n/a	123	272	0	132	348	n/a	120	186	n/a	591515
1668	1	D	3	N	2500	2	2	542	650	46	81	18	60352	541	n/a	13214	518	0	22592	541	n/a	3940	524	n/a	591531
1669	1	D	3	N	2500	2	2	763	609	9	21	13	46748	761	n/a	1516	709	0	2896	761	n/a	1688	757	n/a	591734
1670	1	D	3	N	2500	6	40	846	647	2	8	8	53864	844	n/a	241	812	0	892	830	n/a	1144	819	n/a	591781
1671	1	D	3	N	2500	2	2	807	560	15	30	13	44384	805	n/a	2534	778	0	4944	801	n/a	1904	801	n/a	591812
1672	1	D	3	N	2500	4	40	686	655	3	9	10	62816	685	n/a	432	635	0	1144	678	n/a	1732	673	n/a	591828
1673	1	D	3	N	2500	33	2	888	710	17	37	17	51988	886	n/a	2344	840	0	4736	885	n/a	2000	883	n/a	591843
1674	1	D	3	N	2500	6	40	913	772	4	10	12	51684	911	n/a	317	872	0	1284	907	n/a	2056	886	n/a	591890
1675	1	D	3	N	2500	6	40	529	647	3	8	10	65532	528	n/a	409	491	0	1232	528	n/a	2200	514	n/a	592000
1676	1	D	3	N	2500	2	2	883	657	21	39	11	52188	881	n/a	3913	823	0	7252	861	n/a	1696	858	n/a	592015
1677	1	D	3	N	2500	2	2	1046	909	34	66	22	52128	1044	n/a	5551	1018	0	9772	1044	n/a	2336	1044	n/a	592062
1678	1	D	3	N	2500	6	40	670	573	3	8	9	57824	669	n/a	504	622	0	904	664	n/a	1128	631	n/a	592093
1679	1	D	3	N	2500	2	2	702	477	14	28	11	39404	701	n/a	2622	669	0	4668	701	n/a	1496	697	n/a	592093
1680	1	D	3	N	2500	6	40	946	617	2	8	7	45552	944	n/a	283	911	0	828	940	n/a	776	940	n/a	592234
1681	1	D	3	N	2500	6	40	753	652	2	7	7	58400	752	n/a	281	711	0	848	746	n/a	940	735	n/a	592265
1682	1	D	3	N	2500	2	1	361	263	1	4	4	55948	360	n/a	275	356	0	920	360	n/a	980	360	n/a	592359
1683	1	D	3	N	2500	2	1	259	290	0	2	3	62832	258	n/a	203	198	0	900	256	n/a	1000	224	n/a	592359
1684	1	D	3	N	2500	6	40	914	624	2	8	9	34384	912	n/a	274	888	0	952	912	n/a	1784	912	n/a	592500
1685	1	D	3	N	2500	6	40	804	607	2	8	8	49924	802	n/a	253	790	0	952	802	n/a	1352	797	n/a	592593
1686	1	D	3	N	2500	2	1	154	61	0	6	9	17904	152	n/a	256	140	0	2468	152	n/a	3932	152	n/a	592671
1687	1	D	3	N	2500	6	40	906	707	3	11	11	47168	904	n/a	245	865	0	988	898	n/a	1212	887	n/a	592765
1688	1	D	3	N	2500	6	40	863	698	3	12	13	47764	861	n/a	273	846	0	1144	861	n/a	1488	861	n/a	592796
1689	1	D	3	N	2500	6	40	752	547	2	11	12	50856	751	n/a	285	713	0	1528	749	n/a	1812	722	n/a	592843
1690	1	D	3	N	2500	2	2	475	567	27	49	13	62876	474	n/a	7102	457	0	12448	474	n/a	2560	465	n/a	592875
1691	1	D	3	N	2500	10	40	1117	835	4	11	10	50016	1115	n/a	397	1080	0	1012	1110	n/a	1236	1101	n/a	592875
1692	1	D	3	N	2500	6	40	731	605	2	8	9	65532	730	n/a	389	642	0	1352	728	n/a	1764	687	n/a	592906
1693	1	D	3	N	2500	2	1	395	322	1	6	7	61424	394	n/a	333	394	0	1476	394	n/a	1916	394	n/a	592937
1694	1	D	3	N	2500	33	1	361	140	0	4	3	32368	360	n/a	150	334	0	816	359	n/a	1168	348	n/a	592937
1695	1	D	3	N	2500	2	2	1027	781	42	76	17	49464	1025	n/a	7239	955	0	12036	1008	n/a	2284	984	n/a	592937
1696	1	D	3	N	2500	6	40	872	765	2	8	8	55348	870	n/a	291	862	0	1100	870	n/a	1116	868	n/a	592968
1697	1	D	3	N	2500	6	40	672	664	3	15	17	54372	671	n/a	322	645	0	1388	669	n/a	1668	663	n/a	592984
1698	1	D	3	N	2500	2	2	562	698	39	70	20	65532	561	n/a	7331	549	0	13064	561	n/a	3448	534	n/a	593093
1699	1	D	3	N	2500	2	2	671	635	28	51	16	52296	670	n/a	4387	636	0	7444	667	n/a	1848	658	n/a	593187
1700	1	D	3	N	2500	2	2	936	720	32	60	16	56164	934	n/a	5793	896	0	10044	922	n/a	2020	911	n/a	593296
1701	1	D	3	N	2500	6	40	578	520	2	8	8	46468	577	n/a	455	529	0	1112	573	n/a	1148	568	n/a	593390
1702	1	D	3	N	2500	6	40	685	510	2	8	7	48028	684	n/a	255	679	0	1092	684	n/a	1176	684	n/a	593453
1703	1	D	3	N	2500	2	1	196	250	0	2	4	65532	195	n/a	287	151	0	1432	194	n/a	2216	175	n/a	593453
1704	1	D	3	N	2500	2	1	247	159	4	8	4	33604	246	n/a	1934	246	0	3396	246	n/a	1304	246	n/a	593531
1705	1	D	3	N	2500	33	1	428	229	8	15	4	25900	427	n/a	2141	402	0	3828	423	n/a	912	418	n/a	593531
1706	1	D	3	N	2500	2	2	463	521	32	56	14	63024	462	n/a	7537	462	0	12876	462	n/a	2864	462	n/a	593625
1707	1	D	3	N	2500	6	40	833	822	3	9	9	60400	831	n/a	285	762	0	904	809	n/a	1024	801	n/a	593687
1708	1	D	3	N	2500	4	40	914	633	2	8	7	42880	912	n/a	272	879	0	824	908	n/a	964	899	n/a	593796
1709	1	D	3	N	2500	33	2	804	751	28	54	16	55612	802	n/a	5201	756	0	9448	791	n/a	1960	775	n/a	593796
1710	1	D	3	N	2500	6	40	705	622	3	8	9	51124	704	n/a	384	704	0	960	704	n/a	1336	704	n/a	593812
1711	1	D	3	N	2500	6	40	846	664	2	8	9	57640	844	n/a	334	818	0	1116	844	n/a	1400	841	n/a	594062
1712	1	D	3	N	2500	2	2	896	537	16	31	10	54552	894	n/a	2762	894	0	5064	894	n/a	1332	894	n/a	594109
1713	1	D	3	N	2500	6	40	1113	901	3	12	12	48616	1111	n/a	289	1076	0	1140	1106	n/a	1224	1101	n/a	594125
1714	1	D	3	N	2500	4	40	914	741	3	9	9	48796	912	n/a	278	895	0	1040	912	n/a	1748	912	n/a	594171
1715	1	D	3	N	2500	33	1	342	234	0	0	0	31564	341	n/a	104	181	0	112	332	n/a	68	85	n/a	594171
1716	1	D	3	N	2500	6	40	1041	829	4	13	14	44404	1039	n/a	295	1005	0	1228	1038	n/a	1316	1032	n/a	594203
1717	1	D	3	N	2500	6	40	1019	789	3	11	11	50172	1017	n/a	308	989	0	916	1016	n/a	1420	1015	n/a	594281
1718	1	D	3	N	2500	36	40	1031	771	3	11	11	51816	1029	n/a	316	1009	0	1044	1029	n/a	1372	1023	n/a	594281
1719	1	D	3	N	2500	2	2	703	745	31	57	19	60264	702	n/a	4942	671	0	8416	697	n/a	2160	689	n/a	594328
1720	1	D	3	N	2500	2	2	794	762	30	56	16	55076	792	n/a	4586	738	0	8084	777	n/a	1856	759	n/a	594343
1721	1	D	3	N	2500	6	40	450	551	2	9	10	62364	449	n/a	389	425	0	1256	448	n/a	2000	445	n/a	594375
1722	1	D	3	N	2500	36	40	682	579	2	7	7	50372	681	n/a	281	663	0	852	681	n/a	1356	681	n/a	594375
1723	1	D	3	N	2500	6	40	994	792	3	10	9	47616	992	n/a	268	946	0	1456	992	n/a	1140	987	n/a	594390
1724	1	D	3	N	2500	6	40	987	739	3	10	9	51880	985	n/a	319	959	0	876	984	n/a	1040	966	n/a	594421
1725	1	D	3	N	2500	2	2	900	612	52	92	19	44540	898	n/a	9662	898	0	16564	898	n/a	2880	898	n/a	594453
1726	1	D	3	N	2500	6	40	761	683	2	9	8	58260	759	n/a	335	720	0	1052	748	n/a	980	740	n/a	594468
1727	1	D	3	N	2500	2	2	876	592	92	155	25	56944	874	n/a	16498	842	0	27016	874	n/a	4064	844	n/a	594468
1728	1	D	3	N	2500	6	40	394	445	2	7	8	63964	393	n/a	305	374	0	1392	393	n/a	2368	378	n/a	594484
1729	1	D	3	N	2500	2	2	1023	715	29	54	15	46692	1021	n/a	5492	974	0	9604	1016	n/a	2192	1014	n/a	594500
1730	1	D	3	N	2500	2	2	576	591	19	37	15	62120	575	n/a	5429	537	0	9796	574	n/a	2836	559	n/a	594578
1731	1	D	3	N	2500	33	1	160	70	0	2	1	24140	158	n/a	502	158	0	920	158	n/a	480	158	n/a	594578
1732	1	D	3	N	2500	33	2	580	500	15	30	11	51972	579	n/a	4553	539	0	8200	561	n/a	2020	549	n/a	594578
1733	1	D	3	N	2500	2	2	1052	788	58	101	22	47928	1050	n/a	11323	998	0	18716	1042	n/a	3360	1033	n/a	594625
1734	1	D	3	N	2500	6	40	1080	856	3	12	12	48580	1078	n/a	366	1036	0	1024	1072	n/a	1288	1064	n/a	594640
1735	1	D	3	N	2500	6	40	1071	858	4	11	12	50256	1069	n/a	437	1040	0	1020	1069	n/a	1104	1069	n/a	594656
1736	1	D	3	N	2500	6	40	714	566	3	10	12	56856	713	n/a	289	674	0	1472	712	n/a	2588	703	n/a	594703
1737	1	D	3	N	2500	2	2	857	636	22	41	12	46504	855	n/a	3551	820	0	6188	855	n/a	1684	855	n/a	594796
1738	1	D	3	N	2500	6	40	947	731	4	13	15	49148	945	n/a	383	901	0	1504	942	n/a	2260	936	n/a	594921
1739	1	D	3	N	2500	2	1	191	79	1	3	1	19948	190	n/a	710	190	0	1376	190	n/a	672	190	n/a	594984
1740	1	D	3	N	2500	33	2	580	489	17	33	9	50952	579	n/a	5798	531	0	10244	555	n/a	2280	548	n/a	594984
1741	1	D	3	N	2500	2	2	925	749	38	71	21	51652	923	n/a	5860	875	0	10104	921	n/a	2316	915	n/a	595015
1742	1	D	3	N	2500	2	1	414	319	10	22	15	42512	413	n/a	2595	381	0	4536	413	n/a	4248	413	n/a	595046
1743	1	D	3	N	2500	2	2	976	747	28	50	15	54392	974	n/a	5238	908	0	9016	964	n/a	1820	961	n/a	595125
1744	1	D	3	N	2500	6	40	535	482	3	11	12	62544	534	n/a	392	518	0	1740	534	n/a	2208	534	n/a	595156
1745	1	D	3	N	2500	2	2	961	566	20	40	13	38968	959	n/a	2999	910	0	5568	948	n/a	1328	946	n/a	595218
1746	1	D	3	N	2500	6	40	693	731	3	11	12	59532	692	n/a	434	636	0	980	681	n/a	1304	677	n/a	595234
1747	1	D	3	N	2500	6	40	897	663	3	13	14	49096	895	n/a	303	870	0	1216	895	n/a	1748	895	n/a	595328
1748	1	D	3	N	2500	6	40	719	525	2	9	10	52068	718	n/a	338	714	0	1268	718	n/a	2084	718	n/a	595328
1749	1	D	3	N	2500	6	40	1015	750	3	9	9	46368	1013	n/a	284	993	0	788	1013	n/a	1232	1011	n/a	595406
1750	1	D	3	N	2500	2	2	997	679	33	59	16	34888	995	n/a	5060	957	0	8904	993	n/a	1904	989	n/a	595406
1751	1	D	3	N	2500	2	2	1025	731	58	101	21	35360	1023	n/a	9677	962	0	16540	1014	n/a	2348	1001	n/a	595484
1752	1	D	3	N	2500	6	40	642	651	3	10	12	57360	641	n/a	409	610	0	1640	641	n/a	2040	626	n/a	595515
1753	1	D	3	N	2500	6	40	420	483	2	7	9	64756	419	n/a	348	416	0	1300	419	n/a	2028	418	n/a	595531
1754	1	D	3	N	2500	2	1	340	142	6	12	4	24944	339	n/a	1438	339	0	2616	339	n/a	988	339	n/a	595625
1755	1	D	3	N	2500	33	2	509	433	23	44	12	50824	508	n/a	6960	472	0	12364	486	n/a	2568	479	n/a	595625
1756	1	D	3	N	2500	2	2	553	598	48	83	16	62880	552	n/a	9188	532	0	15696	552	n/a	2920	551	n/a	595687
1757	1	D	3	N	2500	6	40	991	698	3	11	10	46048	989	n/a	311	929	0	980	989	n/a	1092	988	n/a	595718
1758	1	D	3	N	2500	6	40	866	693	2	10	11	56048	864	n/a	248	824	0	1116	864	n/a	2320	864	n/a	595843
1759	1	D	3	N	2500	6	40	542	508	2	9	8	52168	541	n/a	299	541	0	1076	541	n/a	1164	541	n/a	595859
1760	1	D	3	N	2500	2	2	849	527	20	38	11	33164	847	n/a	4079	808	0	6968	842	n/a	1444	844	n/a	595859
1761	1	D	3	N	2500	6	40	575	617	3	9	10	50408	574	n/a	396	547	0	1072	569	n/a	1384	555	n/a	595890
1762	1	D	3	N	2500	6	40	1110	796	3	14	16	52504	1108	n/a	385	1027	0	1540	1052	n/a	2016	1047	n/a	595906
1763	1	D	3	N	2500	2	2	571	682	34	63	17	65532	570	n/a	8267	522	0	14340	570	n/a	2920	523	n/a	596000
1764	1	D	3	N	2500	6	40	784	520	2	9	9	48688	782	n/a	348	735	0	1432	782	n/a	2304	782	n/a	596015
1765	1	D	3	N	2500	2	1	353	308	0	0	0	47700	352	n/a	136	244	0	132	348	n/a	72	64	n/a	596062
1766	1	D	3	N	2500	6	40	517	442	2	7	7	51668	516	n/a	355	484	0	1316	516	n/a	1552	495	n/a	596078
1767	1	D	3	N	2500	2	2	919	603	29	53	14	44168	917	n/a	5003	874	0	8728	917	n/a	1868	912	n/a	596125
1768	1	D	3	N	2500	6	40	975	734	3	10	9	46128	973	n/a	313	936	0	1084	969	n/a	1168	965	n/a	596218
1769	1	D	3	N	2500	6	40	796	647	3	10	11	49600	794	n/a	315	776	0	1132	794	n/a	2044	794	n/a	596437
1770	1	D	3	N	2500	2	2	468	473	12	24	11	64856	467	n/a	2302	454	0	4556	467	n/a	2680	466	n/a	596500
1771	1	D	3	N	2500	2	2	878	793	41	75	18	55492	876	n/a	5866	812	0	9984	872	n/a	2192	854	n/a	596703
1772	1	D	3	N	2500	2	2	1010	820	44	81	23	52180	1008	n/a	8109	960	0	14000	1008	n/a	2536	1008	n/a	596781
1773	1	D	3	N	2500	2	1	422	310	0	0	0	35432	421	n/a	136	365	0	112	419	n/a	120	152	n/a	596812
1774	1	D	3	N	2500	6	40	793	634	3	10	10	46868	791	n/a	327	783	0	1024	791	n/a	1808	790	n/a	596906
1775	1	D	3	N	2500	6	40	708	526	3	9	10	48920	707	n/a	449	676	0	1924	707	n/a	2956	701	n/a	596921
1776	1	D	3	N	2500	2	2	1060	786	69	123	27	52996	1058	n/a	13999	996	0	24224	1058	n/a	3788	1058	n/a	596953
1777	1	D	3	N	2500	6	40	981	763	3	10	10	52408	979	n/a	294	952	0	864	974	n/a	1576	969	n/a	596968
1778	1	D	3	N	2500	6	40	738	451	2	6	6	40368	737	n/a	233	715	0	772	735	n/a	1132	726	n/a	597093
1779	1	D	3	N	2500	2	1	346	188	0	0	0	28764	345	n/a	151	317	0	124	344	n/a	180	238	n/a	597171
1780	1	D	3	N	2500	6	40	497	607	3	8	9	65068	496	n/a	405	464	0	1212	496	n/a	1668	486	n/a	597187
1781	1	D	3	N	2500	6	40	1052	842	3	11	12	51800	1050	n/a	281	1004	0	972	1043	n/a	1488	1040	n/a	597234
1782	1	D	3	N	2500	2	2	819	606	20	38	13	48076	817	n/a	3208	810	0	5852	817	n/a	1568	817	n/a	597296
1783	1	D	3	N	2500	6	40	866	775	3	12	13	50152	864	n/a	280	851	0	1100	864	n/a	1976	861	n/a	597359
1784	1	D	3	N	2500	6	40	964	852	3	10	11	53156	962	n/a	289	948	0	1488	962	n/a	2688	960	n/a	597468
1785	1	D	3	N	2500	6	40	980	776	3	10	12	52452	978	n/a	308	961	0	1096	978	n/a	2276	978	n/a	597546
1786	1	D	3	N	2500	2	2	510	618	16	31	14	65008	509	n/a	4387	506	0	7308	509	n/a	3036	498	n/a	597578
1787	1	D	3	N	2500	2	2	653	603	33	59	14	57224	652	n/a	5923	652	0	10556	652	n/a	2204	652	n/a	597671
1788	1	D	3	N	2500	2	2	946	701	18	35	13	51576	944	n/a	2646	932	0	4652	944	n/a	2024	944	n/a	597671
1789	1	D	3	N	2500	2	1	313	269	0	0	0	52048	312	n/a	126	261	0	360	312	n/a	588	269	n/a	597734
1790	1	D	3	N	2500	6	40	617	615	3	12	12	48472	616	n/a	358	582	0	1428	609	n/a	1496	601	n/a	597796
1791	1	D	3	N	2500	2	2	1049	737	35	64	17	48520	1047	n/a	4798	1007	0	8420	1047	n/a	1796	1046	n/a	597828
1792	1	D	3	N	2500	2	2	1041	792	35	64	17	58992	1039	n/a	5478	981	0	9444	1039	n/a	1952	1039	n/a	597875
1793	1	D	3	N	2500	6	40	1052	738	3	10	10	44672	1050	n/a	325	1008	0	968	1039	n/a	1672	1034	n/a	598015
1794	1	D	3	N	2500	6	40	1005	747	3	9	10	48316	1003	n/a	289	959	0	968	1003	n/a	1568	1001	n/a	598031
1795	1	D	3	N	2500	6	40	810	676	2	9	9	53712	808	n/a	287	798	0	952	808	n/a	1152	806	n/a	598171
1796	1	D	3	N	2500	4	40	475	436	2	8	9	52292	474	n/a	382	452	0	1212	474	n/a	1428	474	n/a	598187
1797	1	D	3	N	2500	33	2	478	428	10	20	9	57748	477	n/a	3499	469	0	6560	477	n/a	2180	477	n/a	598187
1798	1	D	3	N	2500	6	40	925	692	3	10	11	47120	923	n/a	277	868	0	932	923	n/a	1380	923	n/a	598218
1799	1	D	3	N	2500	6	40	420	511	2	8	11	63504	419	n/a	375	395	0	1592	419	n/a	2720	403	n/a	598218
1800	1	D	3	N	2500	6	40	500	590	2	10	11	63000	499	n/a	334	479	0	1324	499	n/a	1764	496	n/a	598234
1801	1	D	3	N	2500	6	40	1031	863	3	11	12	58564	1029	n/a	278	1017	0	1076	1029	n/a	1920	1028	n/a	598312
1802	1	D	3	N	2500	6	40	965	640	3	11	11	47808	963	n/a	346	902	0	1292	963	n/a	1592	960	n/a	598312
1803	1	D	3	N	2500	36	40	583	698	3	9	9	60844	582	n/a	508	549	0	1100	581	n/a	1156	569	n/a	598328
1804	1	D	3	N	2500	2	2	555	641	34	61	17	58280	554	n/a	6772	553	0	12244	554	n/a	2620	538	n/a	598421
1805	1	D	3	N	2500	2	2	517	479	6	28	39	50860	516	n/a	573	498	0	3644	516	n/a	5624	511	n/a	598453
1806	1	D	3	N	2500	6	40	847	777	3	12	13	55476	845	n/a	406	804	0	1016	844	n/a	1588	819	n/a	598468
1807	1	D	3	N	2500	2	2	584	685	34	61	15	64952	583	n/a	9942	559	0	16832	583	n/a	3060	583	n/a	598484
1808	1	D	3	N	2500	6	40	860	772	3	8	8	52916	858	n/a	332	835	0	1012	858	n/a	1848	845	n/a	598484
1809	1	D	3	N	2500	2	2	897	688	33	58	14	48732	895	n/a	4940	895	0	8192	895	n/a	1692	885	n/a	598500
1810	1	D	3	N	2500	2	2	1012	766	30	57	17	48164	1010	n/a	4439	950	0	7760	1005	n/a	2048	1002	n/a	598546
1811	1	D	3	N	2500	2	2	861	848	45	81	21	65532	859	n/a	7423	849	0	12644	859	n/a	2640	859	n/a	598562
1812	1	D	3	N	2500	2	2	723	536	11	23	9	49240	722	n/a	2001	713	0	3548	722	n/a	1168	721	n/a	598578
1813	1	D	3	N	2500	2	2	656	594	20	38	12	62936	655	n/a	3813	610	0	7004	654	n/a	1932	638	n/a	598609
1814	1	D	3	N	2500	2	2	560	319	1	8	7	32172	559	n/a	315	546	0	968	559	n/a	1352	559	n/a	598656
1815	1	D	3	N	2500	6	40	582	406	2	8	9	45736	581	n/a	329	560	0	1384	579	n/a	1988	572	n/a	598718
1816	1	D	3	N	2500	2	2	619	708	31	60	20	60212	618	n/a	8478	570	0	14624	616	n/a	3092	597	n/a	598781
1817	1	D	3	N	2500	4	40	603	593	2	9	10	55896	602	n/a	247	601	0	1100	602	n/a	1344	602	n/a	598796
1818	1	D	3	N	2500	33	1	217	96	0	1	1	20872	216	n/a	148	188	0	520	215	n/a	692	212	n/a	598796
1819	1	D	3	N	2500	2	2	617	493	24	46	14	52572	616	n/a	4859	616	0	8400	616	n/a	1976	616	n/a	598875
1820	1	D	3	N	2500	2	1	230	96	1	4	2	21820	229	n/a	737	198	0	1520	225	n/a	716	214	n/a	598875
1821	1	D	3	N	2500	6	40	578	633	2	9	11	57928	577	n/a	356	536	0	1188	577	n/a	1480	565	n/a	598875
1822	1	D	3	N	2500	2	2	501	403	7	15	8	43444	500	n/a	1740	499	0	3000	500	n/a	1132	500	n/a	598937
1823	1	D	3	N	2500	6	40	738	507	2	9	10	51912	737	n/a	290	696	0	988	732	n/a	1520	730	n/a	598984
1824	1	D	3	N	2500	2	2	607	600	34	60	14	60504	606	n/a	6071	563	0	10956	606	n/a	2592	583	n/a	599000
1825	1	D	3	N	2500	2	2	538	638	27	49	16	65532	537	n/a	5598	508	0	9376	537	n/a	2392	533	n/a	599109
1826	1	D	3	N	2500	6	40	1018	882	4	11	11	59356	1016	n/a	294	956	0	944	996	n/a	1172	988	n/a	599125
1827	1	D	3	N	2500	2	2	466	431	0	1	1	48052	465	n/a	127	392	0	676	461	n/a	1000	254	n/a	599125
1828	1	D	3	N	2500	6	40	1007	782	3	10	11	53140	1005	n/a	343	972	0	920	1005	n/a	1116	1005	n/a	599171
1829	1	D	3	N	2500	2	2	500	526	24	45	14	65532	499	n/a	5816	457	0	10140	499	n/a	2596	451	n/a	599234
1830	1	D	3	N	2500	2	2	814	645	16	30	11	57888	812	n/a	2842	756	0	5088	806	n/a	1724	804	n/a	599250
1831	1	D	3	N	2500	6	40	753	548	2	7	8	42096	752	n/a	242	729	0	804	752	n/a	1392	746	n/a	599312
1832	1	D	3	N	2500	2	2	653	667	44	77	17	63040	652	n/a	6376	627	0	11128	652	n/a	2572	629	n/a	599343
1833	1	D	3	N	2500	33	2	933	762	38	68	18	55344	931	n/a	5553	896	0	9588	922	n/a	1824	918	n/a	599343
1834	1	D	3	N	2500	2	2	701	531	16	31	11	49636	700	n/a	2737	666	0	4788	700	n/a	1524	692	n/a	599406
1835	1	D	3	N	2500	6	40	761	634	3	12	11	52040	759	n/a	389	734	0	1216	759	n/a	1216	751	n/a	599421
1836	1	D	3	N	2500	6	40	686	525	2	8	10	65120	685	n/a	365	641	0	1528	685	n/a	2444	671	n/a	599531
1837	1	D	3	N	2500	6	40	692	576	2	9	10	55344	691	n/a	367	647	0	1052	681	n/a	1792	668	n/a	599546
1838	1	D	3	N	2500	6	40	786	611	2	7	8	52580	784	n/a	245	755	0	1096	772	n/a	2136	752	n/a	599578
1839	1	D	3	N	2500	2	2	704	701	26	47	14	64992	703	n/a	4492	659	0	7920	703	n/a	2144	696	n/a	599593
1840	1	D	3	N	2500	2	2	907	720	38	68	17	54828	905	n/a	6117	866	0	10492	905	n/a	2176	905	n/a	599609
1841	1	D	3	N	2500	2	1	356	328	0	1	1	46092	355	n/a	107	289	0	324	352	n/a	440	314	n/a	599687
1842	1	D	3	N	2500	2	2	578	645	15	28	10	65532	577	n/a	2247	544	0	4132	573	n/a	1788	550	n/a	599703
1843	1	D	3	N	2500	33	2	553	465	51	90	20	47884	552	n/a	13254	539	0	22932	552	n/a	3976	548	n/a	599703
1844	1	D	3	N	2500	2	2	1013	732	33	59	15	43864	1011	n/a	4967	961	0	8808	1010	n/a	1680	1004	n/a	599703
1845	1	D	3	N	2500	2	2	919	607	13	27	11	53144	917	n/a	2467	870	0	4184	911	n/a	1540	906	n/a	599750
1846	1	D	3	N	2500	6	40	925	778	3	13	14	53004	923	n/a	323	894	0	1256	921	n/a	1432	912	n/a	599796
1847	1	D	3	N	2500	2	1	332	309	0	0	0	46096	331	n/a	118	295	0	132	330	n/a	108	197	n/a	599812
1848	1	D	3	N	2500	2	2	811	800	38	69	19	57092	809	n/a	4994	755	0	8704	797	n/a	2028	795	n/a	599890
1849	1	D	3	N	2500	2	2	997	796	30	54	14	52432	995	n/a	5328	952	0	9008	992	n/a	1928	983	n/a	599968
1850	1	D	3	N	2500	6	40	801	631	2	7	7	50352	799	n/a	230	796	0	812	799	n/a	1352	796	n/a	600000
1851	1	D	3	N	2500	2	2	848	655	32	57	14	53492	846	n/a	5429	815	0	9628	843	n/a	2208	835	n/a	600046
1852	1	D	3	N	2500	6	40	837	648	3	12	14	52568	835	n/a	241	801	0	1280	824	n/a	2372	810	n/a	600062
1853	1	D	3	N	2500	2	2	1082	707	56	98	22	33364	1080	n/a	9057	1037	0	14948	1080	n/a	2688	1080	n/a	600078
1854	1	D	3	N	2500	2	1	240	103	0	2	2	27972	239	n/a	167	239	0	496	239	n/a	656	239	n/a	600140
1855	1	D	3	N	2500	10	40	395	384	1	6	7	65532	394	n/a	438	342	0	1548	382	n/a	2220	373	n/a	600140
1856	1	D	3	N	2500	2	2	872	704	28	53	16	52220	870	n/a	3606	841	0	6112	867	n/a	1592	859	n/a	600234
1857	1	D	3	N	2500	6	40	1058	791	4	16	16	53200	1056	n/a	376	1009	0	1216	1056	n/a	1980	1056	n/a	600234
1858	1	D	3	N	2500	6	40	723	494	2	9	9	38784	722	n/a	319	682	0	1164	716	n/a	1556	706	n/a	600250
1859	1	D	3	N	2500	2	2	1014	900	47	81	16	54456	1012	n/a	8989	944	0	14816	1001	n/a	2380	996	n/a	600281
1860	1	D	3	N	2500	10	40	577	697	2	9	9	61296	576	n/a	320	534	0	1188	573	n/a	1316	553	n/a	600281
1861	1	D	3	N	2500	2	2	989	735	28	52	14	58528	987	n/a	4782	938	0	8352	961	n/a	1920	959	n/a	600328
1862	1	D	3	N	2500	2	2	910	633	14	30	14	45476	908	n/a	2407	850	0	4528	895	n/a	1820	886	n/a	600406
1863	1	D	3	N	2500	6	40	880	774	4	13	14	53908	878	n/a	366	873	0	1472	878	n/a	2996	878	n/a	600406
1864	1	D	3	N	2500	6	40	773	602	2	9	9	49984	771	n/a	312	761	0	1008	771	n/a	1688	771	n/a	600437
1865	1	D	3	N	2500	2	2	950	648	33	60	14	52444	948	n/a	5280	908	0	8836	941	n/a	1668	934	n/a	600468
1866	1	D	3	N	2500	4	40	1027	799	3	11	11	49940	1025	n/a	319	993	0	944	1023	n/a	1592	1018	n/a	600531
1867	1	D	3	N	2500	33	2	936	778	22	44	18	56848	934	n/a	3466	877	0	5956	927	n/a	2824	920	n/a	600531
1868	1	D	3	N	2500	2	1	183	81	1	3	1	25028	181	n/a	649	181	0	1188	181	n/a	656	181	n/a	600593
1869	1	D	3	N	2500	33	2	722	623	25	47	12	50268	721	n/a	4912	674	0	8796	698	n/a	1928	690	n/a	600593
1870	1	D	3	N	2500	6	40	420	510	2	8	9	62328	419	n/a	500	410	0	1604	419	n/a	2124	419	n/a	600656
1871	1	D	3	N	2500	2	2	588	450	9	19	10	51048	587	n/a	1779	587	0	3612	587	n/a	1756	587	n/a	600687
1872	1	D	3	N	2500	2	1	174	80	0	1	1	28276	172	n/a	231	172	0	484	172	n/a	620	172	n/a	600703
1873	1	D	3	N	2500	10	40	578	499	2	9	11	51136	577	n/a	257	540	0	1328	566	n/a	2164	561	n/a	600703
1874	1	D	3	N	2500	6	40	723	622	2	11	12	51940	722	n/a	352	711	0	1176	722	n/a	1752	722	n/a	600718
1875	1	D	3	N	2500	2	2	738	763	39	72	22	64880	737	n/a	6851	692	0	12480	732	n/a	3536	726	n/a	601000
1876	1	D	3	N	2500	6	40	650	563	2	7	8	52416	649	n/a	274	625	0	1112	649	n/a	2040	648	n/a	601015
1877	1	D	3	N	2500	6	40	786	622	2	8	8	51200	784	n/a	296	780	0	924	784	n/a	1408	779	n/a	601046
1878	1	D	3	N	2500	2	1	218	265	0	0	0	65532	217	n/a	60	145	0	136	217	n/a	128	95	n/a	601062
1879	1	D	3	N	2500	6	40	848	734	3	11	11	47444	846	n/a	267	796	0	996	839	n/a	1180	830	n/a	601187
1880	1	D	3	N	2500	2	2	741	631	21	39	11	55568	740	n/a	4169	740	0	7536	740	n/a	1724	740	n/a	601203
1881	1	D	3	N	2500	6	40	1028	772	3	10	10	47264	1026	n/a	321	994	0	884	1024	n/a	1044	1017	n/a	601234
1882	1	D	3	N	2500	6	40	919	834	3	10	9	53256	917	n/a	354	896	0	1084	917	n/a	1240	917	n/a	601250
1883	1	D	3	N	2500	2	2	655	788	36	65	19	65508	654	n/a	5448	619	0	9608	654	n/a	3556	654	n/a	601312
1884	1	D	3	N	2500	2	2	543	520	25	45	12	53180	542	n/a	6499	500	0	11204	540	n/a	2040	512	n/a	601343
1885	1	D	3	N	2500	6	40	1117	904	3	12	12	54620	1115	n/a	297	1055	0	988	1089	n/a	1156	1082	n/a	601359
1886	1	D	3	N	2500	2	2	746	428	17	34	11	37308	745	n/a	2802	690	0	5292	731	n/a	1560	710	n/a	601390
1887	1	D	3	N	2500	6	40	996	887	4	14	13	55712	994	n/a	333	965	0	1224	994	n/a	1428	994	n/a	601406
1888	1	D	3	N	2500	2	2	535	505	12	25	8	56272	534	n/a	3675	488	0	6872	510	n/a	1908	505	n/a	601421
1889	1	D	3	N	2500	6	40	815	679	3	14	15	54636	813	n/a	337	775	0	1400	813	n/a	1644	788	n/a	601484
1890	1	D	3	N	2500	2	2	338	352	0	1	1	62464	337	n/a	84	229	0	636	337	n/a	792	272	n/a	601578
1891	1	D	3	N	2500	2	2	774	654	13	25	11	60204	772	n/a	2064	753	0	3512	772	n/a	2220	767	n/a	601703
1892	1	D	3	N	2500	2	2	564	668	27	48	14	65176	563	n/a	7263	541	0	12316	563	n/a	2332	562	n/a	601781
1893	1	D	3	N	2500	2	2	963	742	40	70	16	47488	961	n/a	7352	888	0	11796	961	n/a	2356	960	n/a	601781
1894	1	D	3	N	2500	2	2	799	571	12	26	11	45852	797	n/a	1692	764	0	3460	794	n/a	1252	785	n/a	601812
1895	1	D	3	N	2500	6	40	523	591	2	8	10	63992	522	n/a	344	510	0	1288	522	n/a	1680	522	n/a	601875
1896	1	D	3	N	2500	6	40	668	617	3	11	11	46928	667	n/a	404	645	0	1160	667	n/a	1792	657	n/a	601890
1897	1	D	3	N	2500	6	40	1125	779	3	11	12	43940	1123	n/a	313	1089	0	988	1118	n/a	1868	1117	n/a	601921
1898	1	D	3	N	2500	6	40	680	551	2	7	8	59320	679	n/a	366	657	0	1500	679	n/a	2200	676	n/a	601937
1899	1	D	3	N	2500	2	2	936	695	31	56	15	50272	934	n/a	4410	887	0	7436	934	n/a	1684	934	n/a	601937
1900	1	D	3	N	2500	6	40	972	797	3	9	8	51692	970	n/a	335	946	0	784	970	n/a	1228	970	n/a	601984
1901	1	D	3	N	2500	2	2	770	536	17	33	10	50720	768	n/a	3304	737	0	5788	761	n/a	2140	747	n/a	602125
1902	1	D	3	N	2500	6	40	999	798	4	16	18	52864	997	n/a	316	958	0	1460	997	n/a	2308	997	n/a	602140
1903	1	D	3	N	2500	2	2	926	738	30	54	15	54820	924	n/a	5749	883	0	9920	924	n/a	2292	924	n/a	602187
1904	1	D	3	N	2500	2	2	387	398	0	0	0	59664	386	n/a	95	306	0	208	386	n/a	148	271	n/a	602265
1905	1	D	3	N	2500	6	40	930	721	3	8	8	53436	928	n/a	306	881	0	952	920	n/a	1712	899	n/a	602312
1906	1	D	3	N	2500	6	40	797	628	3	9	11	48764	795	n/a	379	740	0	1400	789	n/a	2784	777	n/a	602343
1907	1	D	3	N	2500	6	40	977	734	3	9	10	40488	975	n/a	369	928	0	896	962	n/a	1192	955	n/a	602343
1908	1	D	3	N	2500	2	2	933	739	31	57	16	51224	931	n/a	5677	886	0	9828	931	n/a	2292	931	n/a	602390
1909	1	D	3	N	2500	10	40	500	576	3	10	12	65532	499	n/a	406	473	0	1736	498	n/a	2084	489	n/a	602390
1910	1	D	3	N	2500	6	40	748	637	2	8	9	64828	747	n/a	337	691	0	1356	744	n/a	1692	733	n/a	602406
1911	1	D	3	N	2500	6	40	1089	851	4	14	15	49364	1087	n/a	364	1053	0	1236	1087	n/a	1292	1083	n/a	602453
1912	1	D	3	N	2500	2	2	677	872	50	90	23	65532	676	n/a	9670	621	0	17276	676	n/a	3644	660	n/a	602546
1913	1	D	3	N	2500	6	40	1043	845	3	10	11	47156	1041	n/a	277	997	0	888	1041	n/a	1040	1041	n/a	602625
1914	1	D	3	N	2500	2	2	1054	800	32	58	16	54648	1052	n/a	5350	995	0	8860	1036	n/a	1868	1024	n/a	602656
1915	1	D	3	N	2500	2	1	309	170	0	2	2	46420	308	n/a	192	308	0	832	308	n/a	1148	308	n/a	602781
1916	1	D	3	N	2500	33	2	635	510	1	6	6	56860	634	n/a	186	590	0	864	613	n/a	1028	616	n/a	602781
1917	1	D	3	N	2500	2	2	803	494	25	46	12	32836	801	n/a	4890	758	0	8660	791	n/a	1756	782	n/a	602796
1918	1	D	3	N	2500	2	2	1101	852	48	84	19	49912	1099	n/a	6725	1036	0	11260	1098	n/a	2312	1097	n/a	602890
1919	1	D	3	N	2500	2	2	942	639	23	44	12	53360	940	n/a	4193	900	0	7236	928	n/a	1808	921	n/a	603125
1920	1	D	3	N	2500	2	2	711	684	20	37	11	65532	710	n/a	5736	704	0	10012	710	n/a	2308	691	n/a	603140
1921	1	D	3	N	2500	2	2	833	713	19	35	12	59132	831	n/a	3520	816	0	6088	831	n/a	1584	831	n/a	603156
1922	1	D	3	N	2500	2	2	512	520	33	58	17	57676	511	n/a	5589	480	0	9900	511	n/a	2744	502	n/a	603250
1923	1	D	3	N	2500	6	40	1018	705	3	10	9	49268	1016	n/a	311	986	0	1116	1015	n/a	1104	1008	n/a	603265
1924	1	D	3	N	2500	6	40	888	608	2	7	7	41116	886	n/a	332	865	0	856	886	n/a	888	883	n/a	603281
1925	1	D	3	N	2500	6	40	483	472	4	17	22	54644	482	n/a	515	468	0	2620	482	n/a	3852	482	n/a	603359
1926	1	D	3	N	2500	2	2	943	555	26	49	13	32900	941	n/a	3742	905	0	6800	940	n/a	1624	932	n/a	603531
1927	1	D	3	N	2500	2	2	593	579	33	59	16	51704	592	n/a	7942	550	0	13400	590	n/a	2484	578	n/a	603562
1928	1	D	3	N	2500	33	1	415	317	2	7	8	47144	414	n/a	439	397	0	1844	414	n/a	2356	407	n/a	603562
1929	1	D	3	N	2500	8	40	1042	770	4	14	16	48068	1040	n/a	540	1016	0	1212	1040	n/a	2580	1040	n/a	603562
1930	1	D	3	N	2500	2	2	799	596	20	37	11	49704	797	n/a	3889	762	0	6920	791	n/a	1416	789	n/a	603703
1931	1	D	3	N	2500	4	40	621	485	2	6	6	54484	620	n/a	244	619	0	812	620	n/a	1172	620	n/a	603765
1932	1	D	3	N	2500	2	2	405	441	1	4	5	62860	404	n/a	279	345	0	852	392	n/a	1708	386	n/a	603765
1933	1	D	3	N	2500	6	40	831	628	2	8	9	54756	829	n/a	257	797	0	1284	827	n/a	2516	816	n/a	603781
1934	1	D	3	N	2500	6	40	542	661	3	10	11	61548	541	n/a	411	481	0	1816	539	n/a	2116	522	n/a	603796
1935	1	D	3	N	2500	2	2	996	805	54	96	20	53408	994	n/a	7497	944	0	12728	988	n/a	2596	988	n/a	603906
1936	1	D	3	N	2500	6	40	556	637	3	9	10	65532	555	n/a	420	530	0	1496	555	n/a	2508	540	n/a	603921
1937	1	D	3	N	2500	6	40	714	536	2	8	8	46136	713	n/a	268	708	0	924	713	n/a	1272	713	n/a	604000
1938	1	D	3	N	2500	2	2	978	819	28	52	14	53620	976	n/a	4809	948	0	8464	976	n/a	1796	976	n/a	604203
1939	1	D	3	N	2500	6	40	444	471	2	7	8	62240	443	n/a	398	397	0	1636	443	n/a	2124	420	n/a	604265
1940	1	D	3	N	2500	2	2	760	681	22	40	11	54796	758	n/a	4337	720	0	7452	749	n/a	1724	735	n/a	604296
1941	1	D	3	N	2500	6	40	838	612	3	9	10	57660	836	n/a	290	785	0	1100	821	n/a	1420	811	n/a	604375
1942	1	D	3	N	2500	6	40	682	669	4	13	14	60936	681	n/a	522	644	0	1544	677	n/a	1604	670	n/a	604484
1943	1	D	3	N	2500	6	40	773	573	2	8	8	46748	771	n/a	281	747	0	992	771	n/a	2016	763	n/a	604500
1944	1	D	3	N	2500	2	2	752	580	26	47	13	51016	751	n/a	3790	713	0	6336	748	n/a	1616	737	n/a	604562
1945	1	D	3	N	2500	6	40	493	518	2	7	8	55336	492	n/a	282	465	0	1028	492	n/a	1704	479	n/a	604562
1946	1	D	3	N	2500	2	2	558	657	23	43	15	63068	557	n/a	3743	556	0	6884	557	n/a	2364	548	n/a	604625
1947	1	D	3	N	2500	2	2	794	691	16	32	14	55016	792	n/a	3862	760	0	6836	788	n/a	2440	773	n/a	604640
1948	1	D	3	N	2500	6	40	633	702	3	10	11	64500	632	n/a	465	503	0	1272	585	n/a	1868	524	n/a	604687
1949	1	D	3	N	2500	2	2	833	553	38	70	18	43156	831	n/a	6789	805	0	11460	831	n/a	2284	828	n/a	604812
1950	1	D	3	N	2500	2	2	1110	851	34	63	18	46776	1108	n/a	4331	1033	0	7592	1093	n/a	1912	1093	n/a	604843
1951	1	D	3	N	2500	6	40	888	606	2	9	10	54628	886	n/a	275	841	0	944	878	n/a	1520	869	n/a	604859
1952	1	D	3	N	2500	2	2	886	633	27	50	13	52964	884	n/a	3793	850	0	6816	883	n/a	1516	883	n/a	605031
1953	1	D	3	N	2500	6	40	553	702	3	10	11	65420	552	n/a	408	515	0	1288	550	n/a	1652	543	n/a	605109
1954	1	D	3	N	2500	4	40	923	730	3	10	11	58512	921	n/a	563	891	0	1164	913	n/a	2024	907	n/a	605125
1955	1	D	3	N	2500	33	2	988	813	32	60	17	50176	986	n/a	5584	934	0	9724	977	n/a	2392	972	n/a	605125
1956	1	D	3	N	2500	8	40	902	753	3	9	9	53420	900	n/a	305	882	0	1120	900	n/a	2288	895	n/a	605125
1957	1	D	3	N	2500	2	2	744	648	12	23	11	57820	743	n/a	2214	728	0	3892	743	n/a	2148	743	n/a	605250
1958	1	D	3	N	2500	8	40	484	449	2	6	7	62292	483	n/a	329	465	0	1072	483	n/a	1544	475	n/a	605265
1959	1	D	3	N	2500	6	40	1037	858	4	12	12	53672	1035	n/a	371	998	0	1176	1031	n/a	1344	1029	n/a	605296
1960	1	D	3	N	2500	2	2	673	411	22	40	10	31816	672	n/a	3903	672	0	6568	672	n/a	1640	672	n/a	605421
1961	1	D	3	N	2500	2	2	485	593	11	21	9	60672	484	n/a	2865	474	0	5012	484	n/a	1500	471	n/a	605437
1962	1	D	3	N	2500	2	2	881	781	50	87	20	53172	879	n/a	9409	850	0	16096	878	n/a	2940	870	n/a	605484
1963	1	D	3	N	2500	33	2	916	732	21	42	14	57964	914	n/a	4209	854	0	7352	906	n/a	1500	906	n/a	605484
1964	1	D	3	N	2500	2	2	458	513	24	45	14	58060	457	n/a	6690	457	0	12164	457	n/a	2628	447	n/a	605562
1965	1	D	3	N	2500	10	40	536	575	3	8	8	54756	535	n/a	494	533	0	1452	535	n/a	1420	535	n/a	605562
1966	1	D	3	N	2500	2	2	774	556	29	54	16	37372	772	n/a	4824	744	0	8612	765	n/a	1892	755	n/a	605593
1967	1	D	3	N	2500	2	2	465	459	63	109	20	50080	464	n/a	13395	446	0	22908	464	n/a	3712	454	n/a	605625
1968	1	D	3	N	2500	2	2	429	491	19	35	11	63476	428	n/a	4298	428	0	7940	428	n/a	2100	428	n/a	605703
1969	1	D	3	N	2500	6	40	855	746	3	11	12	62756	853	n/a	315	826	0	1056	853	n/a	1980	853	n/a	605796
1970	1	D	3	N	2500	2	2	769	551	11	27	15	56000	767	n/a	2620	724	0	5312	766	n/a	2192	758	n/a	605812
1971	1	D	3	N	2500	2	2	905	616	29	52	13	53304	903	n/a	4016	851	0	6812	903	n/a	1512	894	n/a	605921
1972	1	D	3	N	2500	6	40	582	544	2	6	7	54576	581	n/a	298	541	0	856	569	n/a	1388	548	n/a	605953
1973	1	D	3	N	2500	6	40	916	647	3	11	11	49416	914	n/a	400	894	0	1132	914	n/a	1164	906	n/a	605968
1974	1	D	3	N	2500	6	40	935	628	3	10	9	44604	933	n/a	312	904	0	1008	931	n/a	1388	928	n/a	606046
1975	1	D	3	N	2500	2	2	498	437	13	25	9	55296	497	n/a	2387	497	0	4144	497	n/a	1812	497	n/a	606125
1976	1	D	3	N	2500	2	2	956	640	20	39	12	53132	954	n/a	3279	910	0	5744	949	n/a	1692	945	n/a	606125
1977	1	D	3	N	2500	6	40	937	706	3	11	11	44788	935	n/a	314	902	0	972	935	n/a	1376	935	n/a	606187
1978	1	D	3	N	2500	6	40	565	672	3	8	9	65532	564	n/a	504	530	0	960	563	n/a	1460	555	n/a	606250
1979	1	D	3	N	2500	2	2	613	594	18	35	14	56432	612	n/a	4329	580	0	7512	609	n/a	2008	595	n/a	606312
1980	1	D	3	N	2500	6	40	559	642	3	10	11	63052	558	n/a	441	517	0	1804	555	n/a	1960	547	n/a	606375
1981	1	D	3	N	2500	2	2	1049	840	47	84	17	44092	1047	n/a	6859	982	0	12140	1028	n/a	2432	1023	n/a	606453
1982	1	D	3	N	2500	2	2	731	821	46	83	21	53964	730	n/a	8081	730	0	14220	730	n/a	2700	720	n/a	606625
1983	1	D	3	N	2500	2	2	812	681	24	44	13	50876	810	n/a	4310	810	0	7428	810	n/a	2156	810	n/a	606640
1984	1	D	3	N	2500	2	2	1020	723	60	104	23	56756	1018	n/a	12356	966	0	20504	999	n/a	3352	989	n/a	606765
1985	1	D	3	N	2500	2	1	244	84	0	3	5	17576	243	n/a	303	222	0	1084	243	n/a	1768	242	n/a	606875
1986	1	D	3	N	2500	2	2	958	663	44	81	19	50144	956	n/a	10239	921	0	17120	956	n/a	3136	956	n/a	606906
1987	1	D	3	N	2500	6	40	900	739	3	11	10	53236	898	n/a	405	854	0	1148	889	n/a	1456	869	n/a	607015
1988	1	D	3	N	2500	6	40	721	538	2	7	7	45256	720	n/a	250	686	0	852	715	n/a	1312	702	n/a	607125
1989	1	D	3	N	2500	6	40	485	587	3	9	12	65532	484	n/a	618	448	0	1936	484	n/a	3216	479	n/a	607156
1990	1	D	3	N	2500	6	40	557	631	2	8	9	60912	556	n/a	353	518	0	1028	552	n/a	1496	539	n/a	607203
1991	1	D	3	N	2500	2	2	956	773	31	56	16	50828	954	n/a	5637	906	0	9260	942	n/a	2764	936	n/a	607296
1992	1	D	3	N	2500	33	2	607	610	28	51	14	61468	606	n/a	4361	571	0	7404	604	n/a	2140	587	n/a	607296
1993	1	D	3	N	2500	2	2	987	635	22	41	14	32580	985	n/a	3448	946	0	5988	985	n/a	1896	982	n/a	607437
1994	1	D	3	N	2500	6	40	824	669	2	7	8	57184	822	n/a	409	809	0	1248	822	n/a	2472	821	n/a	607484
1995	1	D	3	N	2500	2	2	790	641	12	28	15	50708	788	n/a	2324	736	0	4236	788	n/a	2040	783	n/a	607531
1996	1	D	3	N	2500	6	40	582	674	3	13	14	55640	581	n/a	372	544	0	1440	577	n/a	1968	556	n/a	607796
1997	1	D	3	N	2500	6	40	1075	794	3	9	9	62752	1073	n/a	246	1059	0	908	1073	n/a	1164	1067	n/a	607921
1998	1	D	3	N	2500	6	40	905	662	3	10	11	46720	903	n/a	327	879	0	1044	902	n/a	1216	894	n/a	607953
[truncated: 1,739 more rows]
