# Supplementary material for: Transgenic expression of Nix converts genetic females into males and allows automated sex sorting in Aedes albopictus
Source: Commun Biol. 2022 Mar 7;5:210. doi: 10.1038/s42003-022-03165-7 (PMC8901906; doi:10.1038/s42003-022-03165-7)
Supplement: Supplementary file 8 — Supplementary Data 5 [file 42003_2022_3165_MOESM8_ESM.txt]

Id	Plate	Row	Column	Clog	Scan rate	Status sort	Status sel	TOF	EXT	Green	Yellow	Red	PH Ext	PW Ext	PC Ext	PH Green	PW Green	PCGreen	PH Yellow	PW Yellow	PCYellow	PH Red	PW Red	PCRed	Time Stamp
0	-1	0	0	N	2500	0	2	595	276	0	3	5	0	0	0	0	0	0	0	0	0	0	0	0	1025562
1	-1	0	0	N	2500	0	2	929	297	1	3	4	0	0	0	0	0	0	0	0	0	0	0	0	1025671
2	-1	0	0	N	2500	0	2	502	204	1	4	7	0	0	0	0	0	0	0	0	0	0	0	0	1025671
3	-1	0	0	N	2500	0	2	512	248	73	88	21	0	0	0	0	0	0	0	0	0	0	0	0	1025687
4	-1	0	0	N	2500	0	2	513	263	1	3	5	0	0	0	0	0	0	0	0	0	0	0	0	1025687
5	-1	0	0	N	2500	0	2	909	326	1	2	4	0	0	0	0	0	0	0	0	0	0	0	0	1025718
6	-1	0	0	N	2500	0	2	992	349	1	3	6	0	0	0	0	0	0	0	0	0	0	0	0	1025859
7	-1	0	0	N	2500	0	2	957	354	1	3	6	0	0	0	0	0	0	0	0	0	0	0	0	1025890
8	-1	0	0	N	2500	0	2	619	293	1	4	7	0	0	0	0	0	0	0	0	0	0	0	0	1025906
9	-1	0	0	N	2500	0	2	701	274	0	2	5	0	0	0	0	0	0	0	0	0	0	0	0	1025921
10	-1	0	0	N	2500	0	2	543	254	1	3	5	0	0	0	0	0	0	0	0	0	0	0	0	1025921
11	-1	0	0	N	2500	0	2	645	225	1	4	7	0	0	0	0	0	0	0	0	0	0	0	0	1025937
12	-1	0	0	N	2500	0	2	676	293	1	3	6	0	0	0	0	0	0	0	0	0	0	0	0	1025984
13	-1	0	0	N	2500	0	2	454	193	1	4	8	0	0	0	0	0	0	0	0	0	0	0	0	1026046
14	-1	0	0	N	2500	0	2	642	226	1	6	10	0	0	0	0	0	0	0	0	0	0	0	0	1026093
15	-1	0	0	N	2500	0	2	454	197	88	107	28	0	0	0	0	0	0	0	0	0	0	0	0	1026093
16	-1	0	0	N	2500	0	2	571	259	0	0	0	0	0	0	0	0	0	0	0	0	0	0	0	1026125
17	-1	0	0	N	2500	0	2	549	199	1	3	5	0	0	0	0	0	0	0	0	0	0	0	0	1026156
18	-1	0	0	N	2500	0	2	713	232	1	4	6	0	0	0	0	0	0	0	0	0	0	0	0	1026156
19	-1	0	0	N	2500	0	2	772	229	1	3	6	0	0	0	0	0	0	0	0	0	0	0	0	1026156
20	-1	0	0	N	2500	0	2	963	351	1	4	6	0	0	0	0	0	0	0	0	0	0	0	0	1026171
21	-1	0	0	N	2500	0	1	293	91	0	0	0	0	0	0	0	0	0	0	0	0	0	0	0	1026203
22	-1	0	0	N	2500	0	2	532	248	72	86	22	0	0	0	0	0	0	0	0	0	0	0	0	1026234
23	-1	0	0	N	2500	0	2	752	305	1	3	5	0	0	0	0	0	0	0	0	0	0	0	0	1026250
24	-1	0	0	N	2500	0	2	603	198	1	4	8	0	0	0	0	0	0	0	0	0	0	0	0	1026265
25	-1	0	0	N	2500	0	2	792	281	1	4	6	0	0	0	0	0	0	0	0	0	0	0	0	1026281
26	-1	0	0	N	2500	0	2	964	343	3	8	7	0	0	0	0	0	0	0	0	0	0	0	0	1026296
27	-1	0	0	N	2500	0	2	680	262	104	126	32	0	0	0	0	0	0	0	0	0	0	0	0	1026312
28	-1	0	0	N	2500	0	1	149	32	0	0	0	0	0	0	0	0	0	0	0	0	0	0	0	1026312
29	-1	0	0	N	2500	0	2	1039	392	1	4	8	0	0	0	0	0	0	0	0	0	0	0	0	1026343
30	-1	0	0	N	2500	0	2	609	243	1	3	6	0	0	0	0	0	0	0	0	0	0	0	0	1026359
31	-1	0	0	N	2500	0	2	755	229	0	2	4	0	0	0	0	0	0	0	0	0	0	0	0	1026359
32	-1	0	0	N	2500	0	2	900	314	1	3	6	0	0	0	0	0	0	0	0	0	0	0	0	1026359
33	-1	0	0	N	2500	0	2	714	220	102	122	31	0	0	0	0	0	0	0	0	0	0	0	0	1026375
34	-1	0	0	N	2500	0	2	789	296	1	2	4	0	0	0	0	0	0	0	0	0	0	0	0	1026375
35	-1	0	0	N	2500	0	2	613	241	76	93	24	0	0	0	0	0	0	0	0	0	0	0	0	1026406
36	-1	0	0	N	2500	0	2	933	335	0	2	4	0	0	0	0	0	0	0	0	0	0	0	0	1026484
37	-1	0	0	N	2500	0	2	936	305	1	3	6	0	0	0	0	0	0	0	0	0	0	0	0	1026546
38	-1	0	0	N	2500	0	2	629	312	0	3	5	0	0	0	0	0	0	0	0	0	0	0	0	1026562
39	-1	0	0	N	2500	0	2	505	269	1	5	7	0	0	0	0	0	0	0	0	0	0	0	0	1026578
40	-1	0	0	N	2500	0	2	732	239	1	4	7	0	0	0	0	0	0	0	0	0	0	0	0	1026640
41	-1	0	0	N	2500	0	2	534	253	1	3	7	0	0	0	0	0	0	0	0	0	0	0	0	1026671
42	-1	0	0	N	2500	0	2	690	293	0	2	3	0	0	0	0	0	0	0	0	0	0	0	0	1026734
43	-1	0	0	N	2500	0	2	466	202	1	4	6	0	0	0	0	0	0	0	0	0	0	0	0	1026765
44	-1	0	0	N	2500	0	2	490	182	63	76	19	0	0	0	0	0	0	0	0	0	0	0	0	1026781
45	-1	0	0	N	2500	0	2	588	291	1	4	7	0	0	0	0	0	0	0	0	0	0	0	0	1026859
46	-1	0	0	N	2500	0	2	568	200	1	4	8	0	0	0	0	0	0	0	0	0	0	0	0	1026875
47	-1	0	0	N	2500	0	1	102	16	0	0	0	0	0	0	0	0	0	0	0	0	0	0	0	1026875
48	-1	0	0	N	2500	0	2	419	211	83	101	27	0	0	0	0	0	0	0	0	0	0	0	0	1026890
49	-1	0	0	N	2500	0	1	88	14	0	0	0	0	0	0	0	0	0	0	0	0	0	0	0	1026953
50	-1	0	0	N	2500	0	2	849	279	0	3	5	0	0	0	0	0	0	0	0	0	0	0	0	1026953
51	-1	0	0	N	2500	0	2	937	328	1	3	5	0	0	0	0	0	0	0	0	0	0	0	0	1026968
52	-1	0	0	N	2500	0	2	638	314	1	4	8	0	0	0	0	0	0	0	0	0	0	0	0	1026968
53	-1	0	0	N	2500	0	2	884	281	1	3	4	0	0	0	0	0	0	0	0	0	0	0	0	1027046
54	-1	0	0	N	2500	0	2	558	294	1	3	6	0	0	0	0	0	0	0	0	0	0	0	0	1027109
55	-1	0	0	N	2500	0	1	121	23	0	0	0	0	0	0	0	0	0	0	0	0	0	0	0	1027125
56	-1	0	0	N	2500	0	2	544	256	113	136	35	0	0	0	0	0	0	0	0	0	0	0	0	1027156
57	-1	0	0	N	2500	0	2	447	173	1	4	7	0	0	0	0	0	0	0	0	0	0	0	0	1027187
58	-1	0	0	N	2500	0	2	454	222	1	4	7	0	0	0	0	0	0	0	0	0	0	0	0	1027187
59	-1	0	0	N	2500	0	2	892	299	0	2	4	0	0	0	0	0	0	0	0	0	0	0	0	1027218
60	-1	0	0	N	2500	0	2	556	242	1	5	11	0	0	0	0	0	0	0	0	0	0	0	0	1027234
61	-1	0	0	N	2500	0	2	1005	299	95	113	26	0	0	0	0	0	0	0	0	0	0	0	0	1027234
62	-1	0	0	N	2500	0	2	711	303	108	127	30	0	0	0	0	0	0	0	0	0	0	0	0	1027265
63	-1	0	0	N	2500	0	2	462	204	87	105	28	0	0	0	0	0	0	0	0	0	0	0	0	1027281
64	-1	0	0	N	2500	0	1	212	47	0	0	0	0	0	0	0	0	0	0	0	0	0	0	0	1027328
65	-1	0	0	N	2500	0	2	697	227	1	3	6	0	0	0	0	0	0	0	0	0	0	0	0	1027390
66	-1	0	0	N	2500	0	2	827	292	1	3	5	0	0	0	0	0	0	0	0	0	0	0	0	1027437
67	-1	0	0	N	2500	0	2	663	290	1	3	6	0	0	0	0	0	0	0	0	0	0	0	0	1027453
68	-1	0	0	N	2500	0	2	609	260	0	3	4	0	0	0	0	0	0	0	0	0	0	0	0	1027453
69	-1	0	0	N	2500	0	2	957	325	1	4	5	0	0	0	0	0	0	0	0	0	0	0	0	1027484
70	-1	0	0	N	2500	0	2	524	257	1	5	9	0	0	0	0	0	0	0	0	0	0	0	0	1027609
71	-1	0	0	N	2500	0	1	119	23	0	0	0	0	0	0	0	0	0	0	0	0	0	0	0	1027625
72	-1	0	0	N	2500	0	1	114	20	0	0	0	0	0	0	0	0	0	0	0	0	0	0	0	1027796
73	-1	0	0	N	2500	0	1	85	14	0	0	0	0	0	0	0	0	0	0	0	0	0	0	0	1027843
74	-1	0	0	N	2500	0	2	814	309	0	2	4	0	0	0	0	0	0	0	0	0	0	0	0	1027875
75	-1	0	0	N	2500	0	2	456	217	0	2	4	0	0	0	0	0	0	0	0	0	0	0	0	1027890
76	-1	0	0	N	2500	0	2	619	317	1	3	5	0	0	0	0	0	0	0	0	0	0	0	0	1027921
77	-1	0	0	N	2500	0	2	527	228	1	5	10	0	0	0	0	0	0	0	0	0	0	0	0	1027937
78	-1	0	0	N	2500	0	2	643	271	1	3	5	0	0	0	0	0	0	0	0	0	0	0	0	1027937
79	-1	0	0	N	2500	0	2	526	234	100	120	31	0	0	0	0	0	0	0	0	0	0	0	0	1027968
80	-1	0	0	N	2500	0	2	550	252	77	94	25	0	0	0	0	0	0	0	0	0	0	0	0	1027984
81	-1	0	0	N	2500	0	2	436	164	1	3	6	0	0	0	0	0	0	0	0	0	0	0	0	1027984
82	-1	0	0	N	2500	0	2	589	221	77	94	24	0	0	0	0	0	0	0	0	0	0	0	0	1027984
83	-1	0	0	N	2500	0	2	779	322	1	3	5	0	0	0	0	0	0	0	0	0	0	0	0	1028000
84	-1	0	0	N	2500	0	1	130	24	0	0	0	0	0	0	0	0	0	0	0	0	0	0	0	1028015
85	-1	0	0	N	2500	0	2	946	332	80	96	23	0	0	0	0	0	0	0	0	0	0	0	0	1028046
86	-1	0	0	N	2500	0	2	974	358	86	106	24	0	0	0	0	0	0	0	0	0	0	0	0	1028062
87	-1	0	0	N	2500	0	2	591	282	0	2	5	0	0	0	0	0	0	0	0	0	0	0	0	1028062
88	-1	0	0	N	2500	0	1	115	20	0	0	0	0	0	0	0	0	0	0	0	0	0	0	0	1028078
89	-1	0	0	N	2500	0	1	123	23	0	0	0	0	0	0	0	0	0	0	0	0	0	0	0	1028078
90	-1	0	0	N	2500	0	2	802	275	0	2	4	0	0	0	0	0	0	0	0	0	0	0	0	1028093
91	-1	0	0	N	2500	0	2	567	166	69	85	23	0	0	0	0	0	0	0	0	0	0	0	0	1028109
92	-1	0	0	N	2500	0	2	495	229	1	4	7	0	0	0	0	0	0	0	0	0	0	0	0	1028281
93	-1	0	0	N	2500	0	2	402	153	68	82	22	0	0	0	0	0	0	0	0	0	0	0	0	1028312
94	-1	0	0	N	2500	0	2	652	275	110	132	30	0	0	0	0	0	0	0	0	0	0	0	0	1028328
95	-1	0	0	N	2500	0	2	1016	351	1	3	5	0	0	0	0	0	0	0	0	0	0	0	0	1028406
96	-1	0	0	N	2500	0	2	540	265	0	3	6	0	0	0	0	0	0	0	0	0	0	0	0	1028453
97	-1	0	0	N	2500	0	2	606	322	1	6	8	0	0	0	0	0	0	0	0	0	0	0	0	1028468
98	-1	0	0	N	2500	0	2	897	319	93	111	25	0	0	0	0	0	0	0	0	0	0	0	0	1028546
99	-1	0	0	N	2500	0	2	776	234	1	3	6	0	0	0	0	0	0	0	0	0	0	0	0	1028562
100	-1	0	0	N	2500	0	2	1008	330	1	3	5	0	0	0	0	0	0	0	0	0	0	0	0	1028578
101	-1	0	0	N	2500	0	1	114	20	0	0	0	0	0	0	0	0	0	0	0	0	0	0	0	1028671
102	-1	0	0	N	2500	0	2	432	160	1	4	7	0	0	0	0	0	0	0	0	0	0	0	0	1028718
103	-1	0	0	N	2500	0	2	615	338	1	4	7	0	0	0	0	0	0	0	0	0	0	0	0	1028765
104	-1	0	0	N	2500	0	2	702	252	135	163	40	0	0	0	0	0	0	0	0	0	0	0	0	1028781
105	-1	0	0	N	2500	0	2	934	363	97	116	27	0	0	0	0	0	0	0	0	0	0	0	0	1028781
106	-1	0	0	N	2500	0	2	709	233	1	5	10	0	0	0	0	0	0	0	0	0	0	0	0	1028781
107	-1	0	0	N	2500	0	2	689	271	1	3	5	0	0	0	0	0	0	0	0	0	0	0	0	1028859
108	-1	0	0	N	2500	0	1	122	24	0	0	0	0	0	0	0	0	0	0	0	0	0	0	0	1028875
109	-1	0	0	N	2500	0	2	896	278	1	3	6	0	0	0	0	0	0	0	0	0	0	0	0	1028921
110	-1	0	0	N	2500	0	2	396	159	91	109	28	0	0	0	0	0	0	0	0	0	0	0	0	1028968
111	-1	0	0	N	2500	0	1	161	34	0	0	0	0	0	0	0	0	0	0	0	0	0	0	0	1028984
112	-1	0	0	N	2500	0	1	138	25	0	0	0	0	0	0	0	0	0	0	0	0	0	0	0	1029015
113	-1	0	0	N	2500	0	2	597	282	1	3	5	0	0	0	0	0	0	0	0	0	0	0	0	1029046
114	-1	0	0	N	2500	0	1	127	24	0	0	0	0	0	0	0	0	0	0	0	0	0	0	0	1029078
115	-1	0	0	N	2500	0	2	457	188	1	5	8	0	0	0	0	0	0	0	0	0	0	0	0	1029093
116	-1	0	0	N	2500	0	2	576	267	1	4	8	0	0	0	0	0	0	0	0	0	0	0	0	1029109
117	-1	0	0	N	2500	0	1	100	17	0	0	0	0	0	0	0	0	0	0	0	0	0	0	0	1029140
118	-1	0	0	N	2500	0	1	127	21	0	0	0	0	0	0	0	0	0	0	0	0	0	0	0	1029156
119	-1	0	0	N	2500	0	2	907	283	78	93	21	0	0	0	0	0	0	0	0	0	0	0	0	1029203
120	-1	0	0	N	2500	0	2	797	313	1	3	5	0	0	0	0	0	0	0	0	0	0	0	0	1029250
121	-1	0	0	N	2500	0	2	894	269	1	3	5	0	0	0	0	0	0	0	0	0	0	0	0	1029265
122	-1	0	0	N	2500	0	2	567	287	1	4	8	0	0	0	0	0	0	0	0	0	0	0	0	1029281
123	-1	0	0	N	2500	0	2	692	321	3	9	8	0	0	0	0	0	0	0	0	0	0	0	0	1029312
124	-1	0	0	N	2500	0	2	545	184	92	110	29	0	0	0	0	0	0	0	0	0	0	0	0	1029343
125	-1	0	0	N	2500	0	1	81	13	0	0	0	0	0	0	0	0	0	0	0	0	0	0	0	1029359
126	-1	0	0	N	2500	0	2	653	311	1	3	5	0	0	0	0	0	0	0	0	0	0	0	0	1029375
127	-1	0	0	N	2500	0	2	547	213	1	4	7	0	0	0	0	0	0	0	0	0	0	0	0	1029500
128	-1	0	0	N	2500	0	1	133	27	0	0	0	0	0	0	0	0	0	0	0	0	0	0	0	1029500
129	-1	0	0	N	2500	0	1	134	26	0	0	0	0	0	0	0	0	0	0	0	0	0	0	0	1029500
130	-1	0	0	N	2500	0	1	149	30	0	0	0	0	0	0	0	0	0	0	0	0	0	0	0	1029515
131	-1	0	0	N	2500	0	2	794	231	1	4	6	0	0	0	0	0	0	0	0	0	0	0	0	1029515
132	-1	0	0	N	2500	0	2	553	220	1	3	5	0	0	0	0	0	0	0	0	0	0	0	0	1029546
133	-1	0	0	N	2500	0	1	117	20	0	0	0	0	0	0	0	0	0	0	0	0	0	0	0	1029578
134	-1	0	0	N	2500	0	2	857	321	0	2	5	0	0	0	0	0	0	0	0	0	0	0	0	1029625
135	-1	0	0	N	2500	0	1	109	19	0	0	0	0	0	0	0	0	0	0	0	0	0	0	0	1029640
136	-1	0	0	N	2500	0	2	499	203	1	4	6	0	0	0	0	0	0	0	0	0	0	0	0	1029640
137	-1	0	0	N	2500	0	2	524	212	1	4	8	0	0	0	0	0	0	0	0	0	0	0	0	1029656
138	-1	0	0	N	2500	0	2	972	300	1	3	5	0	0	0	0	0	0	0	0	0	0	0	0	1029671
139	-1	0	0	N	2500	0	2	616	253	1	4	8	0	0	0	0	0	0	0	0	0	0	0	0	1029750
140	-1	0	0	N	2500	0	1	127	24	0	0	0	0	0	0	0	0	0	0	0	0	0	0	0	1029796
141	-1	0	0	N	2500	0	2	520	223	1	3	5	0	0	0	0	0	0	0	0	0	0	0	0	1029843
142	-1	0	0	N	2500	0	2	927	318	0	2	4	0	0	0	0	0	0	0	0	0	0	0	0	1029843
143	-1	0	0	N	2500	0	2	944	298	0	2	4	0	0	0	0	0	0	0	0	0	0	0	0	1029875
144	-1	0	0	N	2500	0	1	113	20	0	0	0	0	0	0	0	0	0	0	0	0	0	0	0	1029875
145	-1	0	0	N	2500	0	2	436	218	1	4	8	0	0	0	0	0	0	0	0	0	0	0	0	1029875
146	-1	0	0	N	2500	0	2	597	289	1	3	6	0	0	0	0	0	0	0	0	0	0	0	0	1029921
147	-1	0	0	N	2500	0	2	733	320	1	3	5	0	0	0	0	0	0	0	0	0	0	0	0	1030015
148	-1	0	0	N	2500	0	2	675	289	1	3	7	0	0	0	0	0	0	0	0	0	0	0	0	1030015
149	-1	0	0	N	2500	0	1	94	14	0	0	0	0	0	0	0	0	0	0	0	0	0	0	0	1030015
150	-1	0	0	N	2500	0	2	515	243	91	109	28	0	0	0	0	0	0	0	0	0	0	0	0	1030046
151	-1	0	0	N	2500	0	1	128	24	0	0	0	0	0	0	0	0	0	0	0	0	0	0	0	1030046
152	-1	0	0	N	2500	0	1	116	22	0	0	0	0	0	0	0	0	0	0	0	0	0	0	0	1030093
153	-1	0	0	N	2500	0	2	650	273	1	4	8	0	0	0	0	0	0	0	0	0	0	0	0	1030109
154	-1	0	0	N	2500	0	1	110	20	0	0	0	0	0	0	0	0	0	0	0	0	0	0	0	1030140
155	-1	0	0	N	2500	0	2	608	254	1	3	6	0	0	0	0	0	0	0	0	0	0	0	0	1030187
156	-1	0	0	N	2500	0	2	503	230	1	4	9	0	0	0	0	0	0	0	0	0	0	0	0	1030187
157	-1	0	0	N	2500	0	2	757	224	73	88	21	0	0	0	0	0	0	0	0	0	0	0	0	1030187
158	-1	0	0	N	2500	0	2	653	343	1	4	7	0	0	0	0	0	0	0	0	0	0	0	0	1030250
159	-1	0	0	N	2500	0	1	102	18	0	0	0	0	0	0	0	0	0	0	0	0	0	0	0	1030250
160	-1	0	0	N	2500	0	2	777	286	1	5	8	0	0	0	0	0	0	0	0	0	0	0	0	1030296
161	-1	0	0	N	2500	0	2	502	254	1	3	6	0	0	0	0	0	0	0	0	0	0	0	0	1030328
162	-1	0	0	N	2500	0	1	133	25	0	0	0	0	0	0	0	0	0	0	0	0	0	0	0	1030359
163	-1	0	0	N	2500	0	2	903	348	1	3	4	0	0	0	0	0	0	0	0	0	0	0	0	1030359
164	-1	0	0	N	2500	0	2	904	323	1	3	4	0	0	0	0	0	0	0	0	0	0	0	0	1030375
165	-1	0	0	N	2500	0	2	694	242	84	104	28	0	0	0	0	0	0	0	0	0	0	0	0	1030406
166	-1	0	0	N	2500	0	2	565	269	0	3	5	0	0	0	0	0	0	0	0	0	0	0	0	1030406
167	-1	0	0	N	2500	0	1	139	26	0	0	0	0	0	0	0	0	0	0	0	0	0	0	0	1030421
168	-1	0	0	N	2500	0	2	406	162	0	0	0	0	0	0	0	0	0	0	0	0	0	0	0	1030421
169	-1	0	0	N	2500	0	2	570	221	1	4	8	0	0	0	0	0	0	0	0	0	0	0	0	1030437
170	-1	0	0	N	2500	0	2	901	314	4	10	9	0	0	0	0	0	0	0	0	0	0	0	0	1030484
171	-1	0	0	N	2500	0	2	456	238	101	121	31	0	0	0	0	0	0	0	0	0	0	0	0	1030484
172	-1	0	0	N	2500	0	2	510	272	1	3	6	0	0	0	0	0	0	0	0	0	0	0	0	1030515
173	-1	0	0	N	2500	0	2	477	165	0	0	0	0	0	0	0	0	0	0	0	0	0	0	0	1030531
174	-1	0	0	N	2500	0	2	492	253	1	3	6	0	0	0	0	0	0	0	0	0	0	0	0	1030578
175	-1	0	0	N	2500	0	2	376	138	1	3	6	0	0	0	0	0	0	0	0	0	0	0	0	1030640
176	-1	0	0	N	2500	0	2	865	250	95	114	26	0	0	0	0	0	0	0	0	0	0	0	0	1030687
177	-1	0	0	N	2500	0	2	955	357	1	4	7	0	0	0	0	0	0	0	0	0	0	0	0	1030703
178	-1	0	0	N	2500	0	2	686	279	1	6	10	0	0	0	0	0	0	0	0	0	0	0	0	1030718
179	-1	0	0	N	2500	0	1	135	27	0	0	0	0	0	0	0	0	0	0	0	0	0	0	0	1030750
180	-1	0	0	N	2500	0	2	571	188	1	5	8	0	0	0	0	0	0	0	0	0	0	0	0	1030750
181	-1	0	0	N	2500	0	2	656	252	0	2	4	0	0	0	0	0	0	0	0	0	0	0	0	1030765
182	-1	0	0	N	2500	0	2	910	357	1	5	6	0	0	0	0	0	0	0	0	0	0	0	0	1030765
183	-1	0	0	N	2500	0	1	127	23	0	0	0	0	0	0	0	0	0	0	0	0	0	0	0	1030828
184	-1	0	0	N	2500	0	2	475	211	61	73	18	0	0	0	0	0	0	0	0	0	0	0	0	1030859
185	-1	0	0	N	2500	0	2	847	274	1	3	5	0	0	0	0	0	0	0	0	0	0	0	0	1030875
186	-1	0	0	N	2500	0	1	130	24	0	0	0	0	0	0	0	0	0	0	0	0	0	0	0	1030875
187	-1	0	0	N	2500	0	2	886	307	1	4	5	0	0	0	0	0	0	0	0	0	0	0	0	1030906
188	-1	0	0	N	2500	0	2	758	312	1	3	5	0	0	0	0	0	0	0	0	0	0	0	0	1030906
189	-1	0	0	N	2500	0	2	686	259	2	6	7	0	0	0	0	0	0	0	0	0	0	0	0	1030906
190	-1	0	0	N	2500	0	2	426	138	1	4	7	0	0	0	0	0	0	0	0	0	0	0	0	1031031
191	-1	0	0	N	2500	0	2	770	307	0	2	4	0	0	0	0	0	0	0	0	0	0	0	0	1031031
192	-1	0	0	N	2500	0	2	546	182	1	4	8	0	0	0	0	0	0	0	0	0	0	0	0	1031046
193	-1	0	0	N	2500	0	2	770	248	1	4	7	0	0	0	0	0	0	0	0	0	0	0	0	1031046
194	-1	0	0	N	2500	0	2	794	331	2	6	6	0	0	0	0	0	0	0	0	0	0	0	0	1031078
195	-1	0	0	N	2500	0	2	512	281	1	3	5	0	0	0	0	0	0	0	0	0	0	0	0	1031109
196	-1	0	0	N	2500	0	2	667	249	78	94	25	0	0	0	0	0	0	0	0	0	0	0	0	1031140
197	-1	0	0	N	2500	0	2	561	200	122	146	37	0	0	0	0	0	0	0	0	0	0	0	0	1031187
198	-1	0	0	N	2500	0	2	455	229	102	122	33	0	0	0	0	0	0	0	0	0	0	0	0	1031203
199	-1	0	0	N	2500	0	2	999	358	0	2	4	0	0	0	0	0	0	0	0	0	0	0	0	1031296
200	-1	0	0	N	2500	0	2	577	307	90	108	26	0	0	0	0	0	0	0	0	0	0	0	0	1031328
201	-1	0	0	N	2500	0	2	840	262	1	4	7	0	0	0	0	0	0	0	0	0	0	0	0	1031375
202	-1	0	0	N	2500	0	2	643	295	1	4	5	0	0	0	0	0	0	0	0	0	0	0	0	1031375
203	-1	0	0	N	2500	0	2	818	262	0	2	5	0	0	0	0	0	0	0	0	0	0	0	0	1031375
204	-1	0	0	N	2500	0	2	685	217	1	4	7	0	0	0	0	0	0	0	0	0	0	0	0	1031406
205	-1	0	0	N	2500	0	2	871	286	0	2	4	0	0	0	0	0	0	0	0	0	0	0	0	1031406
206	-1	0	0	N	2500	0	2	641	192	74	88	23	0	0	0	0	0	0	0	0	0	0	0	0	1031437
207	-1	0	0	N	2500	0	2	600	293	86	102	25	0	0	0	0	0	0	0	0	0	0	0	0	1031453
208	-1	0	0	N	2500	0	2	589	319	1	3	6	0	0	0	0	0	0	0	0	0	0	0	0	1031531
209	-1	0	0	N	2500	0	2	926	284	0	2	5	0	0	0	0	0	0	0	0	0	0	0	0	1031531
210	-1	0	0	N	2500	0	2	542	241	1	5	9	0	0	0	0	0	0	0	0	0	0	0	0	1031578
211	-1	0	0	N	2500	0	2	968	317	1	3	6	0	0	0	0	0	0	0	0	0	0	0	0	1031578
212	-1	0	0	N	2500	0	2	721	261	1	4	8	0	0	0	0	0	0	0	0	0	0	0	0	1031593
213	-1	0	0	N	2500	0	1	130	25	0	0	0	0	0	0	0	0	0	0	0	0	0	0	0	1031640
214	-1	0	0	N	2500	0	2	631	275	1	3	6	0	0	0	0	0	0	0	0	0	0	0	0	1031656
215	-1	0	0	N	2500	0	2	787	273	1	2	4	0	0	0	0	0	0	0	0	0	0	0	0	1031687
216	-1	0	0	N	2500	0	2	915	356	1	3	5	0	0	0	0	0	0	0	0	0	0	0	0	1031750
217	-1	0	0	N	2500	0	1	147	30	0	0	0	0	0	0	0	0	0	0	0	0	0	0	0	1031765
218	-1	0	0	N	2500	0	2	405	139	0	0	0	0	0	0	0	0	0	0	0	0	0	0	0	1031765
219	-1	0	0	N	2500	0	2	620	216	77	93	23	0	0	0	0	0	0	0	0	0	0	0	0	1031796
220	-1	0	0	N	2500	0	2	720	337	1	3	6	0	0	0	0	0	0	0	0	0	0	0	0	1031812
221	-1	0	0	N	2500	0	2	1050	366	1	3	4	0	0	0	0	0	0	0	0	0	0	0	0	1031843
222	-1	0	0	N	2500	0	2	422	201	1	4	8	0	0	0	0	0	0	0	0	0	0	0	0	1031843
223	-1	0	0	N	2500	0	2	890	374	3	10	7	0	0	0	0	0	0	0	0	0	0	0	0	1031906
224	-1	0	0	N	2500	0	2	916	325	1	5	6	0	0	0	0	0	0	0	0	0	0	0	0	1031906
225	-1	0	0	N	2500	0	2	782	267	0	2	4	0	0	0	0	0	0	0	0	0	0	0	0	1031953
226	-1	0	0	N	2500	0	2	789	338	0	2	5	0	0	0	0	0	0	0	0	0	0	0	0	1031984
227	-1	0	0	N	2500	0	2	805	284	1	3	7	0	0	0	0	0	0	0	0	0	0	0	0	1032000
228	-1	0	0	N	2500	0	2	522	226	0	2	5	0	0	0	0	0	0	0	0	0	0	0	0	1032000
229	-1	0	0	N	2500	0	2	469	226	1	5	8	0	0	0	0	0	0	0	0	0	0	0	0	1032015
230	-1	0	0	N	2500	0	2	495	235	1	4	8	0	0	0	0	0	0	0	0	0	0	0	0	1032062
231	-1	0	0	N	2500	0	2	750	271	91	109	26	0	0	0	0	0	0	0	0	0	0	0	0	1032078
232	-1	0	0	N	2500	0	2	560	242	1	5	8	0	0	0	0	0	0	0	0	0	0	0	0	1032093
233	-1	0	0	N	2500	0	2	497	265	0	2	5	0	0	0	0	0	0	0	0	0	0	0	0	1032109
234	-1	0	0	N	2500	0	2	518	200	1	4	5	0	0	0	0	0	0	0	0	0	0	0	0	1032125
235	-1	0	0	N	2500	0	1	126	25	0	0	0	0	0	0	0	0	0	0	0	0	0	0	0	1032171
236	-1	0	0	N	2500	0	2	511	221	2	9	13	0	0	0	0	0	0	0	0	0	0	0	0	1032218
237	-1	0	0	N	2500	0	2	592	195	69	81	20	0	0	0	0	0	0	0	0	0	0	0	0	1032234
238	-1	0	0	N	2500	0	2	666	235	59	70	17	0	0	0	0	0	0	0	0	0	0	0	0	1032265
239	-1	0	0	N	2500	0	2	478	226	1	5	8	0	0	0	0	0	0	0	0	0	0	0	0	1032328
240	-1	0	0	N	2500	0	2	632	320	1	3	5	0	0	0	0	0	0	0	0	0	0	0	0	1032328
241	-1	0	0	N	2500	0	2	753	282	1	4	6	0	0	0	0	0	0	0	0	0	0	0	0	1032375
242	-1	0	0	N	2500	0	2	614	247	0	2	4	0	0	0	0	0	0	0	0	0	0	0	0	1032406
243	-1	0	0	N	2500	0	2	667	254	0	2	4	0	0	0	0	0	0	0	0	0	0	0	0	1032406
244	-1	0	0	N	2500	0	2	465	224	0	3	5	0	0	0	0	0	0	0	0	0	0	0	0	1032453
245	-1	0	0	N	2500	0	1	129	24	0	0	0	0	0	0	0	0	0	0	0	0	0	0	0	1032453
246	-1	0	0	N	2500	0	1	134	26	0	0	0	0	0	0	0	0	0	0	0	0	0	0	0	1032453
247	-1	0	0	N	2500	0	2	504	245	1	5	9	0	0	0	0	0	0	0	0	0	0	0	0	1032578
248	-1	0	0	N	2500	0	2	700	191	1	5	8	0	0	0	0	0	0	0	0	0	0	0	0	1032578
249	-1	0	0	N	2500	0	2	597	235	1	4	8	0	0	0	0	0	0	0	0	0	0	0	0	1032625
250	-1	0	0	N	2500	0	2	786	266	0	2	4	0	0	0	0	0	0	0	0	0	0	0	0	1032656
251	-1	0	0	N	2500	0	2	554	249	1	4	8	0	0	0	0	0	0	0	0	0	0	0	0	1032687
252	-1	0	0	N	2500	0	2	1003	309	91	108	23	0	0	0	0	0	0	0	0	0	0	0	0	1032734
253	-1	0	0	N	2500	0	2	602	249	0	3	5	0	0	0	0	0	0	0	0	0	0	0	0	1032750
254	-1	0	0	N	2500	0	1	115	17	0	0	0	0	0	0	0	0	0	0	0	0	0	0	0	1032781
255	-1	0	0	N	2500	0	2	507	196	1	4	8	0	0	0	0	0	0	0	0	0	0	0	0	1032812
256	-1	0	0	N	2500	0	2	639	290	100	121	28	0	0	0	0	0	0	0	0	0	0	0	0	1032859
257	-1	0	0	N	2500	0	2	543	252	117	139	36	0	0	0	0	0	0	0	0	0	0	0	0	1032859
258	-1	0	0	N	2500	0	2	732	321	1	3	5	0	0	0	0	0	0	0	0	0	0	0	0	1032875
259	-1	0	0	N	2500	0	2	343	148	0	0	0	0	0	0	0	0	0	0	0	0	0	0	0	1032875
260	-1	0	0	N	2500	0	1	102	16	0	0	0	0	0	0	0	0	0	0	0	0	0	0	0	1032890
261	-1	0	0	N	2500	0	2	558	219	1	4	8	0	0	0	0	0	0	0	0	0	0	0	0	1032906
262	-1	0	0	N	2500	0	2	542	269	1	4	6	0	0	0	0	0	0	0	0	0	0	0	0	1032921
263	-1	0	0	N	2500	0	2	966	300	1	4	4	0	0	0	0	0	0	0	0	0	0	0	0	1032921
264	-1	0	0	N	2500	0	1	139	30	0	0	0	0	0	0	0	0	0	0	0	0	0	0	0	1032921
265	-1	0	0	N	2500	0	2	991	362	1	3	5	0	0	0	0	0	0	0	0	0	0	0	0	1032968
266	-1	0	0	N	2500	0	2	711	244	0	3	6	0	0	0	0	0	0	0	0	0	0	0	0	1032968
267	-1	0	0	N	2500	0	2	855	292	1	3	6	0	0	0	0	0	0	0	0	0	0	0	0	1032984
268	-1	0	0	N	2500	0	1	150	30	0	0	0	0	0	0	0	0	0	0	0	0	0	0	0	1033000
269	-1	0	0	N	2500	0	2	736	241	1	4	8	0	0	0	0	0	0	0	0	0	0	0	0	1033000
270	-1	0	0	N	2500	0	2	574	243	1	4	8	0	0	0	0	0	0	0	0	0	0	0	0	1033031
271	-1	0	0	N	2500	0	2	730	269	1	3	6	0	0	0	0	0	0	0	0	0	0	0	0	1033031
272	-1	0	0	N	2500	0	1	137	24	0	0	0	0	0	0	0	0	0	0	0	0	0	0	0	1033140
273	-1	0	0	N	2500	0	2	492	233	1	4	8	0	0	0	0	0	0	0	0	0	0	0	0	1033140
274	-1	0	0	N	2500	0	2	519	205	0	3	5	0	0	0	0	0	0	0	0	0	0	0	0	1033203
275	-1	0	0	N	2500	0	1	132	25	0	0	0	0	0	0	0	0	0	0	0	0	0	0	0	1033218
276	-1	0	0	N	2500	0	1	156	34	0	0	0	0	0	0	0	0	0	0	0	0	0	0	0	1033234
277	-1	0	0	N	2500	0	2	769	287	1	3	6	0	0	0	0	0	0	0	0	0	0	0	0	1033250
278	-1	0	0	N	2500	0	2	514	249	1	3	6	0	0	0	0	0	0	0	0	0	0	0	0	1033265
279	-1	0	0	N	2500	0	2	567	260	1	4	8	0	0	0	0	0	0	0	0	0	0	0	0	1033265
280	-1	0	0	N	2500	0	2	900	316	84	101	23	0	0	0	0	0	0	0	0	0	0	0	0	1033343
281	-1	0	0	N	2500	0	2	896	303	0	2	4	0	0	0	0	0	0	0	0	0	0	0	0	1033421
282	-1	0	0	N	2500	0	2	892	322	1	3	6	0	0	0	0	0	0	0	0	0	0	0	0	1033468
283	-1	0	0	N	2500	0	2	788	344	1	4	7	0	0	0	0	0	0	0	0	0	0	0	0	1033531
284	-1	0	0	N	2500	0	2	495	208	3	8	6	0	0	0	0	0	0	0	0	0	0	0	0	1033531
285	-1	0	0	N	2500	0	2	655	311	1	5	8	0	0	0	0	0	0	0	0	0	0	0	0	1033593
286	-1	0	0	N	2500	0	1	117	21	0	0	0	0	0	0	0	0	0	0	0	0	0	0	0	1033609
287	-1	0	0	N	2500	0	1	84	13	0	0	0	0	0	0	0	0	0	0	0	0	0	0	0	1033609
288	-1	0	0	N	2500	0	2	569	299	1	3	6	0	0	0	0	0	0	0	0	0	0	0	0	1033687
289	-1	0	0	N	2500	0	2	642	311	0	0	0	0	0	0	0	0	0	0	0	0	0	0	0	1033734
290	-1	0	0	N	2500	0	2	469	216	1	5	9	0	0	0	0	0	0	0	0	0	0	0	0	1033765
291	-1	0	0	N	2500	0	1	119	22	0	0	0	0	0	0	0	0	0	0	0	0	0	0	0	1033812
292	-1	0	0	N	2500	0	2	989	349	0	2	5	0	0	0	0	0	0	0	0	0	0	0	0	1033875
293	-1	0	0	N	2500	0	2	993	304	1	3	4	0	0	0	0	0	0	0	0	0	0	0	0	1033875
294	-1	0	0	N	2500	0	2	511	272	0	2	3	0	0	0	0	0	0	0	0	0	0	0	0	1033953
295	-1	0	0	N	2500	0	2	760	260	93	110	27	0	0	0	0	0	0	0	0	0	0	0	0	1033953
296	-1	0	0	N	2500	0	2	498	212	1	5	10	0	0	0	0	0	0	0	0	0	0	0	0	1033968
297	-1	0	0	N	2500	0	2	741	314	1	3	6	0	0	0	0	0	0	0	0	0	0	0	0	1034031
298	-1	0	0	N	2500	0	2	536	274	0	3	5	0	0	0	0	0	0	0	0	0	0	0	0	1034046
299	-1	0	0	N	2500	0	2	704	225	120	142	37	0	0	0	0	0	0	0	0	0	0	0	0	1034062
300	-1	0	0	N	2500	0	2	534	239	1	5	10	0	0	0	0	0	0	0	0	0	0	0	0	1034093
301	-1	0	0	N	2500	0	2	942	332	1	3	6	0	0	0	0	0	0	0	0	0	0	0	0	1034109
302	-1	0	0	N	2500	0	1	137	25	0	0	0	0	0	0	0	0	0	0	0	0	0	0	0	1034171
303	-1	0	0	N	2500	0	2	709	266	62	74	18	0	0	0	0	0	0	0	0	0	0	0	0	1034171
304	-1	0	0	N	2500	0	2	779	264	83	99	24	0	0	0	0	0	0	0	0	0	0	0	0	1034187
305	-1	0	0	N	2500	0	2	932	281	84	100	23	0	0	0	0	0	0	0	0	0	0	0	0	1034234
306	-1	0	0	N	2500	0	2	493	242	103	125	32	0	0	0	0	0	0	0	0	0	0	0	0	1034281
307	-1	0	0	N	2500	0	2	597	226	85	103	27	0	0	0	0	0	0	0	0	0	0	0	0	1034296
308	-1	0	0	N	2500	0	2	673	246	1	5	9	0	0	0	0	0	0	0	0	0	0	0	0	1034359
309	-1	0	0	N	2500	0	2	572	293	1	3	6	0	0	0	0	0	0	0	0	0	0	0	0	1034500
310	-1	0	0	N	2500	0	2	783	334	0	3	5	0	0	0	0	0	0	0	0	0	0	0	0	1034515
311	-1	0	0	N	2500	0	2	514	249	1	4	7	0	0	0	0	0	0	0	0	0	0	0	0	1034515
312	-1	0	0	N	2500	0	2	943	313	1	3	5	0	0	0	0	0	0	0	0	0	0	0	0	1034531
313	-1	0	0	N	2500	0	2	792	228	1	5	8	0	0	0	0	0	0	0	0	0	0	0	0	1034656
314	-1	0	0	N	2500	0	2	496	210	109	129	32	0	0	0	0	0	0	0	0	0	0	0	0	1034656
315	-1	0	0	N	2500	0	2	923	319	2	6	6	0	0	0	0	0	0	0	0	0	0	0	0	1034703
316	-1	0	0	N	2500	0	2	466	228	69	83	23	0	0	0	0	0	0	0	0	0	0	0	0	1034765
317	-1	0	0	N	2500	0	1	165	36	0	0	0	0	0	0	0	0	0	0	0	0	0	0	0	1034796
318	-1	0	0	N	2500	0	2	979	305	80	96	21	0	0	0	0	0	0	0	0	0	0	0	0	1034859
319	-1	0	0	N	2500	0	1	144	28	0	0	0	0	0	0	0	0	0	0	0	0	0	0	0	1034968
320	-1	0	0	N	2500	0	2	610	324	1	3	5	0	0	0	0	0	0	0	0	0	0	0	0	1034984
321	-1	0	0	N	2500	0	2	470	232	0	2	4	0	0	0	0	0	0	0	0	0	0	0	0	1035046
322	-1	0	0	N	2500	0	2	1013	373	1	4	7	0	0	0	0	0	0	0	0	0	0	0	0	1035046
323	-1	0	0	N	2500	0	1	131	25	0	0	0	0	0	0	0	0	0	0	0	0	0	0	0	1035078
324	-1	0	0	N	2500	0	2	731	224	1	5	8	0	0	0	0	0	0	0	0	0	0	0	0	1035125
325	-1	0	0	N	2500	0	2	686	324	1	3	6	0	0	0	0	0	0	0	0	0	0	0	0	1035156
326	-1	0	0	N	2500	0	1	106	17	0	0	0	0	0	0	0	0	0	0	0	0	0	0	0	1035171
327	-1	0	0	N	2500	0	2	643	198	1	5	9	0	0	0	0	0	0	0	0	0	0	0	0	1035171
328	-1	0	0	N	2500	0	2	828	274	1	3	5	0	0	0	0	0	0	0	0	0	0	0	0	1035218
329	-1	0	0	N	2500	0	2	704	238	0	2	4	0	0	0	0	0	0	0	0	0	0	0	0	1035218
330	-1	0	0	N	2500	0	2	818	263	0	2	4	0	0	0	0	0	0	0	0	0	0	0	0	1035250
331	-1	0	0	N	2500	0	2	465	222	0	3	6	0	0	0	0	0	0	0	0	0	0	0	0	1035390
332	-1	0	0	N	2500	0	2	897	343	1	3	5	0	0	0	0	0	0	0	0	0	0	0	0	1035484
333	-1	0	0	N	2500	0	1	144	28	0	0	0	0	0	0	0	0	0	0	0	0	0	0	0	1035500
334	-1	0	0	N	2500	0	1	86	13	0	0	0	0	0	0	0	0	0	0	0	0	0	0	0	1035500
335	-1	0	0	N	2500	0	2	448	171	1	4	7	0	0	0	0	0	0	0	0	0	0	0	0	1035531
336	-1	0	0	N	2500	0	1	127	19	0	0	0	0	0	0	0	0	0	0	0	0	0	0	0	1035531
337	-1	0	0	N	2500	0	2	564	311	0	3	5	0	0	0	0	0	0	0	0	0	0	0	0	1035546
338	-1	0	0	N	2500	0	1	134	25	0	0	0	0	0	0	0	0	0	0	0	0	0	0	0	1035656
339	-1	0	0	N	2500	0	2	692	232	1	4	7	0	0	0	0	0	0	0	0	0	0	0	0	1035687
340	-1	0	0	N	2500	0	2	609	236	1	3	6	0	0	0	0	0	0	0	0	0	0	0	0	1035718
341	-1	0	0	N	2500	0	2	677	200	1	3	5	0	0	0	0	0	0	0	0	0	0	0	0	1035781
342	-1	0	0	N	2500	0	2	435	195	1	5	8	0	0	0	0	0	0	0	0	0	0	0	0	1035796
343	-1	0	0	N	2500	0	2	948	320	1	2	4	0	0	0	0	0	0	0	0	0	0	0	0	1035812
344	-1	0	0	N	2500	0	2	728	253	1	4	7	0	0	0	0	0	0	0	0	0	0	0	0	1035828
345	-1	0	0	N	2500	0	2	600	242	1	6	9	0	0	0	0	0	0	0	0	0	0	0	0	1035843
346	-1	0	0	N	2500	0	2	900	311	2	7	7	0	0	0	0	0	0	0	0	0	0	0	0	1035875
347	-1	0	0	N	2500	0	2	799	348	129	155	38	0	0	0	0	0	0	0	0	0	0	0	0	1035906
348	-1	0	0	N	2500	0	2	498	204	1	3	6	0	0	0	0	0	0	0	0	0	0	0	0	1035921
349	-1	0	0	N	2500	0	1	203	40	0	0	0	0	0	0	0	0	0	0	0	0	0	0	0	1035968
350	-1	0	0	N	2500	0	2	533	237	1	3	5	0	0	0	0	0	0	0	0	0	0	0	0	1035984
351	-1	0	0	N	2500	0	2	816	272	1	5	8	0	0	0	0	0	0	0	0	0	0	0	0	1036015
352	-1	0	0	N	2500	0	2	835	237	1	3	5	0	0	0	0	0	0	0	0	0	0	0	0	1036015
353	-1	0	0	N	2500	0	2	625	216	1	3	7	0	0	0	0	0	0	0	0	0	0	0	0	1036078
354	-1	0	0	N	2500	0	2	430	179	1	4	7	0	0	0	0	0	0	0	0	0	0	0	0	1036140
355	-1	0	0	N	2500	0	2	526	223	1	4	8	0	0	0	0	0	0	0	0	0	0	0	0	1036140
356	-1	0	0	N	2500	0	2	1009	375	1	3	6	0	0	0	0	0	0	0	0	0	0	0	0	1036156
357	-1	0	0	N	2500	0	2	981	374	1	3	5	0	0	0	0	0	0	0	0	0	0	0	0	1036156
358	-1	0	0	N	2500	0	1	113	19	0	0	0	0	0	0	0	0	0	0	0	0	0	0	0	1036171
359	-1	0	0	N	2500	0	2	533	211	1	4	9	0	0	0	0	0	0	0	0	0	0	0	0	1036234
360	-1	0	0	N	2500	0	1	173	31	0	0	0	0	0	0	0	0	0	0	0	0	0	0	0	1036234
361	-1	0	0	N	2500	0	1	136	27	0	0	0	0	0	0	0	0	0	0	0	0	0	0	0	1036234
362	-1	0	0	N	2500	0	2	1005	332	1	2	4	0	0	0	0	0	0	0	0	0	0	0	0	1036250
363	-1	0	0	N	2500	0	2	448	170	75	90	24	0	0	0	0	0	0	0	0	0	0	0	0	1036328
364	-1	0	0	N	2500	0	2	657	293	1	4	6	0	0	0	0	0	0	0	0	0	0	0	0	1036343
365	-1	0	0	N	2500	0	1	135	26	0	0	0	0	0	0	0	0	0	0	0	0	0	0	0	1036437
366	-1	0	0	N	2500	0	1	93	14	0	0	0	0	0	0	0	0	0	0	0	0	0	0	0	1036453
367	-1	0	0	N	2500	0	2	971	364	1	3	6	0	0	0	0	0	0	0	0	0	0	0	0	1036468
368	-1	0	0	N	2500	0	2	441	142	1	4	7	0	0	0	0	0	0	0	0	0	0	0	0	1036484
369	-1	0	0	N	2500	0	2	480	219	93	113	28	0	0	0	0	0	0	0	0	0	0	0	0	1036484
370	-1	0	0	N	2500	0	1	136	25	0	0	0	0	0	0	0	0	0	0	0	0	0	0	0	1036500
371	-1	0	0	N	2500	0	1	122	20	0	0	0	0	0	0	0	0	0	0	0	0	0	0	0	1036515
372	-1	0	0	N	2500	0	1	122	22	0	0	0	0	0	0	0	0	0	0	0	0	0	0	0	1036515
373	-1	0	0	N	2500	0	1	126	23	0	0	0	0	0	0	0	0	0	0	0	0	0	0	0	1036578
374	-1	0	0	N	2500	0	2	586	323	1	4	7	0	0	0	0	0	0	0	0	0	0	0	0	1036609
375	-1	0	0	N	2500	0	1	133	26	0	0	0	0	0	0	0	0	0	0	0	0	0	0	0	1036625
376	-1	0	0	N	2500	0	2	494	211	1	4	7	0	0	0	0	0	0	0	0	0	0	0	0	1036687
377	-1	0	0	N	2500	0	1	169	27	0	1	2	0	0	0	0	0	0	0	0	0	0	0	0	1036687
378	-1	0	0	N	2500	0	2	1004	319	1	4	5	0	0	0	0	0	0	0	0	0	0	0	0	1036687
379	-1	0	0	N	2500	0	2	824	284	1	3	6	0	0	0	0	0	0	0	0	0	0	0	0	1036703
380	-1	0	0	N	2500	0	2	523	186	0	0	0	0	0	0	0	0	0	0	0	0	0	0	0	1036718
381	-1	0	0	N	2500	0	1	110	18	0	0	0	0	0	0	0	0	0	0	0	0	0	0	0	1036734
382	-1	0	0	N	2500	0	2	531	266	81	96	24	0	0	0	0	0	0	0	0	0	0	0	0	1036734
383	-1	0	0	N	2500	0	1	147	30	0	0	0	0	0	0	0	0	0	0	0	0	0	0	0	1036734
384	-1	0	0	N	2500	0	2	422	177	1	5	7	0	0	0	0	0	0	0	0	0	0	0	0	1036765
385	-1	0	0	N	2500	0	2	1019	361	1	4	5	0	0	0	0	0	0	0	0	0	0	0	0	1036781
386	-1	0	0	N	2500	0	2	555	231	0	2	4	0	0	0	0	0	0	0	0	0	0	0	0	1036875
387	-1	0	0	N	2500	0	2	503	205	0	2	4	0	0	0	0	0	0	0	0	0	0	0	0	1036875
388	-1	0	0	N	2500	0	2	456	240	171	201	48	0	0	0	0	0	0	0	0	0	0	0	0	1036890
389	-1	0	0	N	2500	0	2	962	346	0	2	6	0	0	0	0	0	0	0	0	0	0	0	0	1036921
390	-1	0	0	N	2500	0	2	783	258	1	4	7	0	0	0	0	0	0	0	0	0	0	0	0	1036921
391	-1	0	0	N	2500	0	2	403	128	0	0	0	0	0	0	0	0	0	0	0	0	0	0	0	1037015
392	-1	0	0	N	2500	0	2	663	306	0	2	5	0	0	0	0	0	0	0	0	0	0	0	0	1037031
393	-1	0	0	N	2500	0	2	402	157	69	83	22	0	0	0	0	0	0	0	0	0	0	0	0	1037031
394	-1	0	0	N	2500	0	2	705	272	123	148	37	0	0	0	0	0	0	0	0	0	0	0	0	1037031
395	-1	0	0	N	2500	0	2	746	204	1	4	7	0	0	0	0	0	0	0	0	0	0	0	0	1037062
396	-1	0	0	N	2500	0	2	496	175	1	4	7	0	0	0	0	0	0	0	0	0	0	0	0	1037078
397	-1	0	0	N	2500	0	2	592	272	1	4	6	0	0	0	0	0	0	0	0	0	0	0	0	1037156
398	-1	0	0	N	2500	0	2	899	319	128	152	33	0	0	0	0	0	0	0	0	0	0	0	0	1037218
399	-1	0	0	N	2500	0	2	886	290	0	2	4	0	0	0	0	0	0	0	0	0	0	0	0	1037218
400	-1	0	0	N	2500	0	2	617	292	1	4	7	0	0	0	0	0	0	0	0	0	0	0	0	1037234
401	-1	0	0	N	2500	0	2	486	172	1	4	8	0	0	0	0	0	0	0	0	0	0	0	0	1037250
402	-1	0	0	N	2500	0	2	955	343	0	2	4	0	0	0	0	0	0	0	0	0	0	0	0	1037296
403	-1	0	0	N	2500	0	1	154	33	0	0	0	0	0	0	0	0	0	0	0	0	0	0	0	1037375
404	-1	0	0	N	2500	0	2	551	260	0	3	5	0	0	0	0	0	0	0	0	0	0	0	0	1037390
405	-1	0	0	N	2500	0	2	559	239	111	131	33	0	0	0	0	0	0	0	0	0	0	0	0	1037437
406	-1	0	0	N	2500	0	2	894	259	1	2	5	0	0	0	0	0	0	0	0	0	0	0	0	1037453
407	-1	0	0	N	2500	0	2	475	146	0	0	0	0	0	0	0	0	0	0	0	0	0	0	0	1037468
408	-1	0	0	N	2500	0	2	508	234	1	5	9	0	0	0	0	0	0	0	0	0	0	0	0	1037609
409	-1	0	0	N	2500	0	2	583	218	101	119	31	0	0	0	0	0	0	0	0	0	0	0	0	1037625
410	-1	0	0	N	2500	0	1	110	17	0	0	0	0	0	0	0	0	0	0	0	0	0	0	0	1037656
411	-1	0	0	N	2500	0	2	588	270	80	94	23	0	0	0	0	0	0	0	0	0	0	0	0	1037687
412	-1	0	0	N	2500	0	2	714	246	1	3	6	0	0	0	0	0	0	0	0	0	0	0	0	1037750
413	-1	0	0	N	2500	0	2	760	255	106	126	32	0	0	0	0	0	0	0	0	0	0	0	0	1037765
414	-1	0	0	N	2500	0	2	528	245	1	4	8	0	0	0	0	0	0	0	0	0	0	0	0	1037796
415	-1	0	0	N	2500	0	2	796	246	0	2	4	0	0	0	0	0	0	0	0	0	0	0	0	1037828
416	-1	0	0	N	2500	0	2	1048	369	1	5	8	0	0	0	0	0	0	0	0	0	0	0	0	1037859
417	-1	0	0	N	2500	0	2	983	359	3	8	6	0	0	0	0	0	0	0	0	0	0	0	0	1037890
418	-1	0	0	N	2500	0	2	716	258	1	3	6	0	0	0	0	0	0	0	0	0	0	0	0	1037890
419	-1	0	0	N	2500	0	2	772	250	1	4	7	0	0	0	0	0	0	0	0	0	0	0	0	1037890
420	-1	0	0	N	2500	0	2	966	350	2	6	7	0	0	0	0	0	0	0	0	0	0	0	0	1038046
421	-1	0	0	N	2500	0	2	799	268	1	3	5	0	0	0	0	0	0	0	0	0	0	0	0	1038062
422	-1	0	0	N	2500	0	2	838	364	91	108	26	0	0	0	0	0	0	0	0	0	0	0	0	1038078
423	-1	0	0	N	2500	0	2	821	244	77	91	22	0	0	0	0	0	0	0	0	0	0	0	0	1038109
424	-1	0	0	N	2500	0	2	507	204	1	3	7	0	0	0	0	0	0	0	0	0	0	0	0	1038109
425	-1	0	0	N	2500	0	2	996	330	96	113	25	0	0	0	0	0	0	0	0	0	0	0	0	1038156
426	-1	0	0	N	2500	0	1	157	34	0	0	0	0	0	0	0	0	0	0	0	0	0	0	0	1038171
427	-1	0	0	N	2500	0	2	781	304	1	3	5	0	0	0	0	0	0	0	0	0	0	0	0	1038203
428	-1	0	0	N	2500	0	1	136	27	0	0	0	0	0	0	0	0	0	0	0	0	0	0	0	1038250
429	-1	0	0	N	2500	0	2	633	313	1	3	5	0	0	0	0	0	0	0	0	0	0	0	0	1038281
430	-1	0	0	N	2500	0	2	511	160	1	3	6	0	0	0	0	0	0	0	0	0	0	0	0	1038328
431	-1	0	0	N	2500	0	2	850	296	72	85	21	0	0	0	0	0	0	0	0	0	0	0	0	1038375
432	-1	0	0	N	2500	0	2	792	301	0	2	4	0	0	0	0	0	0	0	0	0	0	0	0	1038437
433	-1	0	0	N	2500	0	2	493	238	0	3	5	0	0	0	0	0	0	0	0	0	0	0	0	1038453
434	-1	0	0	N	2500	0	2	888	316	1	3	4	0	0	0	0	0	0	0	0	0	0	0	0	1038500
435	-1	0	0	N	2500	0	2	577	185	1	4	8	0	0	0	0	0	0	0	0	0	0	0	0	1038515
436	-1	0	0	N	2500	0	2	879	346	0	2	4	0	0	0	0	0	0	0	0	0	0	0	0	1038531
437	-1	0	0	N	2500	0	2	460	175	1	4	7	0	0	0	0	0	0	0	0	0	0	0	0	1038562
438	-1	0	0	N	2500	0	2	431	168	1	3	6	0	0	0	0	0	0	0	0	0	0	0	0	1038578
439	-1	0	0	N	2500	0	2	733	250	0	2	4	0	0	0	0	0	0	0	0	0	0	0	0	1038578
440	-1	0	0	N	2500	0	2	973	335	1	4	5	0	0	0	0	0	0	0	0	0	0	0	0	1038593
441	-1	0	0	N	2500	0	2	440	194	1	4	7	0	0	0	0	0	0	0	0	0	0	0	0	1038640
442	-1	0	0	N	2500	0	2	534	211	1	5	8	0	0	0	0	0	0	0	0	0	0	0	0	1038718
443	-1	0	0	N	2500	0	2	776	245	1	4	8	0	0	0	0	0	0	0	0	0	0	0	0	1038734
444	-1	0	0	N	2500	0	2	791	285	1	3	5	0	0	0	0	0	0	0	0	0	0	0	0	1038750
445	-1	0	0	N	2500	0	2	356	123	0	0	0	0	0	0	0	0	0	0	0	0	0	0	0	1038750
446	-1	0	0	N	2500	0	2	806	274	0	2	4	0	0	0	0	0	0	0	0	0	0	0	0	1038765
447	-1	0	0	N	2500	0	2	1017	399	119	141	32	0	0	0	0	0	0	0	0	0	0	0	0	1038828
448	-1	0	0	N	2500	0	2	580	247	76	91	22	0	0	0	0	0	0	0	0	0	0	0	0	1038828
449	-1	0	0	N	2500	0	2	627	272	1	3	6	0	0	0	0	0	0	0	0	0	0	0	0	1038890
450	-1	0	0	N	2500	0	2	917	341	1	3	5	0	0	0	0	0	0	0	0	0	0	0	0	1038953
451	-1	0	0	N	2500	0	2	748	239	1	3	5	0	0	0	0	0	0	0	0	0	0	0	0	1038968
452	-1	0	0	N	2500	0	2	655	302	72	84	20	0	0	0	0	0	0	0	0	0	0	0	0	1039000
453	-1	0	0	N	2500	0	2	1005	355	1	5	6	0	0	0	0	0	0	0	0	0	0	0	0	1039062
454	-1	0	0	N	2500	0	2	548	237	1	4	7	0	0	0	0	0	0	0	0	0	0	0	0	1039062
455	-1	0	0	N	2500	0	2	645	304	1	4	8	0	0	0	0	0	0	0	0	0	0	0	0	1039093
456	-1	0	0	N	2500	0	2	833	286	80	96	22	0	0	0	0	0	0	0	0	0	0	0	0	1039187
457	-1	0	0	N	2500	0	2	609	294	1	4	7	0	0	0	0	0	0	0	0	0	0	0	0	1039234
458	-1	0	0	N	2500	0	1	94	14	0	0	0	0	0	0	0	0	0	0	0	0	0	0	0	1039265
459	-1	0	0	N	2500	0	2	521	170	0	2	5	0	0	0	0	0	0	0	0	0	0	0	0	1039312
460	-1	0	0	N	2500	0	2	985	357	1	3	5	0	0	0	0	0	0	0	0	0	0	0	0	1039328
461	-1	0	0	N	2500	0	2	941	321	1	3	5	0	0	0	0	0	0	0	0	0	0	0	0	1039343
462	-1	0	0	N	2500	0	2	424	216	1	4	7	0	0	0	0	0	0	0	0	0	0	0	0	1039375
463	-1	0	0	N	2500	0	2	985	399	1	3	5	0	0	0	0	0	0	0	0	0	0	0	0	1039406
464	-1	0	0	N	2500	0	2	562	187	1	3	6	0	0	0	0	0	0	0	0	0	0	0	0	1039421
465	-1	0	0	N	2500	0	1	132	25	0	0	0	0	0	0	0	0	0	0	0	0	0	0	0	1039468
466	-1	0	0	N	2500	0	2	543	218	1	4	7	0	0	0	0	0	0	0	0	0	0	0	0	1039500
467	-1	0	0	N	2500	0	1	92	15	0	0	0	0	0	0	0	0	0	0	0	0	0	0	0	1039500
468	-1	0	0	N	2500	0	2	817	293	109	130	32	0	0	0	0	0	0	0	0	0	0	0	0	1039500
469	-1	0	0	N	2500	0	2	649	273	0	2	4	0	0	0	0	0	0	0	0	0	0	0	0	1039531
470	-1	0	0	N	2500	0	2	810	334	122	145	33	0	0	0	0	0	0	0	0	0	0	0	0	1039531
471	-1	0	0	N	2500	0	1	163	36	0	0	0	0	0	0	0	0	0	0	0	0	0	0	0	1039531
472	-1	0	0	N	2500	0	2	796	342	1	3	5	0	0	0	0	0	0	0	0	0	0	0	0	1039562
473	-1	0	0	N	2500	0	2	884	341	1	3	4	0	0	0	0	0	0	0	0	0	0	0	0	1039578
474	-1	0	0	N	2500	0	2	523	248	1	5	9	0	0	0	0	0	0	0	0	0	0	0	0	1039625
475	-1	0	0	N	2500	0	2	742	261	1	5	8	0	0	0	0	0	0	0	0	0	0	0	0	1039656
476	-1	0	0	N	2500	0	2	667	286	0	2	5	0	0	0	0	0	0	0	0	0	0	0	0	1039671
477	-1	0	0	N	2500	0	2	879	291	81	96	23	0	0	0	0	0	0	0	0	0	0	0	0	1039687
478	-1	0	0	N	2500	0	2	494	234	81	97	25	0	0	0	0	0	0	0	0	0	0	0	0	1039781
479	-1	0	0	N	2500	0	2	577	313	1	3	7	0	0	0	0	0	0	0	0	0	0	0	0	1039796
480	-1	0	0	N	2500	0	2	444	173	1	4	7	0	0	0	0	0	0	0	0	0	0	0	0	1039812
481	-1	0	0	N	2500	0	2	470	186	1	4	8	0	0	0	0	0	0	0	0	0	0	0	0	1039812
482	-1	0	0	N	2500	0	2	760	233	1	3	6	0	0	0	0	0	0	0	0	0	0	0	0	1039828
483	-1	0	0	N	2500	0	2	452	212	1	4	6	0	0	0	0	0	0	0	0	0	0	0	0	1039828
484	-1	0	0	N	2500	0	2	582	238	1	5	9	0	0	0	0	0	0	0	0	0	0	0	0	1039875
485	-1	0	0	N	2500	0	2	984	355	1	3	6	0	0	0	0	0	0	0	0	0	0	0	0	1039890
486	-1	0	0	N	2500	0	2	873	320	0	2	4	0	0	0	0	0	0	0	0	0	0	0	0	1039890
487	-1	0	0	N	2500	0	2	431	130	54	66	17	0	0	0	0	0	0	0	0	0	0	0	0	1039890
488	-1	0	0	N	2500	0	2	497	210	1	5	8	0	0	0	0	0	0	0	0	0	0	0	0	1040000
489	-1	0	0	N	2500	0	2	716	352	1	4	7	0	0	0	0	0	0	0	0	0	0	0	0	1040015
490	-1	0	0	N	2500	0	2	567	268	1	3	6	0	0	0	0	0	0	0	0	0	0	0	0	1040031
491	-1	0	0	N	2500	0	2	638	324	1	5	9	0	0	0	0	0	0	0	0	0	0	0	0	1040046
492	-1	0	0	N	2500	0	2	495	238	92	110	28	0	0	0	0	0	0	0	0	0	0	0	0	1040046
493	-1	0	0	N	2500	0	2	494	202	1	4	9	0	0	0	0	0	0	0	0	0	0	0	0	1040109
494	-1	0	0	N	2500	0	2	824	292	1	5	9	0	0	0	0	0	0	0	0	0	0	0	0	1040156
495	-1	0	0	N	2500	0	2	561	189	0	2	4	0	0	0	0	0	0	0	0	0	0	0	0	1040156
496	-1	0	0	N	2500	0	2	733	230	1	3	6	0	0	0	0	0	0	0	0	0	0	0	0	1040296
497	-1	0	0	N	2500	0	1	285	111	0	0	0	0	0	0	0	0	0	0	0	0	0	0	0	1040359
498	-1	0	0	N	2500	0	1	806	473	0	0	0	0	0	0	0	0	0	0	0	0	0	0	0	1040359
499	-1	0	0	N	2500	0	2	964	307	1	4	6	0	0	0	0	0	0	0	0	0	0	0	0	1040390
500	-1	0	0	N	2500	0	2	554	260	1	4	8	0	0	0	0	0	0	0	0	0	0	0	0	1040421
501	-1	0	0	N	2500	0	2	419	187	2	7	10	0	0	0	0	0	0	0	0	0	0	0	0	1040421
502	-1	0	0	N	2500	0	2	872	312	1	3	6	0	0	0	0	0	0	0	0	0	0	0	0	1040453
503	-1	0	0	N	2500	0	2	680	232	83	99	25	0	0	0	0	0	0	0	0	0	0	0	0	1040531
504	-1	0	0	N	2500	0	2	759	249	1	5	9	0	0	0	0	0	0	0	0	0	0	0	0	1040546
505	-1	0	0	N	2500	0	2	652	315	69	82	21	0	0	0	0	0	0	0	0	0	0	0	0	1040609
506	-1	0	0	N	2500	0	2	479	229	0	3	7	0	0	0	0	0	0	0	0	0	0	0	0	1040609
507	-1	0	0	N	2500	0	2	1007	362	1	3	5	0	0	0	0	0	0	0	0	0	0	0	0	1040625
508	-1	0	0	N	2500	0	2	1013	372	1	2	4	0	0	0	0	0	0	0	0	0	0	0	0	1040640
509	-1	0	0	N	2500	0	2	457	204	1	4	7	0	0	0	0	0	0	0	0	0	0	0	0	1040640
510	-1	0	0	N	2500	0	2	806	301	91	108	25	0	0	0	0	0	0	0	0	0	0	0	0	1040640
511	-1	0	0	N	2500	0	2	475	150	1	4	8	0	0	0	0	0	0	0	0	0	0	0	0	1040671
512	-1	0	0	N	2500	0	2	791	323	0	2	5	0	0	0	0	0	0	0	0	0	0	0	0	1040734
513	-1	0	0	N	2500	0	2	570	233	1	3	5	0	0	0	0	0	0	0	0	0	0	0	0	1040781
514	-1	0	0	N	2500	0	1	118	23	0	0	0	0	0	0	0	0	0	0	0	0	0	0	0	1040796
515	-1	0	0	N	2500	0	2	951	297	0	2	4	0	0	0	0	0	0	0	0	0	0	0	0	1040859
516	-1	0	0	N	2500	0	2	474	177	1	5	9	0	0	0	0	0	0	0	0	0	0	0	0	1040906
517	-1	0	0	N	2500	0	2	665	249	1	5	8	0	0	0	0	0	0	0	0	0	0	0	0	1040921
518	-1	0	0	N	2500	0	2	528	236	1	3	5	0	0	0	0	0	0	0	0	0	0	0	0	1040968
519	-1	0	0	N	2500	0	1	95	15	0	0	0	0	0	0	0	0	0	0	0	0	0	0	0	1041031
520	-1	0	0	N	2500	0	2	1044	384	2	6	7	0	0	0	0	0	0	0	0	0	0	0	0	1041046
521	-1	0	0	N	2500	0	2	611	220	1	4	7	0	0	0	0	0	0	0	0	0	0	0	0	1041078
522	-1	0	0	N	2500	0	2	931	331	95	112	26	0	0	0	0	0	0	0	0	0	0	0	0	1041109
523	-1	0	0	N	2500	0	2	654	256	1	3	6	0	0	0	0	0	0	0	0	0	0	0	0	1041234
524	-1	0	0	N	2500	0	2	445	158	0	0	0	0	0	0	0	0	0	0	0	0	0	0	0	1041250
525	-1	0	0	N	2500	0	2	1077	407	1	3	5	0	0	0	0	0	0	0	0	0	0	0	0	1041296
526	-1	0	0	N	2500	0	1	136	26	0	0	0	0	0	0	0	0	0	0	0	0	0	0	0	1041390
527	-1	0	0	N	2500	0	2	494	203	1	5	8	0	0	0	0	0	0	0	0	0	0	0	0	1041531
528	-1	0	0	N	2500	0	2	973	357	1	3	4	0	0	0	0	0	0	0	0	0	0	0	0	1041546
529	-1	0	0	N	2500	0	1	143	28	0	0	0	0	0	0	0	0	0	0	0	0	0	0	0	1041546
530	-1	0	0	N	2500	0	2	906	328	1	3	5	0	0	0	0	0	0	0	0	0	0	0	0	1041593
531	-1	0	0	N	2500	0	2	398	155	1	5	8	0	0	0	0	0	0	0	0	0	0	0	0	1041593
532	-1	0	0	N	2500	0	2	713	348	100	118	28	0	0	0	0	0	0	0	0	0	0	0	0	1041625
533	-1	0	0	N	2500	0	2	620	277	1	4	8	0	0	0	0	0	0	0	0	0	0	0	0	1041640
534	-1	0	0	N	2500	0	2	996	301	1	4	6	0	0	0	0	0	0	0	0	0	0	0	0	1041640
535	-1	0	0	N	2500	0	2	926	302	0	2	4	0	0	0	0	0	0	0	0	0	0	0	0	1041671
536	-1	0	0	N	2500	0	2	659	333	1	3	6	0	0	0	0	0	0	0	0	0	0	0	0	1041687
537	-1	0	0	N	2500	0	2	857	256	1	3	6	0	0	0	0	0	0	0	0	0	0	0	0	1041718
538	-1	0	0	N	2500	0	2	580	248	110	131	34	0	0	0	0	0	0	0	0	0	0	0	0	1041734
539	-1	0	0	N	2500	0	2	532	231	1	3	6	0	0	0	0	0	0	0	0	0	0	0	0	1041875
540	-1	0	0	N	2500	0	1	138	27	0	0	0	0	0	0	0	0	0	0	0	0	0	0	0	1042000
541	-1	0	0	N	2500	0	2	917	330	1	5	8	0	0	0	0	0	0	0	0	0	0	0	0	1042015
542	-1	0	0	N	2500	0	2	560	194	1	4	8	0	0	0	0	0	0	0	0	0	0	0	0	1042015
543	-1	0	0	N	2500	0	2	804	289	1	5	10	0	0	0	0	0	0	0	0	0	0	0	0	1042046
544	-1	0	0	N	2500	0	2	907	277	1	5	5	0	0	0	0	0	0	0	0	0	0	0	0	1042109
545	-1	0	0	N	2500	0	2	855	294	0	2	4	0	0	0	0	0	0	0	0	0	0	0	0	1042125
546	-1	0	0	N	2500	0	1	112	20	0	0	0	0	0	0	0	0	0	0	0	0	0	0	0	1042156
547	-1	0	0	N	2500	0	2	482	235	1	3	6	0	0	0	0	0	0	0	0	0	0	0	0	1042218
548	-1	0	0	N	2500	0	2	1069	375	1	3	5	0	0	0	0	0	0	0	0	0	0	0	0	1042250
549	-1	0	0	N	2500	0	2	940	321	0	2	4	0	0	0	0	0	0	0	0	0	0	0	0	1042281
550	-1	0	0	N	2500	0	2	634	212	1	3	6	0	0	0	0	0	0	0	0	0	0	0	0	1042296
551	-1	0	0	N	2500	0	1	155	31	0	0	0	0	0	0	0	0	0	0	0	0	0	0	0	1042453
552	-1	0	0	N	2500	0	1	160	33	0	0	0	0	0	0	0	0	0	0	0	0	0	0	0	1042468
553	-1	0	0	N	2500	0	2	1042	342	0	2	4	0	0	0	0	0	0	0	0	0	0	0	0	1042468
554	-1	0	0	N	2500	0	1	83	13	0	0	0	0	0	0	0	0	0	0	0	0	0	0	0	1042484
555	-1	0	0	N	2500	0	2	785	290	1	4	7	0	0	0	0	0	0	0	0	0	0	0	0	1042531
556	-1	0	0	N	2500	0	2	335	133	0	0	0	0	0	0	0	0	0	0	0	0	0	0	0	1042546
557	-1	0	0	N	2500	0	1	131	24	0	0	0	0	0	0	0	0	0	0	0	0	0	0	0	1042546
558	-1	0	0	N	2500	0	2	453	188	54	64	16	0	0	0	0	0	0	0	0	0	0	0	0	1042546
559	-1	0	0	N	2500	0	2	556	292	1	4	9	0	0	0	0	0	0	0	0	0	0	0	0	1042562
560	-1	0	0	N	2500	0	2	410	122	0	3	5	0	0	0	0	0	0	0	0	0	0	0	0	1042578
561	-1	0	0	N	2500	0	1	142	29	0	0	0	0	0	0	0	0	0	0	0	0	0	0	0	1042593
562	-1	0	0	N	2500	0	2	781	348	1	4	6	0	0	0	0	0	0	0	0	0	0	0	0	1042609
563	-1	0	0	N	2500	0	2	528	216	81	97	27	0	0	0	0	0	0	0	0	0	0	0	0	1042687
564	-1	0	0	N	2500	0	2	751	309	77	91	22	0	0	0	0	0	0	0	0	0	0	0	0	1042687
565	-1	0	0	N	2500	0	2	672	341	0	2	4	0	0	0	0	0	0	0	0	0	0	0	0	1042765
566	-1	0	0	N	2500	0	2	1021	363	1	3	6	0	0	0	0	0	0	0	0	0	0	0	0	1042812
567	-1	0	0	N	2500	0	2	801	282	0	3	6	0	0	0	0	0	0	0	0	0	0	0	0	1042812
568	-1	0	0	N	2500	0	2	694	261	74	87	20	0	0	0	0	0	0	0	0	0	0	0	0	1042953
569	-1	0	0	N	2500	0	1	96	14	0	0	0	0	0	0	0	0	0	0	0	0	0	0	0	1042953
570	-1	0	0	N	2500	0	2	753	267	105	124	31	0	0	0	0	0	0	0	0	0	0	0	0	1042953
571	-1	0	0	N	2500	0	2	779	261	1	3	5	0	0	0	0	0	0	0	0	0	0	0	0	1043015
572	-1	0	0	N	2500	0	2	554	217	0	2	4	0	0	0	0	0	0	0	0	0	0	0	0	1043031
573	-1	0	0	N	2500	0	2	569	260	1	3	6	0	0	0	0	0	0	0	0	0	0	0	0	1043031
574	-1	0	0	N	2500	0	2	825	286	1	3	6	0	0	0	0	0	0	0	0	0	0	0	0	1043125
575	-1	0	0	N	2500	0	1	101	17	0	0	0	0	0	0	0	0	0	0	0	0	0	0	0	1043203
576	-1	0	0	N	2500	0	2	392	189	1	3	6	0	0	0	0	0	0	0	0	0	0	0	0	1043203
577	-1	0	0	N	2500	0	1	149	31	0	0	0	0	0	0	0	0	0	0	0	0	0	0	0	1043250
578	-1	0	0	N	2500	0	2	783	313	95	112	26	0	0	0	0	0	0	0	0	0	0	0	0	1043296
579	-1	0	0	N	2500	0	2	684	266	102	121	30	0	0	0	0	0	0	0	0	0	0	0	0	1043296
580	-1	0	0	N	2500	0	2	781	325	1	3	5	0	0	0	0	0	0	0	0	0	0	0	0	1043312
581	-1	0	0	N	2500	0	2	947	335	0	2	4	0	0	0	0	0	0	0	0	0	0	0	0	1043328
582	-1	0	0	N	2500	0	2	706	238	1	6	8	0	0	0	0	0	0	0	0	0	0	0	0	1043359
583	-1	0	0	N	2500	0	1	126	21	0	0	0	0	0	0	0	0	0	0	0	0	0	0	0	1043390
584	-1	0	0	N	2500	0	2	770	283	1	5	10	0	0	0	0	0	0	0	0	0	0	0	0	1043484
585	-1	0	0	N	2500	0	2	446	217	75	91	25	0	0	0	0	0	0	0	0	0	0	0	0	1043515
586	-1	0	0	N	2500	0	2	904	277	1	3	5	0	0	0	0	0	0	0	0	0	0	0	0	1043531
587	-1	0	0	N	2500	0	1	102	16	0	0	0	0	0	0	0	0	0	0	0	0	0	0	0	1043531
588	-1	0	0	N	2500	0	2	615	258	1	3	5	0	0	0	0	0	0	0	0	0	0	0	0	1043546
589	-1	0	0	N	2500	0	2	573	192	1	4	8	0	0	0	0	0	0	0	0	0	0	0	0	1043578
590	-1	0	0	N	2500	0	2	467	194	0	2	3	0	0	0	0	0	0	0	0	0	0	0	0	1043625
591	-1	0	0	N	2500	0	2	615	308	73	87	21	0	0	0	0	0	0	0	0	0	0	0	0	1043640
592	-1	0	0	N	2500	0	1	148	31	0	0	0	0	0	0	0	0	0	0	0	0	0	0	0	1043640
593	-1	0	0	N	2500	0	2	798	296	1	4	7	0	0	0	0	0	0	0	0	0	0	0	0	1043656
594	-1	0	0	N	2500	0	2	931	345	1	3	4	0	0	0	0	0	0	0	0	0	0	0	0	1043656
595	-1	0	0	N	2500	0	2	660	313	0	2	5	0	0	0	0	0	0	0	0	0	0	0	0	1043687
596	-1	0	0	N	2500	0	2	637	311	1	4	5	0	0	0	0	0	0	0	0	0	0	0	0	1043718
597	-1	0	0	N	2500	0	2	913	348	1	3	6	0	0	0	0	0	0	0	0	0	0	0	0	1043750
598	-1	0	0	N	2500	0	2	830	294	1	3	6	0	0	0	0	0	0	0	0	0	0	0	0	1043765
599	-1	0	0	N	2500	0	2	660	322	1	3	6	0	0	0	0	0	0	0	0	0	0	0	0	1043796
600	-1	0	0	N	2500	0	2	605	243	1	4	5	0	0	0	0	0	0	0	0	0	0	0	0	1043890
601	-1	0	0	N	2500	0	2	804	245	0	2	3	0	0	0	0	0	0	0	0	0	0	0	0	1043921
602	-1	0	0	N	2500	0	1	120	21	0	0	0	0	0	0	0	0	0	0	0	0	0	0	0	1043968
603	-1	0	0	N	2500	0	2	525	283	0	0	0	0	0	0	0	0	0	0	0	0	0	0	0	1043984
604	-1	0	0	N	2500	0	2	418	145	0	0	0	0	0	0	0	0	0	0	0	0	0	0	0	1043984
605	-1	0	0	N	2500	0	2	874	327	0	3	5	0	0	0	0	0	0	0	0	0	0	0	0	1043984
606	-1	0	0	N	2500	0	2	1057	357	1	4	6	0	0	0	0	0	0	0	0	0	0	0	0	1044000
607	-1	0	0	N	2500	0	1	128	24	0	0	0	0	0	0	0	0	0	0	0	0	0	0	0	1044015
608	-1	0	0	N	2500	0	2	887	329	1	3	4	0	0	0	0	0	0	0	0	0	0	0	0	1044031
609	-1	0	0	N	2500	0	2	445	161	0	3	5	0	0	0	0	0	0	0	0	0	0	0	0	1044031
610	-1	0	0	N	2500	0	2	405	184	1	5	9	0	0	0	0	0	0	0	0	0	0	0	0	1044171
611	-1	0	0	N	2500	0	1	108	17	0	0	0	0	0	0	0	0	0	0	0	0	0	0	0	1044187
612	-1	0	0	N	2500	0	1	91	15	0	0	0	0	0	0	0	0	0	0	0	0	0	0	0	1044203
613	-1	0	0	N	2500	0	2	602	204	1	4	8	0	0	0	0	0	0	0	0	0	0	0	0	1044218
614	-1	0	0	N	2500	0	2	590	243	1	4	8	0	0	0	0	0	0	0	0	0	0	0	0	1044234
615	-1	0	0	N	2500	0	1	115	22	0	0	0	0	0	0	0	0	0	0	0	0	0	0	0	1044281
616	-1	0	0	N	2500	0	2	467	238	71	83	21	0	0	0	0	0	0	0	0	0	0	0	0	1044375
617	-1	0	0	N	2500	0	2	997	399	1	3	5	0	0	0	0	0	0	0	0	0	0	0	0	1044453
618	-1	0	0	N	2500	0	2	486	166	1	4	7	0	0	0	0	0	0	0	0	0	0	0	0	1044468
619	-1	0	0	N	2500	0	2	726	261	1	3	6	0	0	0	0	0	0	0	0	0	0	0	0	1044500
620	-1	0	0	N	2500	0	2	926	318	0	2	4	0	0	0	0	0	0	0	0	0	0	0	0	1044562
621	-1	0	0	N	2500	0	2	531	216	78	93	25	0	0	0	0	0	0	0	0	0	0	0	0	1044625
622	-1	0	0	N	2500	0	2	595	227	1	5	9	0	0	0	0	0	0	0	0	0	0	0	0	1044640
623	-1	0	0	N	2500	0	2	952	304	1	3	5	0	0	0	0	0	0	0	0	0	0	0	0	1044656
624	-1	0	0	N	2500	0	2	514	244	1	5	9	0	0	0	0	0	0	0	0	0	0	0	0	1044750
625	-1	0	0	N	2500	0	2	544	266	1	4	9	0	0	0	0	0	0	0	0	0	0	0	0	1044750
626	-1	0	0	N	2500	0	2	601	224	0	2	5	0	0	0	0	0	0	0	0	0	0	0	0	1044750
627	-1	0	0	N	2500	0	1	108	18	0	0	0	0	0	0	0	0	0	0	0	0	0	0	0	1044765
628	-1	0	0	N	2500	0	2	415	133	0	1	2	0	0	0	0	0	0	0	0	0	0	0	0	1044765
629	-1	0	0	N	2500	0	2	544	221	1	5	9	0	0	0	0	0	0	0	0	0	0	0	0	1044812
630	-1	0	0	N	2500	0	2	972	323	1	3	5	0	0	0	0	0	0	0	0	0	0	0	0	1044859
631	-1	0	0	N	2500	0	2	577	256	1	4	8	0	0	0	0	0	0	0	0	0	0	0	0	1044875
632	-1	0	0	N	2500	0	2	927	354	1	3	5	0	0	0	0	0	0	0	0	0	0	0	0	1044890
633	-1	0	0	N	2500	0	2	686	238	79	94	24	0	0	0	0	0	0	0	0	0	0	0	0	1044890
634	-1	0	0	N	2500	0	2	521	235	1	3	4	0	0	0	0	0	0	0	0	0	0	0	0	1044921
635	-1	0	0	N	2500	0	2	1032	406	1	3	5	0	0	0	0	0	0	0	0	0	0	0	0	1044937
636	-1	0	0	N	2500	0	2	808	280	1	4	6	0	0	0	0	0	0	0	0	0	0	0	0	1044937
637	-1	0	0	N	2500	0	1	125	23	0	0	0	0	0	0	0	0	0	0	0	0	0	0	0	1044953
638	-1	0	0	N	2500	0	1	147	30	0	0	0	0	0	0	0	0	0	0	0	0	0	0	0	1045000
639	-1	0	0	N	2500	0	1	109	20	0	0	0	0	0	0	0	0	0	0	0	0	0	0	0	1045015
640	-1	0	0	N	2500	0	2	991	339	92	109	26	0	0	0	0	0	0	0	0	0	0	0	0	1045031
641	-1	0	0	N	2500	0	2	858	322	1	3	5	0	0	0	0	0	0	0	0	0	0	0	0	1045046
642	-1	0	0	N	2500	0	2	895	274	0	2	4	0	0	0	0	0	0	0	0	0	0	0	0	1045062
643	-1	0	0	N	2500	0	2	612	304	1	4	6	0	0	0	0	0	0	0	0	0	0	0	0	1045078
644	-1	0	0	N	2500	0	1	126	23	0	0	0	0	0	0	0	0	0	0	0	0	0	0	0	1045109
645	-1	0	0	N	2500	0	2	949	353	1	3	5	0	0	0	0	0	0	0	0	0	0	0	0	1045156
646	-1	0	0	N	2500	0	2	711	209	0	3	5	0	0	0	0	0	0	0	0	0	0	0	0	1045156
647	-1	0	0	N	2500	0	2	552	185	0	3	6	0	0	0	0	0	0	0	0	0	0	0	0	1045171
648	-1	0	0	N	2500	0	2	550	257	1	4	7	0	0	0	0	0	0	0	0	0	0	0	0	1045203
649	-1	0	0	N	2500	0	2	638	282	1	3	7	0	0	0	0	0	0	0	0	0	0	0	0	1045203
650	-1	0	0	N	2500	0	2	399	139	0	3	5	0	0	0	0	0	0	0	0	0	0	0	0	1045312
651	-1	0	0	N	2500	0	2	787	355	1	3	5	0	0	0	0	0	0	0	0	0	0	0	0	1045328
652	-1	0	0	N	2500	0	2	500	208	1	3	6	0	0	0	0	0	0	0	0	0	0	0	0	1045343
653	-1	0	0	N	2500	0	1	127	23	0	0	0	0	0	0	0	0	0	0	0	0	0	0	0	1045390
654	-1	0	0	N	2500	0	2	613	223	1	4	8	0	0	0	0	0	0	0	0	0	0	0	0	1045406
655	-1	0	0	N	2500	0	2	801	332	1	5	9	0	0	0	0	0	0	0	0	0	0	0	0	1045421
656	-1	0	0	N	2500	0	2	639	317	1	3	6	0	0	0	0	0	0	0	0	0	0	0	0	1045421
657	-1	0	0	N	2500	0	2	661	279	1	4	5	0	0	0	0	0	0	0	0	0	0	0	0	1045437
658	-1	0	0	N	2500	0	2	790	305	1	3	5	0	0	0	0	0	0	0	0	0	0	0	0	1045468
659	-1	0	0	N	2500	0	2	544	302	1	3	6	0	0	0	0	0	0	0	0	0	0	0	0	1045484
660	-1	0	0	N	2500	0	2	708	248	1	4	8	0	0	0	0	0	0	0	0	0	0	0	0	1045484
661	-1	0	0	N	2500	0	1	122	20	0	0	0	0	0	0	0	0	0	0	0	0	0	0	0	1045515
662	-1	0	0	N	2500	0	2	681	248	1	4	8	0	0	0	0	0	0	0	0	0	0	0	0	1045531
663	-1	0	0	N	2500	0	2	671	210	1	4	8	0	0	0	0	0	0	0	0	0	0	0	0	1045578
664	-1	0	0	N	2500	0	2	573	232	67	80	22	0	0	0	0	0	0	0	0	0	0	0	0	1045734
665	-1	0	0	N	2500	0	2	505	166	0	0	0	0	0	0	0	0	0	0	0	0	0	0	0	1045734
666	-1	0	0	N	2500	0	2	511	267	1	5	9	0	0	0	0	0	0	0	0	0	0	0	0	1045765
667	-1	0	0	N	2500	0	2	502	231	1	4	7	0	0	0	0	0	0	0	0	0	0	0	0	1045796
668	-1	0	0	N	2500	0	2	920	313	1	3	4	0	0	0	0	0	0	0	0	0	0	0	0	1045796
669	-1	0	0	N	2500	0	1	112	19	0	0	0	0	0	0	0	0	0	0	0	0	0	0	0	1045828
670	-1	0	0	N	2500	0	1	81	12	0	0	0	0	0	0	0	0	0	0	0	0	0	0	0	1045859
671	-1	0	0	N	2500	0	1	135	25	0	0	0	0	0	0	0	0	0	0	0	0	0	0	0	1045906
672	-1	0	0	N	2500	0	2	565	287	0	0	0	0	0	0	0	0	0	0	0	0	0	0	0	1045906
673	-1	0	0	N	2500	0	2	975	352	1	3	6	0	0	0	0	0	0	0	0	0	0	0	0	1046000
674	-1	0	0	N	2500	0	2	636	260	122	144	37	0	0	0	0	0	0	0	0	0	0	0	0	1046000
675	-1	0	0	N	2500	0	2	384	156	0	0	0	0	0	0	0	0	0	0	0	0	0	0	0	1046078
676	-1	0	0	N	2500	0	2	609	260	0	2	5	0	0	0	0	0	0	0	0	0	0	0	0	1046078
677	-1	0	0	N	2500	0	2	1026	392	1	3	6	0	0	0	0	0	0	0	0	0	0	0	0	1046093
678	-1	0	0	N	2500	0	2	583	297	107	128	33	0	0	0	0	0	0	0	0	0	0	0	0	1046093
679	-1	0	0	N	2500	0	2	617	182	51	61	16	0	0	0	0	0	0	0	0	0	0	0	0	1046109
680	-1	0	0	N	2500	0	1	100	16	0	0	0	0	0	0	0	0	0	0	0	0	0	0	0	1046125
681	-1	0	0	N	2500	0	2	999	363	1	3	6	0	0	0	0	0	0	0	0	0	0	0	0	1046140
682	-1	0	0	N	2500	0	2	830	285	1	3	5	0	0	0	0	0	0	0	0	0	0	0	0	1046156
683	-1	0	0	N	2500	0	2	606	337	1	4	6	0	0	0	0	0	0	0	0	0	0	0	0	1046156
684	-1	0	0	N	2500	0	1	142	28	0	0	0	0	0	0	0	0	0	0	0	0	0	0	0	1046203
685	-1	0	0	N	2500	0	2	413	175	0	0	0	0	0	0	0	0	0	0	0	0	0	0	0	1046203
686	-1	0	0	N	2500	0	2	456	236	1	3	7	0	0	0	0	0	0	0	0	0	0	0	0	1046218
687	-1	0	0	N	2500	0	2	802	264	74	89	21	0	0	0	0	0	0	0	0	0	0	0	0	1046234
688	-1	0	0	N	2500	0	1	116	21	0	0	0	0	0	0	0	0	0	0	0	0	0	0	0	1046281
689	-1	0	0	N	2500	0	2	564	177	1	3	6	0	0	0	0	0	0	0	0	0	0	0	0	1046312
690	-1	0	0	N	2500	0	2	636	332	1	4	6	0	0	0	0	0	0	0	0	0	0	0	0	1046328
691	-1	0	0	N	2500	0	2	987	322	101	121	28	0	0	0	0	0	0	0	0	0	0	0	0	1046343
692	-1	0	0	N	2500	0	2	775	292	1	4	8	0	0	0	0	0	0	0	0	0	0	0	0	1046343
693	-1	0	0	N	2500	0	1	132	26	0	0	0	0	0	0	0	0	0	0	0	0	0	0	0	1046468
694	-1	0	0	N	2500	0	2	568	184	58	69	18	0	0	0	0	0	0	0	0	0	0	0	0	1046546
695	-1	0	0	N	2500	0	1	100	17	0	0	0	0	0	0	0	0	0	0	0	0	0	0	0	1046578
696	-1	0	0	N	2500	0	2	527	228	1	5	10	0	0	0	0	0	0	0	0	0	0	0	0	1046593
697	-1	0	0	N	2500	0	2	507	233	1	4	9	0	0	0	0	0	0	0	0	0	0	0	0	1046609
698	-1	0	0	N	2500	0	2	537	288	0	3	6	0	0	0	0	0	0	0	0	0	0	0	0	1046671
699	-1	0	0	N	2500	0	2	521	243	0	3	5	0	0	0	0	0	0	0	0	0	0	0	0	1046687
700	-1	0	0	N	2500	0	2	678	274	1	3	6	0	0	0	0	0	0	0	0	0	0	0	0	1046781
701	-1	0	0	N	2500	0	2	881	294	1	3	5	0	0	0	0	0	0	0	0	0	0	0	0	1046781
702	-1	0	0	N	2500	0	2	497	222	77	91	24	0	0	0	0	0	0	0	0	0	0	0	0	1046796
703	-1	0	0	N	2500	0	2	456	180	76	90	23	0	0	0	0	0	0	0	0	0	0	0	0	1046812
704	-1	0	0	N	2500	0	1	100	16	0	0	0	0	0	0	0	0	0	0	0	0	0	0	0	1046828
705	-1	0	0	N	2500	0	2	571	192	1	4	8	0	0	0	0	0	0	0	0	0	0	0	0	1046843
706	-1	0	0	N	2500	0	1	105	18	0	0	0	0	0	0	0	0	0	0	0	0	0	0	0	1046859
707	-1	0	0	N	2500	0	2	572	296	89	105	25	0	0	0	0	0	0	0	0	0	0	0	0	1046937
708	-1	0	0	N	2500	0	2	476	204	1	3	6	0	0	0	0	0	0	0	0	0	0	0	0	1046937
709	-1	0	0	N	2500	0	2	769	232	1	4	7	0	0	0	0	0	0	0	0	0	0	0	0	1046968
710	-1	0	0	N	2500	0	2	707	333	0	2	4	0	0	0	0	0	0	0	0	0	0	0	0	1046968
711	-1	0	0	N	2500	0	2	1075	362	1	3	5	0	0	0	0	0	0	0	0	0	0	0	0	1047031
712	-1	0	0	N	2500	0	2	716	233	71	85	22	0	0	0	0	0	0	0	0	0	0	0	0	1047046
713	-1	0	0	N	2500	0	2	755	267	1	6	10	0	0	0	0	0	0	0	0	0	0	0	0	1047046
714	-1	0	0	N	2500	0	1	93	14	0	0	0	0	0	0	0	0	0	0	0	0	0	0	0	1047078
715	-1	0	0	N	2500	0	2	508	154	1	3	7	0	0	0	0	0	0	0	0	0	0	0	0	1047078
716	-1	0	0	N	2500	0	2	1053	354	1	3	5	0	0	0	0	0	0	0	0	0	0	0	0	1047093
717	-1	0	0	N	2500	0	2	648	230	1	3	5	0	0	0	0	0	0	0	0	0	0	0	0	1047187
718	-1	0	0	N	2500	0	1	109	18	0	0	0	0	0	0	0	0	0	0	0	0	0	0	0	1047203
719	-1	0	0	N	2500	0	2	585	306	1	3	6	0	0	0	0	0	0	0	0	0	0	0	0	1047234
720	-1	0	0	N	2500	0	2	933	343	1	3	6	0	0	0	0	0	0	0	0	0	0	0	0	1047296
721	-1	0	0	N	2500	0	2	821	239	1	4	7	0	0	0	0	0	0	0	0	0	0	0	0	1047343
722	-1	0	0	N	2500	0	2	536	264	0	3	5	0	0	0	0	0	0	0	0	0	0	0	0	1047343
723	-1	0	0	N	2500	0	2	621	220	0	2	4	0	0	0	0	0	0	0	0	0	0	0	0	1047359
724	-1	0	0	N	2500	0	2	551	195	1	4	7	0	0	0	0	0	0	0	0	0	0	0	0	1047375
725	-1	0	0	N	2500	0	1	146	30	0	0	0	0	0	0	0	0	0	0	0	0	0	0	0	1047421
726	-1	0	0	N	2500	0	2	527	204	0	0	0	0	0	0	0	0	0	0	0	0	0	0	0	1047578
727	-1	0	0	N	2500	0	1	752	436	0	0	1	0	0	0	0	0	0	0	0	0	0	0	0	1047578
728	-1	0	0	N	2500	0	2	354	154	0	0	0	0	0	0	0	0	0	0	0	0	0	0	0	1047578
729	-1	0	0	N	2500	0	2	530	236	0	3	5	0	0	0	0	0	0	0	0	0	0	0	0	1047609
730	-1	0	0	N	2500	0	2	759	239	1	3	5	0	0	0	0	0	0	0	0	0	0	0	0	1047609
731	-1	0	0	N	2500	0	2	805	325	1	3	6	0	0	0	0	0	0	0	0	0	0	0	0	1047656
732	-1	0	0	N	2500	0	1	131	25	0	0	0	0	0	0	0	0	0	0	0	0	0	0	0	1047671
733	-1	0	0	N	2500	0	2	601	254	1	4	8	0	0	0	0	0	0	0	0	0	0	0	0	1047734
734	-1	0	0	N	2500	0	2	1000	425	1	4	7	0	0	0	0	0	0	0	0	0	0	0	0	1047765
735	-1	0	0	N	2500	0	2	661	234	1	5	9	0	0	0	0	0	0	0	0	0	0	0	0	1047843
736	-1	0	0	N	2500	0	2	623	272	1	3	6	0	0	0	0	0	0	0	0	0	0	0	0	1047843
737	-1	0	0	N	2500	0	2	874	283	1	4	7	0	0	0	0	0	0	0	0	0	0	0	0	1047859
738	-1	0	0	N	2500	0	2	444	171	97	114	29	0	0	0	0	0	0	0	0	0	0	0	0	1047875
739	-1	0	0	N	2500	0	2	562	322	1	3	6	0	0	0	0	0	0	0	0	0	0	0	0	1047906
740	-1	0	0	N	2500	0	2	413	202	1	4	8	0	0	0	0	0	0	0	0	0	0	0	0	1047921
741	-1	0	0	N	2500	0	2	461	213	1	3	7	0	0	0	0	0	0	0	0	0	0	0	0	1047968
742	-1	0	0	N	2500	0	2	767	279	116	138	34	0	0	0	0	0	0	0	0	0	0	0	0	1048062
743	-1	0	0	N	2500	0	2	582	186	1	4	7	0	0	0	0	0	0	0	0	0	0	0	0	1048109
744	-1	0	0	N	2500	0	2	966	317	1	3	6	0	0	0	0	0	0	0	0	0	0	0	0	1048171
745	-1	0	0	N	2500	0	2	872	287	1	3	5	0	0	0	0	0	0	0	0	0	0	0	0	1048234
746	-1	0	0	N	2500	0	1	109	18	0	0	0	0	0	0	0	0	0	0	0	0	0	0	0	1048250
747	-1	0	0	N	2500	0	1	102	16	0	0	0	0	0	0	0	0	0	0	0	0	0	0	0	1048265
748	-1	0	0	N	2500	0	2	895	303	1	3	5	0	0	0	0	0	0	0	0	0	0	0	0	1048328
749	-1	0	0	N	2500	0	1	108	20	0	0	0	0	0	0	0	0	0	0	0	0	0	0	0	1048359
750	-1	0	0	N	2500	0	2	765	240	1	4	7	0	0	0	0	0	0	0	0	0	0	0	0	1048375
751	-1	0	0	N	2500	0	1	132	25	0	0	0	0	0	0	0	0	0	0	0	0	0	0	0	1048468
752	-1	0	0	N	2500	0	2	945	360	1	3	5	0	0	0	0	0	0	0	0	0	0	0	0	1048468
753	-1	0	0	N	2500	0	2	822	326	81	95	24	0	0	0	0	0	0	0	0	0	0	0	0	1048484
754	-1	0	0	N	2500	0	2	1015	307	0	2	3	0	0	0	0	0	0	0	0	0	0	0	0	1048515
755	-1	0	0	N	2500	0	2	809	275	1	3	5	0	0	0	0	0	0	0	0	0	0	0	0	1048531
756	-1	0	0	N	2500	0	2	844	282	0	2	4	0	0	0	0	0	0	0	0	0	0	0	0	1048609
757	-1	0	0	N	2500	0	1	128	24	0	0	0	0	0	0	0	0	0	0	0	0	0	0	0	1048609
758	-1	0	0	N	2500	0	2	742	270	1	4	8	0	0	0	0	0	0	0	0	0	0	0	0	1048625
759	-1	0	0	N	2500	0	2	721	229	1	3	6	0	0	0	0	0	0	0	0	0	0	0	0	1048625
760	-1	0	0	N	2500	0	2	1135	411	1	4	6	0	0	0	0	0	0	0	0	0	0	0	0	1048625
761	-1	0	0	N	2500	0	2	615	286	0	3	5	0	0	0	0	0	0	0	0	0	0	0	0	1048640
762	-1	0	0	N	2500	0	2	1045	385	1	3	5	0	0	0	0	0	0	0	0	0	0	0	0	1048687
763	-1	0	0	N	2500	0	2	562	237	100	118	29	0	0	0	0	0	0	0	0	0	0	0	0	1048718
764	-1	0	0	N	2500	0	2	522	277	0	2	5	0	0	0	0	0	0	0	0	0	0	0	0	1048734
765	-1	0	0	N	2500	0	1	85	14	0	0	0	0	0	0	0	0	0	0	0	0	0	0	0	1048765
766	-1	0	0	N	2500	0	2	879	330	1	3	4	0	0	0	0	0	0	0	0	0	0	0	0	1048781
767	-1	0	0	N	2500	0	1	116	20	0	0	0	0	0	0	0	0	0	0	0	0	0	0	0	1048812
768	-1	0	0	N	2500	0	1	148	28	0	0	0	0	0	0	0	0	0	0	0	0	0	0	0	1048828
769	-1	0	0	N	2500	0	2	940	346	86	103	24	0	0	0	0	0	0	0	0	0	0	0	0	1048828
770	-1	0	0	N	2500	0	2	966	350	1	4	6	0	0	0	0	0	0	0	0	0	0	0	0	1048859
771	-1	0	0	N	2500	0	2	603	246	1	4	8	0	0	0	0	0	0	0	0	0	0	0	0	1048859
772	-1	0	0	N	2500	0	2	532	276	1	4	7	0	0	0	0	0	0	0	0	0	0	0	0	1048875
773	-1	0	0	N	2500	0	1	103	17	0	0	0	0	0	0	0	0	0	0	0	0	0	0	0	1048890
774	-1	0	0	N	2500	0	2	464	181	1	5	9	0	0	0	0	0	0	0	0	0	0	0	0	1048906
775	-1	0	0	N	2500	0	2	580	297	104	123	28	0	0	0	0	0	0	0	0	0	0	0	0	1048953
776	-1	0	0	N	2500	0	2	370	132	0	2	4	0	0	0	0	0	0	0	0	0	0	0	0	1049000
777	-1	0	0	N	2500	0	2	872	299	1	3	5	0	0	0	0	0	0	0	0	0	0	0	0	1049031
778	-1	0	0	N	2500	0	2	665	258	0	2	4	0	0	0	0	0	0	0	0	0	0	0	0	1049031
779	-1	0	0	N	2500	0	2	484	229	1	5	9	0	0	0	0	0	0	0	0	0	0	0	0	1049171
780	-1	0	0	N	2500	0	2	619	271	0	2	4	0	0	0	0	0	0	0	0	0	0	0	0	1049171
781	-1	0	0	N	2500	0	2	848	305	1	5	8	0	0	0	0	0	0	0	0	0	0	0	0	1049187
782	-1	0	0	N	2500	0	1	123	23	0	0	0	0	0	0	0	0	0	0	0	0	0	0	0	1049218
783	-1	0	0	N	2500	0	2	734	214	1	5	7	0	0	0	0	0	0	0	0	0	0	0	0	1049234
784	-1	0	0	N	2500	0	2	882	305	1	3	6	0	0	0	0	0	0	0	0	0	0	0	0	1049312
785	-1	0	0	N	2500	0	2	810	283	1	2	5	0	0	0	0	0	0	0	0	0	0	0	0	1049328
786	-1	0	0	N	2500	0	2	914	327	1	3	5	0	0	0	0	0	0	0	0	0	0	0	0	1049343
787	-1	0	0	N	2500	0	2	548	241	1	4	5	0	0	0	0	0	0	0	0	0	0	0	0	1049375
788	-1	0	0	N	2500	0	2	706	279	1	4	7	0	0	0	0	0	0	0	0	0	0	0	0	1049406
789	-1	0	0	N	2500	0	2	735	324	1	3	5	0	0	0	0	0	0	0	0	0	0	0	0	1049453
790	-1	0	0	N	2500	0	2	661	338	1	5	8	0	0	0	0	0	0	0	0	0	0	0	0	1049515
791	-1	0	0	N	2500	0	2	521	210	0	2	5	0	0	0	0	0	0	0	0	0	0	0	0	1049515
792	-1	0	0	N	2500	0	2	562	296	1	3	6	0	0	0	0	0	0	0	0	0	0	0	0	1049531
793	-1	0	0	N	2500	0	2	477	221	1	5	9	0	0	0	0	0	0	0	0	0	0	0	0	1049609
794	-1	0	0	N	2500	0	2	592	302	90	105	27	0	0	0	0	0	0	0	0	0	0	0	0	1049703
795	-1	0	0	N	2500	0	2	734	261	1	5	8	0	0	0	0	0	0	0	0	0	0	0	0	1049703
796	-1	0	0	N	2500	0	2	524	229	1	4	8	0	0	0	0	0	0	0	0	0	0	0	0	1049718
797	-1	0	0	N	2500	0	2	914	336	1	3	5	0	0	0	0	0	0	0	0	0	0	0	0	1049750
798	-1	0	0	N	2500	0	1	115	20	0	0	0	0	0	0	0	0	0	0	0	0	0	0	0	1049765
799	-1	0	0	N	2500	0	2	504	242	89	105	25	0	0	0	0	0	0	0	0	0	0	0	0	1049781
800	-1	0	0	N	2500	0	2	892	276	1	3	5	0	0	0	0	0	0	0	0	0	0	0	0	1049812
801	-1	0	0	N	2500	0	2	459	190	72	86	22	0	0	0	0	0	0	0	0	0	0	0	0	1049828
802	-1	0	0	N	2500	0	1	103	18	0	0	0	0	0	0	0	0	0	0	0	0	0	0	0	1049875
803	-1	0	0	N	2500	0	2	488	225	70	83	24	0	0	0	0	0	0	0	0	0	0	0	0	1049906
804	-1	0	0	N	2500	0	2	604	288	35	42	12	0	0	0	0	0	0	0	0	0	0	0	0	1049937
805	-1	0	0	N	2500	0	2	959	346	1	4	6	0	0	0	0	0	0	0	0	0	0	0	0	1049937
806	-1	0	0	N	2500	0	2	601	261	2	7	8	0	0	0	0	0	0	0	0	0	0	0	0	1049937
807	-1	0	0	N	2500	0	2	820	309	1	3	5	0	0	0	0	0	0	0	0	0	0	0	0	1049937
808	-1	0	0	N	2500	0	2	996	331	2	6	6	0	0	0	0	0	0	0	0	0	0	0	0	1050000
809	-1	0	0	N	2500	0	1	112	18	0	0	0	0	0	0	0	0	0	0	0	0	0	0	0	1050000
810	-1	0	0	N	2500	0	2	533	271	0	2	5	0	0	0	0	0	0	0	0	0	0	0	0	1050046
811	-1	0	0	N	2500	0	2	891	304	0	2	5	0	0	0	0	0	0	0	0	0	0	0	0	1050046
812	-1	0	0	N	2500	0	1	110	22	0	0	0	0	0	0	0	0	0	0	0	0	0	0	0	1050062
813	-1	0	0	N	2500	0	2	796	273	1	4	9	0	0	0	0	0	0	0	0	0	0	0	0	1050156
814	-1	0	0	N	2500	0	2	516	253	1	5	9	0	0	0	0	0	0	0	0	0	0	0	0	1050187
815	-1	0	0	N	2500	0	2	1016	339	1	3	5	0	0	0	0	0	0	0	0	0	0	0	0	1050218
816	-1	0	0	N	2500	0	2	614	295	1	4	5	0	0	0	0	0	0	0	0	0	0	0	0	1050250
817	-1	0	0	N	2500	0	2	495	202	1	4	8	0	0	0	0	0	0	0	0	0	0	0	0	1050281
818	-1	0	0	N	2500	0	1	149	23	0	1	4	0	0	0	0	0	0	0	0	0	0	0	0	1050281
819	-1	0	0	N	2500	0	2	771	387	1	3	6	0	0	0	0	0	0	0	0	0	0	0	0	1050312
820	-1	0	0	N	2500	0	1	92	14	0	0	0	0	0	0	0	0	0	0	0	0	0	0	0	1050328
821	-1	0	0	N	2500	0	2	513	238	0	3	6	0	0	0	0	0	0	0	0	0	0	0	0	1050375
822	-1	0	0	N	2500	0	1	109	19	0	0	0	0	0	0	0	0	0	0	0	0	0	0	0	1050390
823	-1	0	0	N	2500	0	2	563	286	1	3	6	0	0	0	0	0	0	0	0	0	0	0	0	1050406
824	-1	0	0	N	2500	0	2	580	314	1	3	6	0	0	0	0	0	0	0	0	0	0	0	0	1050515
825	-1	0	0	N	2500	0	1	127	24	0	0	0	0	0	0	0	0	0	0	0	0	0	0	0	1050546
826	-1	0	0	N	2500	0	1	125	23	0	0	0	0	0	0	0	0	0	0	0	0	0	0	0	1050593
827	-1	0	0	N	2500	0	2	699	256	1	4	7	0	0	0	0	0	0	0	0	0	0	0	0	1050718
828	-1	0	0	N	2500	0	2	719	260	1	3	6	0	0	0	0	0	0	0	0	0	0	0	0	1050734
829	-1	0	0	N	2500	0	2	671	255	87	102	24	0	0	0	0	0	0	0	0	0	0	0	0	1050750
830	-1	0	0	N	2500	0	2	487	251	1	7	10	0	0	0	0	0	0	0	0	0	0	0	0	1050796
831	-1	0	0	N	2500	0	2	691	203	61	73	19	0	0	0	0	0	0	0	0	0	0	0	0	1050859
832	-1	0	0	N	2500	0	2	905	297	143	171	40	0	0	0	0	0	0	0	0	0	0	0	0	1050953
833	-1	0	0	N	2500	0	1	112	19	0	0	0	0	0	0	0	0	0	0	0	0	0	0	0	1050968
834	-1	0	0	N	2500	0	2	449	184	1	4	7	0	0	0	0	0	0	0	0	0	0	0	0	1051015
835	-1	0	0	N	2500	0	2	481	190	1	4	8	0	0	0	0	0	0	0	0	0	0	0	0	1051031
836	-1	0	0	N	2500	0	2	923	318	1	5	5	0	0	0	0	0	0	0	0	0	0	0	0	1051062
837	-1	0	0	N	2500	0	2	708	314	0	2	5	0	0	0	0	0	0	0	0	0	0	0	0	1051078
838	-1	0	0	N	2500	0	2	893	309	0	2	5	0	0	0	0	0	0	0	0	0	0	0	0	1051125
839	-1	0	0	N	2500	0	1	124	22	0	0	0	0	0	0	0	0	0	0	0	0	0	0	0	1051125
840	-1	0	0	N	2500	0	2	627	304	1	4	6	0	0	0	0	0	0	0	0	0	0	0	0	1051125
841	-1	0	0	N	2500	0	2	469	237	1	5	9	0	0	0	0	0	0	0	0	0	0	0	0	1051203
842	-1	0	0	N	2500	0	2	808	286	103	122	31	0	0	0	0	0	0	0	0	0	0	0	0	1051218
843	-1	0	0	N	2500	0	2	971	356	1	4	6	0	0	0	0	0	0	0	0	0	0	0	0	1051234
844	-1	0	0	N	2500	0	2	487	212	1	4	8	0	0	0	0	0	0	0	0	0	0	0	0	1051234
845	-1	0	0	N	2500	0	2	536	217	1	5	9	0	0	0	0	0	0	0	0	0	0	0	0	1051250
846	-1	0	0	N	2500	0	1	142	26	0	0	0	0	0	0	0	0	0	0	0	0	0	0	0	1051296
847	-1	0	0	N	2500	0	2	835	284	89	105	24	0	0	0	0	0	0	0	0	0	0	0	0	1051343
848	-1	0	0	N	2500	0	2	849	293	107	125	30	0	0	0	0	0	0	0	0	0	0	0	0	1051375
849	-1	0	0	N	2500	0	2	564	273	95	112	27	0	0	0	0	0	0	0	0	0	0	0	0	1051421
850	-1	0	0	N	2500	0	2	736	298	0	2	4	0	0	0	0	0	0	0	0	0	0	0	0	1051453
851	-1	0	0	N	2500	0	2	599	302	1	3	6	0	0	0	0	0	0	0	0	0	0	0	0	1051500
852	-1	0	0	N	2500	0	2	469	218	1	3	6	0	0	0	0	0	0	0	0	0	0	0	0	1051531
853	-1	0	0	N	2500	0	2	508	209	1	4	7	0	0	0	0	0	0	0	0	0	0	0	0	1051546
854	-1	0	0	N	2500	0	2	538	167	1	3	5	0	0	0	0	0	0	0	0	0	0	0	0	1051562
855	-1	0	0	N	2500	0	2	452	178	0	0	0	0	0	0	0	0	0	0	0	0	0	0	0	1051578
856	-1	0	0	N	2500	0	2	663	324	0	3	6	0	0	0	0	0	0	0	0	0	0	0	0	1051609
857	-1	0	0	N	2500	0	2	490	207	1	5	9	0	0	0	0	0	0	0	0	0	0	0	0	1051625
858	-1	0	0	N	2500	0	2	783	244	1	5	5	0	0	0	0	0	0	0	0	0	0	0	0	1051640
859	-1	0	0	N	2500	0	1	154	31	0	0	0	0	0	0	0	0	0	0	0	0	0	0	0	1051718
860	-1	0	0	N	2500	0	2	408	199	1	5	9	0	0	0	0	0	0	0	0	0	0	0	0	1051718
861	-1	0	0	N	2500	0	2	547	187	1	5	8	0	0	0	0	0	0	0	0	0	0	0	0	1051734
862	-1	0	0	N	2500	0	2	678	240	1	4	7	0	0	0	0	0	0	0	0	0	0	0	0	1051765
863	-1	0	0	N	2500	0	2	666	255	0	2	5	0	0	0	0	0	0	0	0	0	0	0	0	1051828
864	-1	0	0	N	2500	0	2	450	148	58	69	19	0	0	0	0	0	0	0	0	0	0	0	0	1051859
865	-1	0	0	N	2500	0	1	102	17	0	0	0	0	0	0	0	0	0	0	0	0	0	0	0	1051875
866	-1	0	0	N	2500	0	2	895	298	0	2	3	0	0	0	0	0	0	0	0	0	0	0	0	1051906
867	-1	0	0	N	2500	0	2	535	244	1	4	8	0	0	0	0	0	0	0	0	0	0	0	0	1051953
868	-1	0	0	N	2500	0	2	787	300	83	97	23	0	0	0	0	0	0	0	0	0	0	0	0	1051968
869	-1	0	0	N	2500	0	2	814	299	87	102	24	0	0	0	0	0	0	0	0	0	0	0	0	1051984
870	-1	0	0	N	2500	0	2	580	200	1	5	8	0	0	0	0	0	0	0	0	0	0	0	0	1052000
871	-1	0	0	N	2500	0	2	620	317	1	4	7	0	0	0	0	0	0	0	0	0	0	0	0	1052078
872	-1	0	0	N	2500	0	2	855	294	1	4	6	0	0	0	0	0	0	0	0	0	0	0	0	1052078
873	-1	0	0	N	2500	0	2	824	299	1	4	5	0	0	0	0	0	0	0	0	0	0	0	0	1052093
874	-1	0	0	N	2500	0	2	657	219	1	5	8	0	0	0	0	0	0	0	0	0	0	0	0	1052093
875	-1	0	0	N	2500	0	2	538	274	0	2	5	0	0	0	0	0	0	0	0	0	0	0	0	1052093
876	-1	0	0	N	2500	0	2	762	383	1	3	6	0	0	0	0	0	0	0	0	0	0	0	0	1052109
877	-1	0	0	N	2500	0	2	685	289	1	3	6	0	0	0	0	0	0	0	0	0	0	0	0	1052109
878	-1	0	0	N	2500	0	2	855	292	1	3	6	0	0	0	0	0	0	0	0	0	0	0	0	1052140
879	-1	0	0	N	2500	0	2	522	225	73	87	23	0	0	0	0	0	0	0	0	0	0	0	0	1052187
880	-1	0	0	N	2500	0	2	691	222	1	4	8	0	0	0	0	0	0	0	0	0	0	0	0	1052343
881	-1	0	0	N	2500	0	2	801	303	0	2	5	0	0	0	0	0	0	0	0	0	0	0	0	1052375
882	-1	0	0	N	2500	0	2	824	300	0	2	4	0	0	0	0	0	0	0	0	0	0	0	0	1052375
883	-1	0	0	N	2500	0	1	125	23	0	0	0	0	0	0	0	0	0	0	0	0	0	0	0	1052406
884	-1	0	0	N	2500	0	2	527	214	1	6	10	0	0	0	0	0	0	0	0	0	0	0	0	1052437
885	-1	0	0	N	2500	0	2	699	231	1	3	6	0	0	0	0	0	0	0	0	0	0	0	0	1052437
886	-1	0	0	N	2500	0	2	569	225	1	5	9	0	0	0	0	0	0	0	0	0	0	0	0	1052453
887	-1	0	0	N	2500	0	2	590	244	1	3	5	0	0	0	0	0	0	0	0	0	0	0	0	1052515
888	-1	0	0	N	2500	0	2	567	266	1	3	6	0	0	0	0	0	0	0	0	0	0	0	0	1052515
889	-1	0	0	N	2500	0	2	617	295	1	3	6	0	0	0	0	0	0	0	0	0	0	0	0	1052531
890	-1	0	0	N	2500	0	2	519	197	0	3	5	0	0	0	0	0	0	0	0	0	0	0	0	1052593
891	-1	0	0	N	2500	0	2	530	267	1	3	6	0	0	0	0	0	0	0	0	0	0	0	0	1052609
892	-1	0	0	N	2500	0	1	131	25	0	0	0	0	0	0	0	0	0	0	0	0	0	0	0	1052625
893	-1	0	0	N	2500	0	1	162	36	0	0	0	0	0	0	0	0	0	0	0	0	0	0	0	1052640
894	-1	0	0	N	2500	0	2	700	329	1	3	4	0	0	0	0	0	0	0	0	0	0	0	0	1052828
895	-1	0	0	N	2500	0	2	443	229	1	5	10	0	0	0	0	0	0	0	0	0	0	0	0	1052828
896	-1	0	0	N	2500	0	1	108	18	0	0	0	0	0	0	0	0	0	0	0	0	0	0	0	1052906
897	-1	0	0	N	2500	0	2	570	232	1	3	6	0	0	0	0	0	0	0	0	0	0	0	0	1052937
898	-1	0	0	N	2500	0	1	121	23	0	0	0	0	0	0	0	0	0	0	0	0	0	0	0	1052937
899	-1	0	0	N	2500	0	1	119	22	0	0	0	0	0	0	0	0	0	0	0	0	0	0	0	1052968
900	-1	0	0	N	2500	0	2	921	305	3	8	6	0	0	0	0	0	0	0	0	0	0	0	0	1053031
901	-1	0	0	N	2500	0	2	876	315	99	116	27	0	0	0	0	0	0	0	0	0	0	0	0	1053046
902	-1	0	0	N	2500	0	2	420	174	0	0	0	0	0	0	0	0	0	0	0	0	0	0	0	1053062
903	-1	0	0	N	2500	0	2	803	226	1	4	7	0	0	0	0	0	0	0	0	0	0	0	0	1053062
904	-1	0	0	N	2500	0	2	656	305	1	3	5	0	0	0	0	0	0	0	0	0	0	0	0	1053125
905	-1	0	0	N	2500	0	2	977	337	1	3	5	0	0	0	0	0	0	0	0	0	0	0	0	1053140
906	-1	0	0	N	2500	0	2	500	224	1	4	6	0	0	0	0	0	0	0	0	0	0	0	0	1053171
907	-1	0	0	N	2500	0	2	515	256	1	3	7	0	0	0	0	0	0	0	0	0	0	0	0	1053171
908	-1	0	0	N	2500	0	1	112	21	0	0	0	0	0	0	0	0	0	0	0	0	0	0	0	1053187
909	-1	0	0	N	2500	0	2	870	309	1	5	7	0	0	0	0	0	0	0	0	0	0	0	0	1053203
910	-1	0	0	N	2500	0	1	141	27	0	0	0	0	0	0	0	0	0	0	0	0	0	0	0	1053218
911	-1	0	0	N	2500	0	1	100	17	0	0	0	0	0	0	0	0	0	0	0	0	0	0	0	1053265
912	-1	0	0	N	2500	0	2	563	169	68	82	23	0	0	0	0	0	0	0	0	0	0	0	0	1053312
913	-1	0	0	N	2500	0	1	82	12	0	0	0	0	0	0	0	0	0	0	0	0	0	0	0	1053343
914	-1	0	0	N	2500	0	2	780	254	0	2	4	0	0	0	0	0	0	0	0	0	0	0	0	1053390
915	-1	0	0	N	2500	0	2	1003	331	1	3	5	0	0	0	0	0	0	0	0	0	0	0	0	1053421
916	-1	0	0	N	2500	0	2	532	250	0	2	5	0	0	0	0	0	0	0	0	0	0	0	0	1053468
917	-1	0	0	N	2500	0	2	861	298	0	2	4	0	0	0	0	0	0	0	0	0	0	0	0	1053468
918	-1	0	0	N	2500	0	2	526	226	1	4	8	0	0	0	0	0	0	0	0	0	0	0	0	1053531
919	-1	0	0	N	2500	0	2	655	220	0	3	5	0	0	0	0	0	0	0	0	0	0	0	0	1053640
920	-1	0	0	N	2500	0	1	85	12	0	0	0	0	0	0	0	0	0	0	0	0	0	0	0	1053656
921	-1	0	0	N	2500	0	1	123	18	0	0	0	0	0	0	0	0	0	0	0	0	0	0	0	1053656
922	-1	0	0	N	2500	0	2	559	226	74	88	21	0	0	0	0	0	0	0	0	0	0	0	0	1053890
923	-1	0	0	N	2500	0	2	470	170	1	3	6	0	0	0	0	0	0	0	0	0	0	0	0	1053890
924	-1	0	0	N	2500	0	2	524	242	91	107	26	0	0	0	0	0	0	0	0	0	0	0	0	1053906
925	-1	0	0	N	2500	0	2	727	291	1	4	9	0	0	0	0	0	0	0	0	0	0	0	0	1053921
926	-1	0	0	N	2500	0	2	549	268	1	5	9	0	0	0	0	0	0	0	0	0	0	0	0	1053921
927	-1	0	0	N	2500	0	2	886	284	1	3	5	0	0	0	0	0	0	0	0	0	0	0	0	1054015
928	-1	0	0	N	2500	0	1	121	22	0	0	0	0	0	0	0	0	0	0	0	0	0	0	0	1054078
929	-1	0	0	N	2500	0	2	476	203	1	3	6	0	0	0	0	0	0	0	0	0	0	0	0	1054093
930	-1	0	0	N	2500	0	1	135	26	0	0	0	0	0	0	0	0	0	0	0	0	0	0	0	1054218
931	-1	0	0	N	2500	0	2	800	327	1	3	6	0	0	0	0	0	0	0	0	0	0	0	0	1054265
932	-1	0	0	N	2500	0	2	530	271	0	3	5	0	0	0	0	0	0	0	0	0	0	0	0	1054375
933	-1	0	0	N	2500	0	2	690	249	1	4	8	0	0	0	0	0	0	0	0	0	0	0	0	1054375
934	-1	0	0	N	2500	0	2	562	243	83	97	24	0	0	0	0	0	0	0	0	0	0	0	0	1054437
935	-1	0	0	N	2500	0	2	937	358	1	3	6	0	0	0	0	0	0	0	0	0	0	0	0	1054500
936	-1	0	0	N	2500	0	2	685	214	1	3	7	0	0	0	0	0	0	0	0	0	0	0	0	1054515
937	-1	0	0	N	2500	0	2	523	188	0	3	5	0	0	0	0	0	0	0	0	0	0	0	0	1054562
938	-1	0	0	N	2500	0	2	881	293	2	6	6	0	0	0	0	0	0	0	0	0	0	0	0	1054593
939	-1	0	0	N	2500	0	2	606	270	1	4	8	0	0	0	0	0	0	0	0	0	0	0	0	1054593
940	-1	0	0	N	2500	0	2	598	255	1	4	9	0	0	0	0	0	0	0	0	0	0	0	0	1054609
941	-1	0	0	N	2500	0	2	730	278	0	2	5	0	0	0	0	0	0	0	0	0	0	0	0	1054656
942	-1	0	0	N	2500	0	2	531	276	1	3	6	0	0	0	0	0	0	0	0	0	0	0	0	1054718
943	-1	0	0	N	2500	0	2	592	221	1	3	5	0	0	0	0	0	0	0	0	0	0	0	0	1054796
944	-1	0	0	N	2500	0	2	721	249	1	3	5	0	0	0	0	0	0	0	0	0	0	0	0	1054796
945	-1	0	0	N	2500	0	2	585	252	1	4	6	0	0	0	0	0	0	0	0	0	0	0	0	1054843
946	-1	0	0	N	2500	0	2	1006	315	1	3	5	0	0	0	0	0	0	0	0	0	0	0	0	1054875
947	-1	0	0	N	2500	0	2	459	242	1	4	8	0	0	0	0	0	0	0	0	0	0	0	0	1054875
948	-1	0	0	N	2500	0	1	103	18	0	0	0	0	0	0	0	0	0	0	0	0	0	0	0	1054906
949	-1	0	0	N	2500	0	2	1105	400	98	116	27	0	0	0	0	0	0	0	0	0	0	0	0	1054921
950	-1	0	0	N	2500	0	1	136	26	0	0	0	0	0	0	0	0	0	0	0	0	0	0	0	1054937
951	-1	0	0	N	2500	0	1	98	16	0	0	0	0	0	0	0	0	0	0	0	0	0	0	0	1055015
952	-1	0	0	N	2500	0	2	606	230	1	5	9	0	0	0	0	0	0	0	0	0	0	0	0	1055031
953	-1	0	0	N	2500	0	2	467	224	1	4	8	0	0	0	0	0	0	0	0	0	0	0	0	1055031
954	-1	0	0	N	2500	0	1	218	68	14	56	101	0	0	0	0	0	0	0	0	0	0	0	0	1055078
955	-1	0	0	N	2500	0	1	146	27	0	0	0	0	0	0	0	0	0	0	0	0	0	0	0	1055109
956	-1	0	0	N	2500	0	2	529	185	1	5	10	0	0	0	0	0	0	0	0	0	0	0	0	1055156
957	-1	0	0	N	2500	0	2	898	339	1	4	7	0	0	0	0	0	0	0	0	0	0	0	0	1055171
958	-1	0	0	N	2500	0	2	580	262	1	4	8	0	0	0	0	0	0	0	0	0	0	0	0	1055171
959	-1	0	0	N	2500	0	2	781	262	0	2	4	0	0	0	0	0	0	0	0	0	0	0	0	1055234
960	-1	0	0	N	2500	0	2	948	300	0	3	4	0	0	0	0	0	0	0	0	0	0	0	0	1055234
961	-1	0	0	N	2500	0	2	534	190	1	3	6	0	0	0	0	0	0	0	0	0	0	0	0	1055250
962	-1	0	0	N	2500	0	2	445	209	1	3	5	0	0	0	0	0	0	0	0	0	0	0	0	1055296
963	-1	0	0	N	2500	0	1	163	34	0	0	0	0	0	0	0	0	0	0	0	0	0	0	0	1055328
964	-1	0	0	N	2500	0	2	672	232	1	4	7	0	0	0	0	0	0	0	0	0	0	0	0	1055375
965	-1	0	0	N	2500	0	2	481	173	63	73	20	0	0	0	0	0	0	0	0	0	0	0	0	1055437
966	-1	0	0	N	2500	0	2	822	299	1	4	8	0	0	0	0	0	0	0	0	0	0	0	0	1055453
967	-1	0	0	N	2500	0	2	926	308	1	3	5	0	0	0	0	0	0	0	0	0	0	0	0	1055468
968	-1	0	0	N	2500	0	2	549	191	111	129	33	0	0	0	0	0	0	0	0	0	0	0	0	1055515
969	-1	0	0	N	2500	0	2	507	257	1	3	6	0	0	0	0	0	0	0	0	0	0	0	0	1055546
970	-1	0	0	N	2500	0	2	640	279	0	2	5	0	0	0	0	0	0	0	0	0	0	0	0	1055562
971	-1	0	0	N	2500	0	2	613	259	0	2	5	0	0	0	0	0	0	0	0	0	0	0	0	1055578
972	-1	0	0	N	2500	0	2	779	283	1	5	6	0	0	0	0	0	0	0	0	0	0	0	0	1055578
973	-1	0	0	N	2500	0	1	120	20	0	0	0	0	0	0	0	0	0	0	0	0	0	0	0	1055593
974	-1	0	0	N	2500	0	2	615	276	1	3	7	0	0	0	0	0	0	0	0	0	0	0	0	1055625
975	-1	0	0	N	2500	0	2	593	316	1	3	6	0	0	0	0	0	0	0	0	0	0	0	0	1055625
976	-1	0	0	N	2500	0	2	482	216	1	4	8	0	0	0	0	0	0	0	0	0	0	0	0	1055640
977	-1	0	0	N	2500	0	2	430	173	1	3	7	0	0	0	0	0	0	0	0	0	0	0	0	1055671
978	-1	0	0	N	2500	0	2	712	362	1	3	6	0	0	0	0	0	0	0	0	0	0	0	0	1055687
979	-1	0	0	N	2500	0	2	461	182	1	3	7	0	0	0	0	0	0	0	0	0	0	0	0	1055718
980	-1	0	0	N	2500	0	2	478	227	1	5	9	0	0	0	0	0	0	0	0	0	0	0	0	1055750
981	-1	0	0	N	2500	0	1	136	25	0	0	0	0	0	0	0	0	0	0	0	0	0	0	0	1055765
982	-1	0	0	N	2500	0	2	482	206	1	4	9	0	0	0	0	0	0	0	0	0	0	0	0	1055781
983	-1	0	0	N	2500	0	2	519	232	109	129	34	0	0	0	0	0	0	0	0	0	0	0	0	1055796
984	-1	0	0	N	2500	0	2	428	167	81	96	25	0	0	0	0	0	0	0	0	0	0	0	0	1055812
985	-1	0	0	N	2500	0	2	592	281	98	115	29	0	0	0	0	0	0	0	0	0	0	0	0	1055890
986	-1	0	0	N	2500	0	2	769	293	0	2	4	0	0	0	0	0	0	0	0	0	0	0	0	1055906
987	-1	0	0	N	2500	0	2	673	290	0	2	5	0	0	0	0	0	0	0	0	0	0	0	0	1055937
988	-1	0	0	N	2500	0	2	649	287	1	3	5	0	0	0	0	0	0	0	0	0	0	0	0	1055968
989	-1	0	0	N	2500	0	1	98	15	0	0	0	0	0	0	0	0	0	0	0	0	0	0	0	1056031
990	-1	0	0	N	2500	0	2	811	273	0	2	3	0	0	0	0	0	0	0	0	0	0	0	0	1056046
991	-1	0	0	N	2500	0	1	156	30	0	0	0	0	0	0	0	0	0	0	0	0	0	0	0	1056062
992	-1	0	0	N	2500	0	2	592	287	1	3	6	0	0	0	0	0	0	0	0	0	0	0	0	1056156
993	-1	0	0	N	2500	0	2	911	351	1	3	5	0	0	0	0	0	0	0	0	0	0	0	0	1056171
994	-1	0	0	N	2500	0	2	737	272	1	4	8	0	0	0	0	0	0	0	0	0	0	0	0	1056234
995	-1	0	0	N	2500	0	2	381	166	69	82	24	0	0	0	0	0	0	0	0	0	0	0	0	1056312
996	-1	0	0	N	2500	0	2	565	257	101	118	27	0	0	0	0	0	0	0	0	0	0	0	0	1056359
997	-1	0	0	N	2500	0	1	110	20	0	0	0	0	0	0	0	0	0	0	0	0	0	0	0	1056390
998	-1	0	0	N	2500	0	2	950	347	5	14	9	0	0	0	0	0	0	0	0	0	0	0	0	1056406
999	-1	0	0	N	2500	0	2	853	325	114	133	32	0	0	0	0	0	0	0	0	0	0	0	0	1056421
1000	-1	0	0	N	2500	0	2	831	279	1	3	5	0	0	0	0	0	0	0	0	0	0	0	0	1056437
1001	-1	0	0	N	2500	0	2	738	223	91	108	28	0	0	0	0	0	0	0	0	0	0	0	0	1056453
1002	-1	0	0	N	2500	0	2	565	224	0	2	4	0	0	0	0	0	0	0	0	0	0	0	0	1056484
1003	-1	0	0	N	2500	0	2	757	278	0	2	4	0	0	0	0	0	0	0	0	0	0	0	0	1056484
1004	-1	0	0	N	2500	0	1	125	23	0	0	0	0	0	0	0	0	0	0	0	0	0	0	0	1056546
1005	-1	0	0	N	2500	0	2	506	213	82	98	27	0	0	0	0	0	0	0	0	0	0	0	0	1056562
1006	-1	0	0	N	2500	0	2	676	315	1	3	5	0	0	0	0	0	0	0	0	0	0	0	0	1056562
1007	-1	0	0	N	2500	0	2	645	281	1	4	6	0	0	0	0	0	0	0	0	0	0	0	0	1056578
1008	-1	0	0	N	2500	0	2	929	313	0	2	5	0	0	0	0	0	0	0	0	0	0	0	0	1056578
1009	-1	0	0	N	2500	0	2	736	246	1	6	12	0	0	0	0	0	0	0	0	0	0	0	0	1056593
1010	-1	0	0	N	2500	0	2	857	290	1	3	5	0	0	0	0	0	0	0	0	0	0	0	0	1056609
1011	-1	0	0	N	2500	0	1	143	29	0	0	0	0	0	0	0	0	0	0	0	0	0	0	0	1056625
1012	-1	0	0	N	2500	0	2	803	339	1	4	9	0	0	0	0	0	0	0	0	0	0	0	0	1056703
1013	-1	0	0	N	2500	0	2	557	234	80	95	25	0	0	0	0	0	0	0	0	0	0	0	0	1056718
1014	-1	0	0	N	2500	0	2	630	248	1	3	4	0	0	0	0	0	0	0	0	0	0	0	0	1056734
1015	-1	0	0	N	2500	0	2	957	334	1	3	6	0	0	0	0	0	0	0	0	0	0	0	0	1056765
1016	-1	0	0	N	2500	0	2	711	196	1	3	6	0	0	0	0	0	0	0	0	0	0	0	0	1056781
1017	-1	0	0	N	2500	0	2	495	264	0	2	5	0	0	0	0	0	0	0	0	0	0	0	0	1056781
1018	-1	0	0	N	2500	0	1	98	16	0	0	0	0	0	0	0	0	0	0	0	0	0	0	0	1056828
1019	-1	0	0	N	2500	0	2	858	285	1	3	4	0	0	0	0	0	0	0	0	0	0	0	0	1056875
1020	-1	0	0	N	2500	0	1	122	23	0	0	0	0	0	0	0	0	0	0	0	0	0	0	0	1056875
1021	-1	0	0	N	2500	0	2	397	125	1	4	7	0	0	0	0	0	0	0	0	0	0	0	0	1056890
1022	-1	0	0	N	2500	0	2	460	152	1	3	7	0	0	0	0	0	0	0	0	0	0	0	0	1056906
1023	-1	0	0	N	2500	0	1	143	29	0	0	0	0	0	0	0	0	0	0	0	0	0	0	0	1056921
1024	-1	0	0	N	2500	0	2	540	229	1	3	5	0	0	0	0	0	0	0	0	0	0	0	0	1056921
1025	-1	0	0	N	2500	0	2	868	279	93	108	25	0	0	0	0	0	0	0	0	0	0	0	0	1056921
1026	-1	0	0	N	2500	0	2	911	333	102	120	28	0	0	0	0	0	0	0	0	0	0	0	0	1056953
1027	-1	0	0	N	2500	0	2	617	202	1	3	6	0	0	0	0	0	0	0	0	0	0	0	0	1057015
1028	-1	0	0	N	2500	0	2	472	234	1	4	8	0	0	0	0	0	0	0	0	0	0	0	0	1057062
1029	-1	0	0	N	2500	0	2	580	268	84	98	23	0	0	0	0	0	0	0	0	0	0	0	0	1057078
1030	-1	0	0	N	2500	0	2	917	298	1	3	5	0	0	0	0	0	0	0	0	0	0	0	0	1057078
1031	-1	0	0	N	2500	0	2	462	213	1	3	7	0	0	0	0	0	0	0	0	0	0	0	0	1057093
1032	-1	0	0	N	2500	0	1	128	23	0	0	0	0	0	0	0	0	0	0	0	0	0	0	0	1057109
1033	-1	0	0	N	2500	0	2	518	257	110	130	33	0	0	0	0	0	0	0	0	0	0	0	0	1057125
1034	-1	0	0	N	2500	0	1	130	26	0	0	0	0	0	0	0	0	0	0	0	0	0	0	0	1057171
1035	-1	0	0	N	2500	0	2	905	335	1	3	6	0	0	0	0	0	0	0	0	0	0	0	0	1057171
1036	-1	0	0	N	2500	0	2	759	315	1	3	6	0	0	0	0	0	0	0	0	0	0	0	0	1057187
1037	-1	0	0	N	2500	0	2	459	200	1	4	7	0	0	0	0	0	0	0	0	0	0	0	0	1057218
1038	-1	0	0	N	2500	0	2	557	208	68	81	20	0	0	0	0	0	0	0	0	0	0	0	0	1057234
1039	-1	0	0	N	2500	0	2	675	243	1	4	8	0	0	0	0	0	0	0	0	0	0	0	0	1057250
1040	-1	0	0	N	2500	0	2	868	297	1	3	6	0	0	0	0	0	0	0	0	0	0	0	0	1057312
1041	-1	0	0	N	2500	0	2	570	235	1	4	8	0	0	0	0	0	0	0	0	0	0	0	0	1057328
1042	-1	0	0	N	2500	0	1	82	12	0	0	0	0	0	0	0	0	0	0	0	0	0	0	0	1057375
1043	-1	0	0	N	2500	0	2	1032	326	1	3	5	0	0	0	0	0	0	0	0	0	0	0	0	1057406
1044	-1	0	0	N	2500	0	2	531	239	1	4	8	0	0	0	0	0	0	0	0	0	0	0	0	1057468
1045	-1	0	0	N	2500	0	2	554	260	1	5	10	0	0	0	0	0	0	0	0	0	0	0	0	1057500
1046	-1	0	0	N	2500	0	2	525	296	1	3	6	0	0	0	0	0	0	0	0	0	0	0	0	1057546
1047	-1	0	0	N	2500	0	2	653	215	1	4	8	0	0	0	0	0	0	0	0	0	0	0	0	1057640
1048	-1	0	0	N	2500	0	2	760	289	1	4	8	0	0	0	0	0	0	0	0	0	0	0	0	1057687
1049	-1	0	0	N	2500	0	1	113	19	0	0	0	0	0	0	0	0	0	0	0	0	0	0	0	1057718
1050	-1	0	0	N	2500	0	2	866	270	1	4	7	0	0	0	0	0	0	0	0	0	0	0	0	1057765
1051	-1	0	0	N	2500	0	2	542	183	72	84	23	0	0	0	0	0	0	0	0	0	0	0	0	1057843
1052	-1	0	0	N	2500	0	2	907	342	96	112	26	0	0	0	0	0	0	0	0	0	0	0	0	1057843
1053	-1	0	0	N	2500	0	2	468	220	1	4	8	0	0	0	0	0	0	0	0	0	0	0	0	1057859
1054	-1	0	0	N	2500	0	2	542	244	0	2	4	0	0	0	0	0	0	0	0	0	0	0	0	1057859
1055	-1	0	0	N	2500	0	2	743	263	113	135	34	0	0	0	0	0	0	0	0	0	0	0	0	1057875
1056	-1	0	0	N	2500	0	1	114	21	0	0	0	0	0	0	0	0	0	0	0	0	0	0	0	1057890
1057	-1	0	0	N	2500	0	2	941	353	1	3	6	0	0	0	0	0	0	0	0	0	0	0	0	1057921
1058	-1	0	0	N	2500	0	2	332	130	1	4	8	0	0	0	0	0	0	0	0	0	0	0	0	1057921
1059	-1	0	0	N	2500	0	2	545	233	1	3	5	0	0	0	0	0	0	0	0	0	0	0	0	1057953
1060	-1	0	0	N	2500	0	2	494	155	0	2	4	0	0	0	0	0	0	0	0	0	0	0	0	1057984
1061	-1	0	0	N	2500	0	2	747	256	0	2	5	0	0	0	0	0	0	0	0	0	0	0	0	1057984
1062	-1	0	0	N	2500	0	2	598	301	0	2	4	0	0	0	0	0	0	0	0	0	0	0	0	1057984
1063	-1	0	0	N	2500	0	2	766	242	1	3	5	0	0	0	0	0	0	0	0	0	0	0	0	1058000
1064	-1	0	0	N	2500	0	2	412	131	51	60	16	0	0	0	0	0	0	0	0	0	0	0	0	1058000
1065	-1	0	0	N	2500	0	2	885	370	1	4	8	0	0	0	0	0	0	0	0	0	0	0	0	1058078
1066	-1	0	0	N	2500	0	2	550	253	1	4	8	0	0	0	0	0	0	0	0	0	0	0	0	1058093
1067	-1	0	0	N	2500	0	2	615	330	1	4	8	0	0	0	0	0	0	0	0	0	0	0	0	1058109
1068	-1	0	0	N	2500	0	2	606	280	1	3	7	0	0	0	0	0	0	0	0	0	0	0	0	1058125
1069	-1	0	0	N	2500	0	2	810	296	1	4	6	0	0	0	0	0	0	0	0	0	0	0	0	1058171
1070	-1	0	0	N	2500	0	2	856	340	1	3	6	0	0	0	0	0	0	0	0	0	0	0	0	1058265
1071	-1	0	0	N	2500	0	2	448	216	49	57	14	0	0	0	0	0	0	0	0	0	0	0	0	1058281
1072	-1	0	0	N	2500	0	2	547	225	0	2	4	0	0	0	0	0	0	0	0	0	0	0	0	1058281
1073	-1	0	0	N	2500	0	2	884	349	1	4	5	0	0	0	0	0	0	0	0	0	0	0	0	1058312
1074	-1	0	0	N	2500	0	2	558	301	0	2	5	0	0	0	0	0	0	0	0	0	0	0	0	1058312
1075	-1	0	0	N	2500	0	1	143	28	0	0	0	0	0	0	0	0	0	0	0	0	0	0	0	1058343
1076	-1	0	0	N	2500	0	2	718	316	0	2	4	0	0	0	0	0	0	0	0	0	0	0	0	1058390
1077	-1	0	0	N	2500	0	1	372	107	0	0	0	0	0	0	0	0	0	0	0	0	0	0	0	1058468
1078	-1	0	0	N	2500	0	2	814	310	1	5	8	0	0	0	0	0	0	0	0	0	0	0	0	1058484
1079	-1	0	0	N	2500	0	2	459	217	1	5	9	0	0	0	0	0	0	0	0	0	0	0	0	1058500
1080	-1	0	0	N	2500	0	2	458	196	1	5	10	0	0	0	0	0	0	0	0	0	0	0	0	1058500
1081	-1	0	0	N	2500	0	2	1062	357	1	3	6	0	0	0	0	0	0	0	0	0	0	0	0	1058593
1082	-1	0	0	N	2500	0	2	789	290	1	4	7	0	0	0	0	0	0	0	0	0	0	0	0	1058593
1083	-1	0	0	N	2500	0	2	602	263	1	5	9	0	0	0	0	0	0	0	0	0	0	0	0	1058609
1084	-1	0	0	N	2500	0	2	777	237	1	3	6	0	0	0	0	0	0	0	0	0	0	0	0	1058609
1085	-1	0	0	N	2500	0	2	722	264	0	3	5	0	0	0	0	0	0	0	0	0	0	0	0	1058625
1086	-1	0	0	N	2500	0	2	560	277	2	6	7	0	0	0	0	0	0	0	0	0	0	0	0	1058625
1087	-1	0	0	N	2500	0	2	835	299	0	2	4	0	0	0	0	0	0	0	0	0	0	0	0	1058687
1088	-1	0	0	N	2500	0	2	703	222	0	2	4	0	0	0	0	0	0	0	0	0	0	0	0	1058687
1089	-1	0	0	N	2500	0	2	552	258	1	5	9	0	0	0	0	0	0	0	0	0	0	0	0	1058687
1090	-1	0	0	N	2500	0	1	112	20	0	0	0	0	0	0	0	0	0	0	0	0	0	0	0	1058765
1091	-1	0	0	N	2500	0	2	811	257	1	3	5	0	0	0	0	0	0	0	0	0	0	0	0	1058843
1092	-1	0	0	N	2500	0	2	554	276	1	4	7	0	0	0	0	0	0	0	0	0	0	0	0	1058875
1093	-1	0	0	N	2500	0	2	543	192	1	4	8	0	0	0	0	0	0	0	0	0	0	0	0	1058890
1094	-1	0	0	N	2500	0	2	524	270	2	7	13	0	0	0	0	0	0	0	0	0	0	0	0	1058890
1095	-1	0	0	N	2500	0	2	446	218	55	66	19	0	0	0	0	0	0	0	0	0	0	0	0	1059015
1096	-1	0	0	N	2500	0	2	682	250	96	114	29	0	0	0	0	0	0	0	0	0	0	0	0	1059046
1097	-1	0	0	N	2500	0	2	568	278	0	2	5	0	0	0	0	0	0	0	0	0	0	0	0	1059078
1098	-1	0	0	N	2500	0	1	144	29	0	0	0	0	0	0	0	0	0	0	0	0	0	0	0	1059093
1099	-1	0	0	N	2500	0	1	106	19	0	0	0	0	0	0	0	0	0	0	0	0	0	0	0	1059109
1100	-1	0	0	N	2500	0	2	705	274	1	4	8	0	0	0	0	0	0	0	0	0	0	0	0	1059109
1101	-1	0	0	N	2500	0	2	559	224	1	4	8	0	0	0	0	0	0	0	0	0	0	0	0	1059187
1102	-1	0	0	N	2500	0	1	120	21	0	0	0	0	0	0	0	0	0	0	0	0	0	0	0	1059203
1103	-1	0	0	N	2500	0	2	416	157	1	4	7	0	0	0	0	0	0	0	0	0	0	0	0	1059218
1104	-1	0	0	N	2500	0	1	106	17	0	0	0	0	0	0	0	0	0	0	0	0	0	0	0	1059250
1105	-1	0	0	N	2500	0	2	491	190	1	3	6	0	0	0	0	0	0	0	0	0	0	0	0	1059296
1106	-1	0	0	N	2500	0	2	554	260	117	139	37	0	0	0	0	0	0	0	0	0	0	0	0	1059328
1107	-1	0	0	N	2500	0	1	108	18	0	0	0	0	0	0	0	0	0	0	0	0	0	0	0	1059343
1108	-1	0	0	N	2500	0	1	103	19	0	0	0	0	0	0	0	0	0	0	0	0	0	0	0	1059359
1109	-1	0	0	N	2500	0	2	655	277	1	3	5	0	0	0	0	0	0	0	0	0	0	0	0	1059359
1110	-1	0	0	N	2500	0	2	782	230	99	117	29	0	0	0	0	0	0	0	0	0	0	0	0	1059375
1111	-1	0	0	N	2500	0	2	453	212	79	94	25	0	0	0	0	0	0	0	0	0	0	0	0	1059375
1112	-1	0	0	N	2500	0	1	133	25	0	0	0	0	0	0	0	0	0	0	0	0	0	0	0	1059406
1113	-1	0	0	N	2500	0	1	158	35	0	0	0	0	0	0	0	0	0	0	0	0	0	0	0	1059437
1114	-1	0	0	N	2500	0	2	961	351	1	3	6	0	0	0	0	0	0	0	0	0	0	0	0	1059468
1115	-1	0	0	N	2500	0	2	731	257	2	6	10	0	0	0	0	0	0	0	0	0	0	0	0	1059468
1116	-1	0	0	N	2500	0	2	828	276	1	4	7	0	0	0	0	0	0	0	0	0	0	0	0	1059468
1117	-1	0	0	N	2500	0	2	1015	359	1	3	4	0	0	0	0	0	0	0	0	0	0	0	0	1059531
1118	-1	0	0	N	2500	0	2	901	348	1	4	9	0	0	0	0	0	0	0	0	0	0	0	0	1059531
1119	-1	0	0	N	2500	0	1	120	23	0	0	0	0	0	0	0	0	0	0	0	0	0	0	0	1059562
1120	-1	0	0	N	2500	0	2	659	198	1	3	6	0	0	0	0	0	0	0	0	0	0	0	0	1059609
1121	-1	0	0	N	2500	0	1	103	17	0	0	0	0	0	0	0	0	0	0	0	0	0	0	0	1059734
1122	-1	0	0	N	2500	0	2	503	234	0	2	5	0	0	0	0	0	0	0	0	0	0	0	0	1059734
1123	-1	0	0	N	2500	0	2	587	248	82	97	24	0	0	0	0	0	0	0	0	0	0	0	0	1059796
1124	-1	0	0	N	2500	0	2	608	267	1	5	9	0	0	0	0	0	0	0	0	0	0	0	0	1059812
1125	-1	0	0	N	2500	0	2	571	214	0	3	5	0	0	0	0	0	0	0	0	0	0	0	0	1059812
1126	-1	0	0	N	2500	0	2	864	329	1	2	4	0	0	0	0	0	0	0	0	0	0	0	0	1059859
1127	-1	0	0	N	2500	0	2	573	255	1	3	7	0	0	0	0	0	0	0	0	0	0	0	0	1059875
1128	-1	0	0	N	2500	0	2	756	252	1	3	4	0	0	0	0	0	0	0	0	0	0	0	0	1059875
1129	-1	0	0	N	2500	0	2	802	275	0	2	4	0	0	0	0	0	0	0	0	0	0	0	0	1060000
1130	-1	0	0	N	2500	0	1	118	22	0	0	0	0	0	0	0	0	0	0	0	0	0	0	0	1060000
1131	-1	0	0	N	2500	0	2	588	281	0	2	4	0	0	0	0	0	0	0	0	0	0	0	0	1060046
1132	-1	0	0	N	2500	0	2	678	231	119	141	37	0	0	0	0	0	0	0	0	0	0	0	0	1060093
1133	-1	0	0	N	2500	0	2	527	240	0	3	5	0	0	0	0	0	0	0	0	0	0	0	0	1060125
1134	-1	0	0	N	2500	0	2	957	341	3	8	7	0	0	0	0	0	0	0	0	0	0	0	0	1060125
1135	-1	0	0	N	2500	0	2	588	231	1	3	5	0	0	0	0	0	0	0	0	0	0	0	0	1060156
1136	-1	0	0	N	2500	0	2	1053	365	95	113	26	0	0	0	0	0	0	0	0	0	0	0	0	1060187
1137	-1	0	0	N	2500	0	2	754	295	1	3	6	0	0	0	0	0	0	0	0	0	0	0	0	1060187
1138	-1	0	0	N	2500	0	2	756	325	1	3	5	0	0	0	0	0	0	0	0	0	0	0	0	1060218
1139	-1	0	0	N	2500	0	1	119	22	0	0	0	0	0	0	0	0	0	0	0	0	0	0	0	1060234
1140	-1	0	0	N	2500	0	2	636	226	1	6	11	0	0	0	0	0	0	0	0	0	0	0	0	1060250
1141	-1	0	0	N	2500	0	2	964	346	109	128	30	0	0	0	0	0	0	0	0	0	0	0	0	1060250
1142	-1	0	0	N	2500	0	1	123	22	0	0	0	0	0	0	0	0	0	0	0	0	0	0	0	1060312
1143	-1	0	0	N	2500	0	2	531	251	88	105	29	0	0	0	0	0	0	0	0	0	0	0	0	1060328
1144	-1	0	0	N	2500	0	2	917	315	1	3	5	0	0	0	0	0	0	0	0	0	0	0	0	1060328
1145	-1	0	0	N	2500	0	1	126	23	0	0	0	0	0	0	0	0	0	0	0	0	0	0	0	1060359
1146	-1	0	0	N	2500	0	1	111	19	0	0	0	0	0	0	0	0	0	0	0	0	0	0	0	1060375
1147	-1	0	0	N	2500	0	2	598	213	67	79	22	0	0	0	0	0	0	0	0	0	0	0	0	1060453
1148	-1	0	0	N	2500	0	2	860	373	0	0	0	0	0	0	0	0	0	0	0	0	0	0	0	1060468
1149	-1	0	0	N	2500	0	2	363	182	1	4	7	0	0	0	0	0	0	0	0	0	0	0	0	1060562
1150	-1	0	0	N	2500	0	2	711	273	1	3	5	0	0	0	0	0	0	0	0	0	0	0	0	1060578
1151	-1	0	0	N	2500	0	2	484	243	71	85	22	0	0	0	0	0	0	0	0	0	0	0	0	1060687
1152	-1	0	0	N	2500	0	2	478	174	1	5	10	0	0	0	0	0	0	0	0	0	0	0	0	1060687
1153	-1	0	0	N	2500	0	2	637	273	120	141	36	0	0	0	0	0	0	0	0	0	0	0	0	1060703
1154	-1	0	0	N	2500	0	1	136	28	0	0	0	0	0	0	0	0	0	0	0	0	0	0	0	1060718
1155	-1	0	0	N	2500	0	2	878	354	1	4	9	0	0	0	0	0	0	0	0	0	0	0	0	1060734
1156	-1	0	0	N	2500	0	2	701	296	83	98	24	0	0	0	0	0	0	0	0	0	0	0	0	1060734
1157	-1	0	0	N	2500	0	2	924	316	2	7	6	0	0	0	0	0	0	0	0	0	0	0	0	1060734
1158	-1	0	0	N	2500	0	2	813	292	1	3	4	0	0	0	0	0	0	0	0	0	0	0	0	1060765
1159	-1	0	0	N	2500	0	2	710	223	1	5	7	0	0	0	0	0	0	0	0	0	0	0	0	1060765
1160	-1	0	0	N	2500	0	1	158	33	0	0	0	0	0	0	0	0	0	0	0	0	0	0	0	1060828
1161	-1	0	0	N	2500	0	2	581	289	1	3	6	0	0	0	0	0	0	0	0	0	0	0	0	1060875
1162	-1	0	0	N	2500	0	2	512	229	0	2	4	0	0	0	0	0	0	0	0	0	0	0	0	1060875
1163	-1	0	0	N	2500	0	2	839	337	1	3	5	0	0	0	0	0	0	0	0	0	0	0	0	1060906
1164	-1	0	0	N	2500	0	2	502	204	1	4	9	0	0	0	0	0	0	0	0	0	0	0	0	1060921
1165	-1	0	0	N	2500	0	2	547	223	1	3	5	0	0	0	0	0	0	0	0	0	0	0	0	1060921
1166	-1	0	0	N	2500	0	2	603	302	1	3	6	0	0	0	0	0	0	0	0	0	0	0	0	1060921
1167	-1	0	0	N	2500	0	2	437	215	64	75	20	0	0	0	0	0	0	0	0	0	0	0	0	1061093
1168	-1	0	0	N	2500	0	2	527	181	66	78	20	0	0	0	0	0	0	0	0	0	0	0	0	1061109
1169	-1	0	0	N	2500	0	2	518	251	1	4	7	0	0	0	0	0	0	0	0	0	0	0	0	1061125
1170	-1	0	0	N	2500	0	2	535	254	1	6	10	0	0	0	0	0	0	0	0	0	0	0	0	1061125
1171	-1	0	0	N	2500	0	2	827	324	1	3	5	0	0	0	0	0	0	0	0	0	0	0	0	1061125
1172	-1	0	0	N	2500	0	2	1028	364	1	3	6	0	0	0	0	0	0	0	0	0	0	0	0	1061140
1173	-1	0	0	N	2500	0	2	979	299	1	3	5	0	0	0	0	0	0	0	0	0	0	0	0	1061156
1174	-1	0	0	N	2500	0	2	886	325	0	2	4	0	0	0	0	0	0	0	0	0	0	0	0	1061156
1175	-1	0	0	N	2500	0	1	130	25	0	0	0	0	0	0	0	0	0	0	0	0	0	0	0	1061171
1176	-1	0	0	N	2500	0	2	770	224	1	3	7	0	0	0	0	0	0	0	0	0	0	0	0	1061187
1177	-1	0	0	N	2500	0	2	616	209	1	4	7	0	0	0	0	0	0	0	0	0	0	0	0	1061234
1178	-1	0	0	N	2500	0	2	785	263	99	116	29	0	0	0	0	0	0	0	0	0	0	0	0	1061281
1179	-1	0	0	N	2500	0	1	109	18	0	0	0	0	0	0	0	0	0	0	0	0	0	0	0	1061328
1180	-1	0	0	N	2500	0	2	591	298	1	3	6	0	0	0	0	0	0	0	0	0	0	0	0	1061343
1181	-1	0	0	N	2500	0	2	618	273	84	100	24	0	0	0	0	0	0	0	0	0	0	0	0	1061421
1182	-1	0	0	N	2500	0	2	433	170	1	4	7	0	0	0	0	0	0	0	0	0	0	0	0	1061437
1183	-1	0	0	N	2500	0	2	776	228	1	4	7	0	0	0	0	0	0	0	0	0	0	0	0	1061453
1184	-1	0	0	N	2500	0	2	669	264	0	2	4	0	0	0	0	0	0	0	0	0	0	0	0	1061468
1185	-1	0	0	N	2500	0	2	507	214	1	3	6	0	0	0	0	0	0	0	0	0	0	0	0	1061484
1186	-1	0	0	N	2500	0	2	540	277	1	5	6	0	0	0	0	0	0	0	0	0	0	0	0	1061500
1187	-1	0	0	N	2500	0	2	544	224	1	3	6	0	0	0	0	0	0	0	0	0	0	0	0	1061546
1188	-1	0	0	N	2500	0	1	112	21	0	0	0	0	0	0	0	0	0	0	0	0	0	0	0	1061562
1189	-1	0	0	N	2500	0	1	106	18	0	0	0	0	0	0	0	0	0	0	0	0	0	0	0	1061578
1190	-1	0	0	N	2500	0	1	161	29	0	0	0	0	0	0	0	0	0	0	0	0	0	0	0	1061656
1191	-1	0	0	N	2500	0	2	701	260	91	108	27	0	0	0	0	0	0	0	0	0	0	0	0	1061656
1192	-1	0	0	N	2500	0	2	631	312	1	3	6	0	0	0	0	0	0	0	0	0	0	0	0	1061718
1193	-1	0	0	N	2500	0	2	1016	349	1	3	5	0	0	0	0	0	0	0	0	0	0	0	0	1061750
1194	-1	0	0	N	2500	0	2	464	222	1	5	9	0	0	0	0	0	0	0	0	0	0	0	0	1061765
1195	-1	0	0	N	2500	0	2	978	345	89	105	25	0	0	0	0	0	0	0	0	0	0	0	0	1061781
1196	-1	0	0	N	2500	0	2	557	296	85	100	25	0	0	0	0	0	0	0	0	0	0	0	0	1061781
1197	-1	0	0	N	2500	0	2	779	322	1	3	6	0	0	0	0	0	0	0	0	0	0	0	0	1061796
1198	-1	0	0	N	2500	0	2	901	311	0	2	3	0	0	0	0	0	0	0	0	0	0	0	0	1061796
1199	-1	0	0	N	2500	0	2	704	270	1	3	5	0	0	0	0	0	0	0	0	0	0	0	0	1061828
1200	-1	0	0	N	2500	0	2	654	207	1	3	5	0	0	0	0	0	0	0	0	0	0	0	0	1061859
1201	-1	0	0	N	2500	0	2	624	180	1	4	7	0	0	0	0	0	0	0	0	0	0	0	0	1061875
1202	-1	0	0	N	2500	0	1	137	29	0	0	0	0	0	0	0	0	0	0	0	0	0	0	0	1061953
1203	-1	0	0	N	2500	0	2	433	187	1	3	6	0	0	0	0	0	0	0	0	0	0	0	0	1061968
1204	-1	0	0	N	2500	0	2	820	251	107	126	33	0	0	0	0	0	0	0	0	0	0	0	0	1061984
1205	-1	0	0	N	2500	0	2	900	342	1	2	5	0	0	0	0	0	0	0	0	0	0	0	0	1062015
1206	-1	0	0	N	2500	0	2	856	335	1	3	6	0	0	0	0	0	0	0	0	0	0	0	0	1062031
1207	-1	0	0	N	2500	0	2	743	304	1	3	6	0	0	0	0	0	0	0	0	0	0	0	0	1062093
1208	-1	0	0	N	2500	0	2	714	276	2	6	7	0	0	0	0	0	0	0	0	0	0	0	0	1062140
1209	-1	0	0	N	2500	0	2	522	263	1	3	6	0	0	0	0	0	0	0	0	0	0	0	0	1062171
1210	-1	0	0	N	2500	0	2	720	251	75	88	24	0	0	0	0	0	0	0	0	0	0	0	0	1062203
1211	-1	0	0	N	2500	0	2	409	155	74	88	24	0	0	0	0	0	0	0	0	0	0	0	0	1062218
1212	-1	0	0	N	2500	0	2	565	282	83	98	24	0	0	0	0	0	0	0	0	0	0	0	0	1062218
1213	-1	0	0	N	2500	0	2	569	299	0	3	5	0	0	0	0	0	0	0	0	0	0	0	0	1062250
1214	-1	0	0	N	2500	0	2	498	227	1	4	8	0	0	0	0	0	0	0	0	0	0	0	0	1062296
1215	-1	0	0	N	2500	0	1	158	33	0	0	0	0	0	0	0	0	0	0	0	0	0	0	0	1062328
1216	-1	0	0	N	2500	0	2	473	198	1	5	9	0	0	0	0	0	0	0	0	0	0	0	0	1062359
1217	-1	0	0	N	2500	0	2	759	266	1	3	5	0	0	0	0	0	0	0	0	0	0	0	0	1062375
1218	-1	0	0	N	2500	0	2	524	221	1	4	8	0	0	0	0	0	0	0	0	0	0	0	0	1062406
1219	-1	0	0	N	2500	0	2	538	210	1	4	6	0	0	0	0	0	0	0	0	0	0	0	0	1062500
1220	-1	0	0	N	2500	0	2	555	285	1	4	6	0	0	0	0	0	0	0	0	0	0	0	0	1062515
1221	-1	0	0	N	2500	0	2	669	215	1	5	5	0	0	0	0	0	0	0	0	0	0	0	0	1062562
1222	-1	0	0	N	2500	0	2	492	195	1	4	6	0	0	0	0	0	0	0	0	0	0	0	0	1062578
1223	-1	0	0	N	2500	0	2	579	248	1	4	7	0	0	0	0	0	0	0	0	0	0	0	0	1062640
1224	-1	0	0	N	2500	0	2	462	208	1	4	8	0	0	0	0	0	0	0	0	0	0	0	0	1062718
1225	-1	0	0	N	2500	0	1	88	14	0	0	0	0	0	0	0	0	0	0	0	0	0	0	0	1062765
1226	-1	0	0	N	2500	0	2	949	327	1	3	4	0	0	0	0	0	0	0	0	0	0	0	0	1062859
1227	-1	0	0	N	2500	0	2	752	228	0	0	0	0	0	0	0	0	0	0	0	0	0	0	0	1062906
1228	-1	0	0	N	2500	0	2	855	293	0	2	4	0	0	0	0	0	0	0	0	0	0	0	0	1062968
1229	-1	0	0	N	2500	0	2	916	294	1	5	5	0	0	0	0	0	0	0	0	0	0	0	0	1062984
1230	-1	0	0	N	2500	0	2	606	255	1	5	8	0	0	0	0	0	0	0	0	0	0	0	0	1062984
1231	-1	0	0	N	2500	0	2	503	197	1	4	7	0	0	0	0	0	0	0	0	0	0	0	0	1063031
1232	-1	0	0	N	2500	0	2	963	350	1	3	4	0	0	0	0	0	0	0	0	0	0	0	0	1063046
1233	-1	0	0	N	2500	0	2	674	227	1	3	6	0	0	0	0	0	0	0	0	0	0	0	0	1063062
1234	-1	0	0	N	2500	0	1	119	22	0	0	0	0	0	0	0	0	0	0	0	0	0	0	0	1063062
1235	-1	0	0	N	2500	0	1	113	19	0	0	0	0	0	0	0	0	0	0	0	0	0	0	0	1063093
1236	-1	0	0	N	2500	0	2	444	206	89	105	29	0	0	0	0	0	0	0	0	0	0	0	0	1063140
1237	-1	0	0	N	2500	0	2	844	304	0	2	4	0	0	0	0	0	0	0	0	0	0	0	0	1063140
1238	-1	0	0	N	2500	0	1	125	24	0	0	0	0	0	0	0	0	0	0	0	0	0	0	0	1063140
1239	-1	0	0	N	2500	0	1	100	16	0	0	0	0	0	0	0	0	0	0	0	0	0	0	0	1063156
1240	-1	0	0	N	2500	0	2	685	209	1	4	7	0	0	0	0	0	0	0	0	0	0	0	0	1063218
1241	-1	0	0	N	2500	0	2	850	299	1	3	5	0	0	0	0	0	0	0	0	0	0	0	0	1063265
1242	-1	0	0	N	2500	0	2	574	216	1	3	6	0	0	0	0	0	0	0	0	0	0	0	0	1063281
1243	-1	0	0	N	2500	0	2	960	351	0	2	4	0	0	0	0	0	0	0	0	0	0	0	0	1063312
1244	-1	0	0	N	2500	0	2	539	168	1	3	7	0	0	0	0	0	0	0	0	0	0	0	0	1063328
1245	-1	0	0	N	2500	0	1	106	17	0	0	0	0	0	0	0	0	0	0	0	0	0	0	0	1063343
1246	-1	0	0	N	2500	0	2	936	346	1	3	5	0	0	0	0	0	0	0	0	0	0	0	0	1063359
1247	-1	0	0	N	2500	0	2	643	225	1	4	7	0	0	0	0	0	0	0	0	0	0	0	0	1063468
1248	-1	0	0	N	2500	0	2	673	378	1	3	5	0	0	0	0	0	0	0	0	0	0	0	0	1063515
1249	-1	0	0	N	2500	0	1	176	35	0	0	0	0	0	0	0	0	0	0	0	0	0	0	0	1063546
1250	-1	0	0	N	2500	0	2	987	386	1	3	6	0	0	0	0	0	0	0	0	0	0	0	0	1063578
1251	-1	0	0	N	2500	0	2	853	277	0	2	4	0	0	0	0	0	0	0	0	0	0	0	0	1063593
1252	-1	0	0	N	2500	0	2	589	304	1	3	6	0	0	0	0	0	0	0	0	0	0	0	0	1063625
1253	-1	0	0	N	2500	0	2	499	188	0	2	4	0	0	0	0	0	0	0	0	0	0	0	0	1063656
1254	-1	0	0	N	2500	0	1	167	37	0	0	0	0	0	0	0	0	0	0	0	0	0	0	0	1063703
1255	-1	0	0	N	2500	0	2	488	220	1	5	11	0	0	0	0	0	0	0	0	0	0	0	0	1063703
1256	-1	0	0	N	2500	0	2	777	305	0	2	4	0	0	0	0	0	0	0	0	0	0	0	0	1063734
1257	-1	0	0	N	2500	0	2	472	226	83	98	26	0	0	0	0	0	0	0	0	0	0	0	0	1063750
1258	-1	0	0	N	2500	0	2	666	261	1	3	6	0	0	0	0	0	0	0	0	0	0	0	0	1063765
1259	-1	0	0	N	2500	0	2	832	286	1	4	7	0	0	0	0	0	0	0	0	0	0	0	0	1063828
1260	-1	0	0	N	2500	0	1	148	29	0	0	0	0	0	0	0	0	0	0	0	0	0	0	0	1063843
1261	-1	0	0	N	2500	0	2	777	300	106	124	32	0	0	0	0	0	0	0	0	0	0	0	0	1063890
1262	-1	0	0	N	2500	0	2	614	183	0	2	4	0	0	0	0	0	0	0	0	0	0	0	0	1063921
1263	-1	0	0	N	2500	0	1	243	62	0	0	0	0	0	0	0	0	0	0	0	0	0	0	0	1063921
1264	-1	0	0	N	2500	0	2	699	236	1	3	6	0	0	0	0	0	0	0	0	0	0	0	0	1064000
1265	-1	0	0	N	2500	0	2	705	236	0	2	4	0	0	0	0	0	0	0	0	0	0	0	0	1064015
1266	-1	0	0	N	2500	0	1	156	32	0	0	0	0	0	0	0	0	0	0	0	0	0	0	0	1064046
1267	-1	0	0	N	2500	0	2	870	329	1	3	5	0	0	0	0	0	0	0	0	0	0	0	0	1064062
1268	-1	0	0	N	2500	0	2	672	284	1	5	8	0	0	0	0	0	0	0	0	0	0	0	0	1064078
1269	-1	0	0	N	2500	0	2	762	309	1	4	6	0	0	0	0	0	0	0	0	0	0	0	0	1064109
1270	-1	0	0	N	2500	0	2	704	349	1	3	5	0	0	0	0	0	0	0	0	0	0	0	0	1064125
1271	-1	0	0	N	2500	0	2	542	234	1	3	7	0	0	0	0	0	0	0	0	0	0	0	0	1064203
1272	-1	0	0	N	2500	0	1	140	29	0	0	0	0	0	0	0	0	0	0	0	0	0	0	0	1064218
1273	-1	0	0	N	2500	0	2	849	300	0	2	4	0	0	0	0	0	0	0	0	0	0	0	0	1064218
1274	-1	0	0	N	2500	0	2	894	333	1	3	5	0	0	0	0	0	0	0	0	0	0	0	0	1064250
1275	-1	0	0	N	2500	0	2	784	256	1	3	6	0	0	0	0	0	0	0	0	0	0	0	0	1064250
1276	-1	0	0	N	2500	0	2	798	292	76	89	23	0	0	0	0	0	0	0	0	0	0	0	0	1064265
1277	-1	0	0	N	2500	0	2	509	222	51	61	15	0	0	0	0	0	0	0	0	0	0	0	0	1064281
1278	-1	0	0	N	2500	0	2	850	352	1	4	7	0	0	0	0	0	0	0	0	0	0	0	0	1064281
1279	-1	0	0	N	2500	0	2	586	287	0	2	5	0	0	0	0	0	0	0	0	0	0	0	0	1064359
1280	-1	0	0	N	2500	0	1	128	24	0	0	0	0	0	0	0	0	0	0	0	0	0	0	0	1064437
1281	-1	0	0	N	2500	0	2	746	277	0	2	4	0	0	0	0	0	0	0	0	0	0	0	0	1064468
1282	-1	0	0	N	2500	0	1	124	25	0	0	0	0	0	0	0	0	0	0	0	0	0	0	0	1064500
1283	-1	0	0	N	2500	0	2	831	332	1	3	6	0	0	0	0	0	0	0	0	0	0	0	0	1064562
1284	-1	0	0	N	2500	0	2	427	130	59	70	19	0	0	0	0	0	0	0	0	0	0	0	0	1064562
1285	-1	0	0	N	2500	0	2	599	306	1	4	7	0	0	0	0	0	0	0	0	0	0	0	0	1064578
1286	-1	0	0	N	2500	0	1	118	21	0	0	0	0	0	0	0	0	0	0	0	0	0	0	0	1064578
1287	-1	0	0	N	2500	0	2	568	262	0	2	4	0	0	0	0	0	0	0	0	0	0	0	0	1064593
1288	-1	0	0	N	2500	0	2	789	242	1	3	6	0	0	0	0	0	0	0	0	0	0	0	0	1064625
1289	-1	0	0	N	2500	0	2	434	192	1	3	6	0	0	0	0	0	0	0	0	0	0	0	0	1064640
1290	-1	0	0	N	2500	0	2	528	267	0	3	5	0	0	0	0	0	0	0	0	0	0	0	0	1064718
1291	-1	0	0	N	2500	0	2	951	367	1	3	6	0	0	0	0	0	0	0	0	0	0	0	0	1064750
1292	-1	0	0	N	2500	0	2	579	233	123	145	36	0	0	0	0	0	0	0	0	0	0	0	0	1064750
1293	-1	0	0	N	2500	0	2	816	338	0	2	5	0	0	0	0	0	0	0	0	0	0	0	0	1064765
1294	-1	0	0	N	2500	0	1	147	30	0	0	0	0	0	0	0	0	0	0	0	0	0	0	0	1064781
1295	-1	0	0	N	2500	0	2	553	179	62	73	17	0	0	0	0	0	0	0	0	0	0	0	0	1064781
1296	-1	0	0	N	2500	0	2	993	307	1	3	6	0	0	0	0	0	0	0	0	0	0	0	0	1064812
1297	-1	0	0	N	2500	0	2	758	283	0	2	4	0	0	0	0	0	0	0	0	0	0	0	0	1064812
1298	-1	0	0	N	2500	0	2	925	305	1	3	5	0	0	0	0	0	0	0	0	0	0	0	0	1064828
1299	-1	0	0	N	2500	0	2	586	305	1	4	8	0	0	0	0	0	0	0	0	0	0	0	0	1064843
1300	-1	0	0	N	2500	0	2	471	230	1	5	9	0	0	0	0	0	0	0	0	0	0	0	0	1064875
1301	-1	0	0	N	2500	0	2	523	228	0	2	5	0	0	0	0	0	0	0	0	0	0	0	0	1064890
1302	-1	0	0	N	2500	0	2	431	166	49	58	17	0	0	0	0	0	0	0	0	0	0	0	0	1064937
1303	-1	0	0	N	2500	0	2	978	342	84	100	24	0	0	0	0	0	0	0	0	0	0	0	0	1065062
1304	-1	0	0	N	2500	0	2	794	248	0	3	6	0	0	0	0	0	0	0	0	0	0	0	0	1065078
1305	-1	0	0	N	2500	0	2	582	210	1	4	8	0	0	0	0	0	0	0	0	0	0	0	0	1065156
1306	-1	0	0	N	2500	0	2	564	262	1	5	8	0	0	0	0	0	0	0	0	0	0	0	0	1065156
1307	-1	0	0	N	2500	0	2	677	196	1	4	7	0	0	0	0	0	0	0	0	0	0	0	0	1065203
1308	-1	0	0	N	2500	0	1	120	21	0	0	0	0	0	0	0	0	0	0	0	0	0	0	0	1065343
1309	-1	0	0	N	2500	0	2	602	239	1	4	8	0	0	0	0	0	0	0	0	0	0	0	0	1065375
1310	-1	0	0	N	2500	0	2	527	274	0	3	6	0	0	0	0	0	0	0	0	0	0	0	0	1065390
1311	-1	0	0	N	2500	0	2	471	236	1	4	7	0	0	0	0	0	0	0	0	0	0	0	0	1065484
1312	-1	0	0	N	2500	0	2	547	240	1	5	9	0	0	0	0	0	0	0	0	0	0	0	0	1065515
1313	-1	0	0	N	2500	0	2	415	198	1	5	9	0	0	0	0	0	0	0	0	0	0	0	0	1065562
1314	-1	0	0	N	2500	0	2	606	289	94	111	26	0	0	0	0	0	0	0	0	0	0	0	0	1065578
1315	-1	0	0	N	2500	0	2	762	223	1	5	8	0	0	0	0	0	0	0	0	0	0	0	0	1065625
1316	-1	0	0	N	2500	0	2	593	326	1	4	7	0	0	0	0	0	0	0	0	0	0	0	0	1065687
1317	-1	0	0	N	2500	0	2	915	337	1	2	4	0	0	0	0	0	0	0	0	0	0	0	0	1065703
1318	-1	0	0	N	2500	0	1	82	12	0	0	0	0	0	0	0	0	0	0	0	0	0	0	0	1065703
1319	-1	0	0	N	2500	0	2	619	243	1	3	6	0	0	0	0	0	0	0	0	0	0	0	0	1065718
1320	-1	0	0	N	2500	0	2	831	290	0	3	5	0	0	0	0	0	0	0	0	0	0	0	0	1065734
1321	-1	0	0	N	2500	0	2	372	149	50	61	17	0	0	0	0	0	0	0	0	0	0	0	0	1065750
1322	-1	0	0	N	2500	0	2	465	217	0	2	3	0	0	0	0	0	0	0	0	0	0	0	0	1065765
1323	-1	0	0	N	2500	0	2	563	149	67	80	19	0	0	0	0	0	0	0	0	0	0	0	0	1065781
1324	-1	0	0	N	2500	0	2	792	359	1	4	6	0	0	0	0	0	0	0	0	0	0	0	0	1065875
1325	-1	0	0	N	2500	0	2	549	197	1	6	8	0	0	0	0	0	0	0	0	0	0	0	0	1065890
1326	-1	0	0	N	2500	0	2	582	212	1	3	6	0	0	0	0	0	0	0	0	0	0	0	0	1065968
1327	-1	0	0	N	2500	0	1	92	14	0	0	0	0	0	0	0	0	0	0	0	0	0	0	0	1066015
1328	-1	0	0	N	2500	0	2	423	212	50	60	15	0	0	0	0	0	0	0	0	0	0	0	0	1066062
1329	-1	0	0	N	2500	0	1	147	29	0	0	0	0	0	0	0	0	0	0	0	0	0	0	0	1066062
1330	-1	0	0	N	2500	0	2	698	218	0	2	4	0	0	0	0	0	0	0	0	0	0	0	0	1066125
1331	-1	0	0	N	2500	0	1	134	25	0	0	0	0	0	0	0	0	0	0	0	0	0	0	0	1066156
1332	-1	0	0	N	2500	0	2	631	303	1	4	8	0	0	0	0	0	0	0	0	0	0	0	0	1066171
1333	-1	0	0	N	2500	0	2	633	245	1	3	6	0	0	0	0	0	0	0	0	0	0	0	0	1066250
1334	-1	0	0	N	2500	0	1	115	19	0	0	0	0	0	0	0	0	0	0	0	0	0	0	0	1066265
1335	-1	0	0	N	2500	0	2	494	164	0	2	5	0	0	0	0	0	0	0	0	0	0	0	0	1066343
1336	-1	0	0	N	2500	0	2	494	217	1	5	7	0	0	0	0	0	0	0	0	0	0	0	0	1066421
1337	-1	0	0	N	2500	0	2	993	367	1	3	5	0	0	0	0	0	0	0	0	0	0	0	0	1066437
1338	-1	0	0	N	2500	0	2	560	153	51	59	15	0	0	0	0	0	0	0	0	0	0	0	0	1066437
1339	-1	0	0	N	2500	0	2	963	325	4	11	8	0	0	0	0	0	0	0	0	0	0	0	0	1066468
1340	-1	0	0	N	2500	0	2	474	153	1	4	7	0	0	0	0	0	0	0	0	0	0	0	0	1066468
1341	-1	0	0	N	2500	0	2	726	238	0	2	5	0	0	0	0	0	0	0	0	0	0	0	0	1066500
1342	-1	0	0	N	2500	0	2	1017	359	104	122	28	0	0	0	0	0	0	0	0	0	0	0	0	1066546
1343	-1	0	0	N	2500	0	2	649	241	74	86	22	0	0	0	0	0	0	0	0	0	0	0	0	1066640
1344	-1	0	0	N	2500	0	2	459	150	1	3	6	0	0	0	0	0	0	0	0	0	0	0	0	1066656
1345	-1	0	0	N	2500	0	2	790	293	1	3	5	0	0	0	0	0	0	0	0	0	0	0	0	1066656
1346	-1	0	0	N	2500	0	2	555	270	1	3	5	0	0	0	0	0	0	0	0	0	0	0	0	1066656
1347	-1	0	0	N	2500	0	2	773	304	1	4	4	0	0	0	0	0	0	0	0	0	0	0	0	1066671
1348	-1	0	0	N	2500	0	2	880	354	1	3	5	0	0	0	0	0	0	0	0	0	0	0	0	1066671
1349	-1	0	0	N	2500	0	2	441	224	1	4	9	0	0	0	0	0	0	0	0	0	0	0	0	1066718
1350	-1	0	0	N	2500	0	2	408	203	1	5	8	0	0	0	0	0	0	0	0	0	0	0	0	1066734
1351	-1	0	0	N	2500	0	2	456	181	1	4	9	0	0	0	0	0	0	0	0	0	0	0	0	1066765
1352	-1	0	0	N	2500	0	2	637	280	78	92	22	0	0	0	0	0	0	0	0	0	0	0	0	1066781
1353	-1	0	0	N	2500	0	2	563	265	87	102	25	0	0	0	0	0	0	0	0	0	0	0	0	1066781
1354	-1	0	0	N	2500	0	1	138	26	0	0	0	0	0	0	0	0	0	0	0	0	0	0	0	1066796
1355	-1	0	0	N	2500	0	2	544	232	1	5	10	0	0	0	0	0	0	0	0	0	0	0	0	1066812
1356	-1	0	0	N	2500	0	2	491	228	0	2	5	0	0	0	0	0	0	0	0	0	0	0	0	1066812
1357	-1	0	0	N	2500	0	2	574	258	0	3	5	0	0	0	0	0	0	0	0	0	0	0	0	1066828
1358	-1	0	0	N	2500	0	1	118	22	0	0	0	0	0	0	0	0	0	0	0	0	0	0	0	1066843
1359	-1	0	0	N	2500	0	1	86	12	0	0	1	0	0	0	0	0	0	0	0	0	0	0	0	1066875
1360	-1	0	0	N	2500	0	1	130	25	0	0	0	0	0	0	0	0	0	0	0	0	0	0	0	1066890
1361	-1	0	0	N	2500	0	2	432	148	0	0	0	0	0	0	0	0	0	0	0	0	0	0	0	1067046
1362	-1	0	0	N	2500	0	2	493	164	0	0	0	0	0	0	0	0	0	0	0	0	0	0	0	1067093
1363	-1	0	0	N	2500	0	2	541	173	0	2	3	0	0	0	0	0	0	0	0	0	0	0	0	1067109
1364	-1	0	0	N	2500	0	2	435	167	47	56	14	0	0	0	0	0	0	0	0	0	0	0	0	1067125
1365	-1	0	0	N	2500	0	2	471	226	1	4	9	0	0	0	0	0	0	0	0	0	0	0	0	1067140
1366	-1	0	0	N	2500	0	2	645	277	0	2	4	0	0	0	0	0	0	0	0	0	0	0	0	1067156
1367	-1	0	0	N	2500	0	2	413	145	0	0	0	0	0	0	0	0	0	0	0	0	0	0	0	1067203
1368	-1	0	0	N	2500	0	2	493	224	1	5	9	0	0	0	0	0	0	0	0	0	0	0	0	1067203
1369	-1	0	0	N	2500	0	2	875	302	0	2	3	0	0	0	0	0	0	0	0	0	0	0	0	1067218
1370	-1	0	0	N	2500	0	2	602	320	1	3	5	0	0	0	0	0	0	0	0	0	0	0	0	1067234
1371	-1	0	0	N	2500	0	2	431	126	1	4	7	0	0	0	0	0	0	0	0	0	0	0	0	1067265
1372	-1	0	0	N	2500	0	2	634	240	88	102	24	0	0	0	0	0	0	0	0	0	0	0	0	1067281
1373	-1	0	0	N	2500	0	1	125	24	0	0	0	0	0	0	0	0	0	0	0	0	0	0	0	1067281
1374	-1	0	0	N	2500	0	2	764	231	1	3	6	0	0	0	0	0	0	0	0	0	0	0	0	1067312
1375	-1	0	0	N	2500	0	2	515	178	1	5	9	0	0	0	0	0	0	0	0	0	0	0	0	1067312
1376	-1	0	0	N	2500	0	2	922	344	1	3	5	0	0	0	0	0	0	0	0	0	0	0	0	1067343
1377	-1	0	0	N	2500	0	2	698	347	0	0	0	0	0	0	0	0	0	0	0	0	0	0	0	1067406
1378	-1	0	0	N	2500	0	2	677	233	75	90	24	0	0	0	0	0	0	0	0	0	0	0	0	1067421
1379	-1	0	0	N	2500	0	1	129	25	0	0	0	0	0	0	0	0	0	0	0	0	0	0	0	1067421
1380	-1	0	0	N	2500	0	2	550	234	1	3	6	0	0	0	0	0	0	0	0	0	0	0	0	1067421
1381	-1	0	0	N	2500	0	2	804	279	1	3	5	0	0	0	0	0	0	0	0	0	0	0	0	1067437
1382	-1	0	0	N	2500	0	1	111	20	0	0	0	0	0	0	0	0	0	0	0	0	0	0	0	1067453
1383	-1	0	0	N	2500	0	2	833	305	1	3	6	0	0	0	0	0	0	0	0	0	0	0	0	1067468
1384	-1	0	0	N	2500	0	1	114	21	0	0	0	0	0	0	0	0	0	0	0	0	0	0	0	1067593
1385	-1	0	0	N	2500	0	2	529	226	0	2	5	0	0	0	0	0	0	0	0	0	0	0	0	1067625
1386	-1	0	0	N	2500	0	2	987	298	0	2	5	0	0	0	0	0	0	0	0	0	0	0	0	1067640
1387	-1	0	0	N	2500	0	2	519	244	1	4	7	0	0	0	0	0	0	0	0	0	0	0	0	1067718
1388	-1	0	0	N	2500	0	2	623	201	1	4	8	0	0	0	0	0	0	0	0	0	0	0	0	1067796
1389	-1	0	0	N	2500	0	1	162	35	0	0	0	0	0	0	0	0	0	0	0	0	0	0	0	1067843
1390	-1	0	0	N	2500	0	2	541	262	0	3	6	0	0	0	0	0	0	0	0	0	0	0	0	1067859
1391	-1	0	0	N	2500	0	1	124	20	0	0	0	0	0	0	0	0	0	0	0	0	0	0	0	1067937
1392	-1	0	0	N	2500	0	2	431	201	1	5	9	0	0	0	0	0	0	0	0	0	0	0	0	1067968
1393	-1	0	0	N	2500	0	2	803	288	1	4	7	0	0	0	0	0	0	0	0	0	0	0	0	1068000
1394	-1	0	0	N	2500	0	2	859	301	0	2	4	0	0	0	0	0	0	0	0	0	0	0	0	1068031
1395	-1	0	0	N	2500	0	2	607	324	1	3	6	0	0	0	0	0	0	0	0	0	0	0	0	1068062
1396	-1	0	0	N	2500	0	2	867	322	1	3	5	0	0	0	0	0	0	0	0	0	0	0	0	1068078
1397	-1	0	0	N	2500	0	2	573	182	1	5	9	0	0	0	0	0	0	0	0	0	0	0	0	1068093
1398	-1	0	0	N	2500	0	2	648	304	78	93	24	0	0	0	0	0	0	0	0	0	0	0	0	1068109
1399	-1	0	0	N	2500	0	1	92	14	0	0	0	0	0	0	0	0	0	0	0	0	0	0	0	1068156
1400	-1	0	0	N	2500	0	2	852	295	0	2	4	0	0	0	0	0	0	0	0	0	0	0	0	1068187
1401	-1	0	0	N	2500	0	2	444	231	1	4	7	0	0	0	0	0	0	0	0	0	0	0	0	1068250
1402	-1	0	0	N	2500	0	2	606	343	2	6	7	0	0	0	0	0	0	0	0	0	0	0	0	1068328
1403	-1	0	0	N	2500	0	2	889	299	1	4	5	0	0	0	0	0	0	0	0	0	0	0	0	1068359
1404	-1	0	0	N	2500	0	2	705	219	95	113	28	0	0	0	0	0	0	0	0	0	0	0	0	1068375
1405	-1	0	0	N	2500	0	2	662	220	0	3	6	0	0	0	0	0	0	0	0	0	0	0	0	1068406
1406	-1	0	0	N	2500	0	2	755	279	124	148	36	0	0	0	0	0	0	0	0	0	0	0	0	1068421
1407	-1	0	0	N	2500	0	1	96	15	0	0	0	0	0	0	0	0	0	0	0	0	0	0	0	1068437
1408	-1	0	0	N	2500	0	2	835	299	0	2	5	0	0	0	0	0	0	0	0	0	0	0	0	1068453
1409	-1	0	0	N	2500	0	2	963	375	1	4	5	0	0	0	0	0	0	0	0	0	0	0	0	1068453
1410	-1	0	0	N	2500	0	1	131	26	0	0	0	0	0	0	0	0	0	0	0	0	0	0	0	1068453
1411	-1	0	0	N	2500	0	2	563	220	95	115	31	0	0	0	0	0	0	0	0	0	0	0	0	1068468
1412	-1	0	0	N	2500	0	2	1047	356	1	3	5	0	0	0	0	0	0	0	0	0	0	0	0	1068468
1413	-1	0	0	N	2500	0	2	573	213	1	3	6	0	0	0	0	0	0	0	0	0	0	0	0	1068500
1414	-1	0	0	N	2500	0	2	739	298	0	2	5	0	0	0	0	0	0	0	0	0	0	0	0	1068500
1415	-1	0	0	N	2500	0	2	490	173	1	3	5	0	0	0	0	0	0	0	0	0	0	0	0	1068546
1416	-1	0	0	N	2500	0	2	747	237	1	4	7	0	0	0	0	0	0	0	0	0	0	0	0	1068656
1417	-1	0	0	N	2500	0	2	750	242	1	4	7	0	0	0	0	0	0	0	0	0	0	0	0	1068671
1418	-1	0	0	N	2500	0	2	984	343	0	2	4	0	0	0	0	0	0	0	0	0	0	0	0	1068718
1419	-1	0	0	N	2500	0	2	804	305	1	4	8	0	0	0	0	0	0	0	0	0	0	0	0	1068750
1420	-1	0	0	N	2500	0	2	666	216	1	4	7	0	0	0	0	0	0	0	0	0	0	0	0	1068750
1421	-1	0	0	N	2500	0	2	914	291	0	2	4	0	0	0	0	0	0	0	0	0	0	0	0	1068828
1422	-1	0	0	N	2500	0	2	680	278	1	3	4	0	0	0	0	0	0	0	0	0	0	0	0	1068828
1423	-1	0	0	N	2500	0	1	126	24	0	0	0	0	0	0	0	0	0	0	0	0	0	0	0	1068875
1424	-1	0	0	N	2500	0	2	484	271	0	3	5	0	0	0	0	0	0	0	0	0	0	0	0	1068921
1425	-1	0	0	N	2500	0	2	882	295	1	3	5	0	0	0	0	0	0	0	0	0	0	0	0	1069015
1426	-1	0	0	N	2500	0	1	115	20	0	0	0	0	0	0	0	0	0	0	0	0	0	0	0	1069031
1427	-1	0	0	N	2500	0	2	794	267	0	2	4	0	0	0	0	0	0	0	0	0	0	0	0	1069031
1428	-1	0	0	N	2500	0	2	913	377	100	117	28	0	0	0	0	0	0	0	0	0	0	0	0	1069078
1429	-1	0	0	N	2500	0	2	491	223	70	83	22	0	0	0	0	0	0	0	0	0	0	0	0	1069156
1430	-1	0	0	N	2500	0	2	433	170	1	3	7	0	0	0	0	0	0	0	0	0	0	0	0	1069156
1431	-1	0	0	N	2500	0	2	702	315	82	97	24	0	0	0	0	0	0	0	0	0	0	0	0	1069187
1432	-1	0	0	N	2500	0	2	476	222	71	84	24	0	0	0	0	0	0	0	0	0	0	0	0	1069218
1433	-1	0	0	N	2500	0	2	618	304	0	3	5	0	0	0	0	0	0	0	0	0	0	0	0	1069234
1434	-1	0	0	N	2500	0	2	588	279	0	2	5	0	0	0	0	0	0	0	0	0	0	0	0	1069234
1435	-1	0	0	N	2500	0	2	464	234	1	4	8	0	0	0	0	0	0	0	0	0	0	0	0	1069250
1436	-1	0	0	N	2500	0	2	739	273	0	2	5	0	0	0	0	0	0	0	0	0	0	0	0	1069250
1437	-1	0	0	N	2500	0	2	701	331	1	3	6	0	0	0	0	0	0	0	0	0	0	0	0	1069312
1438	-1	0	0	N	2500	0	2	789	289	0	2	4	0	0	0	0	0	0	0	0	0	0	0	0	1069343
1439	-1	0	0	N	2500	0	2	942	324	1	3	5	0	0	0	0	0	0	0	0	0	0	0	0	1069453
1440	-1	0	0	N	2500	0	2	680	260	1	4	7	0	0	0	0	0	0	0	0	0	0	0	0	1069484
1441	-1	0	0	N	2500	0	1	121	23	0	0	0	0	0	0	0	0	0	0	0	0	0	0	0	1069484
1442	-1	0	0	N	2500	0	2	845	326	1	3	4	0	0	0	0	0	0	0	0	0	0	0	0	1069546
1443	-1	0	0	N	2500	0	2	546	258	1	5	9	0	0	0	0	0	0	0	0	0	0	0	0	1069562
1444	-1	0	0	N	2500	0	2	738	254	80	95	24	0	0	0	0	0	0	0	0	0	0	0	0	1069609
1445	-1	0	0	N	2500	0	2	776	348	1	2	5	0	0	0	0	0	0	0	0	0	0	0	0	1069656
1446	-1	0	0	N	2500	0	2	546	232	92	108	30	0	0	0	0	0	0	0	0	0	0	0	0	1069671
1447	-1	0	0	N	2500	0	1	220	50	0	0	0	0	0	0	0	0	0	0	0	0	0	0	0	1069703
1448	-1	0	0	N	2500	0	2	942	298	1	3	5	0	0	0	0	0	0	0	0	0	0	0	0	1069703
1449	-1	0	0	N	2500	0	2	969	349	1	3	6	0	0	0	0	0	0	0	0	0	0	0	0	1069718
1450	-1	0	0	N	2500	0	2	506	157	77	91	25	0	0	0	0	0	0	0	0	0	0	0	0	1069734
1451	-1	0	0	N	2500	0	1	108	17	0	0	0	0	0	0	0	0	0	0	0	0	0	0	0	1069890
1452	-1	0	0	N	2500	0	2	677	289	1	3	5	0	0	0	0	0	0	0	0	0	0	0	0	1069906
1453	-1	0	0	N	2500	0	2	631	241	1	4	7	0	0	0	0	0	0	0	0	0	0	0	0	1070046
1454	-1	0	0	N	2500	0	2	711	294	1	3	5	0	0	0	0	0	0	0	0	0	0	0	0	1070062
1455	-1	0	0	N	2500	0	1	119	22	0	0	0	0	0	0	0	0	0	0	0	0	0	0	0	1070078
1456	-1	0	0	N	2500	0	2	352	152	1	3	6	0	0	0	0	0	0	0	0	0	0	0	0	1070093
1457	-1	0	0	N	2500	0	2	467	219	1	3	5	0	0	0	0	0	0	0	0	0	0	0	0	1070125
1458	-1	0	0	N	2500	0	2	447	176	1	4	8	0	0	0	0	0	0	0	0	0	0	0	0	1070171
1459	-1	0	0	N	2500	0	2	827	298	0	2	4	0	0	0	0	0	0	0	0	0	0	0	0	1070171
1460	-1	0	0	N	2500	0	1	144	31	0	0	0	0	0	0	0	0	0	0	0	0	0	0	0	1070234
1461	-1	0	0	N	2500	0	2	550	232	1	3	6	0	0	0	0	0	0	0	0	0	0	0	0	1070343
1462	-1	0	0	N	2500	0	2	842	254	86	102	24	0	0	0	0	0	0	0	0	0	0	0	0	1070359
1463	-1	0	0	N	2500	0	2	778	229	1	3	6	0	0	0	0	0	0	0	0	0	0	0	0	1070406
1464	-1	0	0	N	2500	0	2	530	139	0	0	0	0	0	0	0	0	0	0	0	0	0	0	0	1070421
1465	-1	0	0	N	2500	0	1	448	78	0	0	0	0	0	0	0	0	0	0	0	0	0	0	0	1070421
1466	-1	0	0	N	2500	0	2	611	128	0	0	0	0	0	0	0	0	0	0	0	0	0	0	0	1070421
1467	-1	0	0	N	2500	0	1	150	32	0	0	0	0	0	0	0	0	0	0	0	0	0	0	0	1070437
1468	-1	0	0	N	2500	0	2	814	266	0	2	4	0	0	0	0	0	0	0	0	0	0	0	0	1070453
1469	-1	0	0	N	2500	0	2	901	316	1	3	5	0	0	0	0	0	0	0	0	0	0	0	0	1070453
1470	-1	0	0	N	2500	0	1	220	34	0	0	0	0	0	0	0	0	0	0	0	0	0	0	0	1070484
1471	-1	0	0	N	2500	0	1	81	11	0	0	0	0	0	0	0	0	0	0	0	0	0	0	0	1070562
1472	-1	0	0	N	2500	0	2	573	264	1	4	6	0	0	0	0	0	0	0	0	0	0	0	0	1070578
1473	-1	0	0	N	2500	0	2	748	242	65	77	18	0	0	0	0	0	0	0	0	0	0	0	0	1070593
1474	-1	0	0	N	2500	0	1	334	76	0	0	0	0	0	0	0	0	0	0	0	0	0	0	0	1070609
1475	-1	0	0	N	2500	0	2	758	281	0	2	4	0	0	0	0	0	0	0	0	0	0	0	0	1070656
1476	-1	0	0	N	2500	0	2	584	240	1	3	6	0	0	0	0	0	0	0	0	0	0	0	0	1070671
1477	-1	0	0	N	2500	0	2	419	206	87	103	27	0	0	0	0	0	0	0	0	0	0	0	0	1070687
1478	-1	0	0	N	2500	0	2	653	250	1	5	9	0	0	0	0	0	0	0	0	0	0	0	0	1070750
1479	-1	0	0	N	2500	0	2	488	217	0	3	6	0	0	0	0	0	0	0	0	0	0	0	0	1070765
1480	-1	0	0	N	2500	0	2	830	263	1	4	6	0	0	0	0	0	0	0	0	0	0	0	0	1070781
1481	-1	0	0	N	2500	0	2	404	167	1	5	9	0	0	0	0	0	0	0	0	0	0	0	0	1070812
1482	-1	0	0	N	2500	0	2	877	282	0	2	4	0	0	0	0	0	0	0	0	0	0	0	0	1070828
1483	-1	0	0	N	2500	0	2	913	324	1	3	5	0	0	0	0	0	0	0	0	0	0	0	0	1070984
1484	-1	0	0	N	2500	0	2	568	240	1	3	6	0	0	0	0	0	0	0	0	0	0	0	0	1071000
1485	-1	0	0	N	2500	0	2	798	258	1	5	9	0	0	0	0	0	0	0	0	0	0	0	0	1071078
1486	-1	0	0	N	2500	0	2	451	202	1	4	7	0	0	0	0	0	0	0	0	0	0	0	0	1071078
1487	-1	0	0	N	2500	0	1	82	12	0	0	0	0	0	0	0	0	0	0	0	0	0	0	0	1071125
1488	-1	0	0	N	2500	0	2	384	134	55	65	18	0	0	0	0	0	0	0	0	0	0	0	0	1071140
1489	-1	0	0	N	2500	0	1	120	21	0	0	0	0	0	0	0	0	0	0	0	0	0	0	0	1071140
1490	-1	0	0	N	2500	0	2	471	253	1	4	7	0	0	0	0	0	0	0	0	0	0	0	0	1071218
1491	-1	0	0	N	2500	0	2	436	211	67	80	22	0	0	0	0	0	0	0	0	0	0	0	0	1071234
1492	-1	0	0	N	2500	0	2	515	248	0	2	5	0	0	0	0	0	0	0	0	0	0	0	0	1071343
1493	-1	0	0	N	2500	0	2	361	132	53	63	17	0	0	0	0	0	0	0	0	0	0	0	0	1071390
1494	-1	0	0	N	2500	0	1	100	17	0	0	0	0	0	0	0	0	0	0	0	0	0	0	0	1071390
1495	-1	0	0	N	2500	0	2	466	169	1	4	8	0	0	0	0	0	0	0	0	0	0	0	0	1071406
1496	-1	0	0	N	2500	0	1	138	29	0	0	0	0	0	0	0	0	0	0	0	0	0	0	0	1071406
1497	-1	0	0	N	2500	0	2	494	218	107	126	34	0	0	0	0	0	0	0	0	0	0	0	0	1071421
1498	-1	0	0	N	2500	0	2	662	218	1	4	7	0	0	0	0	0	0	0	0	0	0	0	0	1071421
1499	-1	0	0	N	2500	0	1	125	24	0	0	0	0	0	0	0	0	0	0	0	0	0	0	0	1071421
1500	-1	0	0	N	2500	0	2	426	134	0	3	5	0	0	0	0	0	0	0	0	0	0	0	0	1071437
1501	-1	0	0	N	2500	0	2	608	280	1	3	5	0	0	0	0	0	0	0	0	0	0	0	0	1071500
1502	-1	0	0	N	2500	0	2	1021	335	0	2	4	0	0	0	0	0	0	0	0	0	0	0	0	1071500
1503	-1	0	0	N	2500	0	2	657	198	1	3	5	0	0	0	0	0	0	0	0	0	0	0	0	1071500
1504	-1	0	0	N	2500	0	2	488	167	1	3	6	0	0	0	0	0	0	0	0	0	0	0	0	1071515
1505	-1	0	0	N	2500	0	1	88	13	0	0	0	0	0	0	0	0	0	0	0	0	0	0	0	1071531
1506	-1	0	0	N	2500	0	2	553	218	1	3	5	0	0	0	0	0	0	0	0	0	0	0	0	1071593
1507	-1	0	0	N	2500	0	2	752	294	1	3	5	0	0	0	0	0	0	0	0	0	0	0	0	1071640
1508	-1	0	0	N	2500	0	2	648	321	1	3	6	0	0	0	0	0	0	0	0	0	0	0	0	1071671
1509	-1	0	0	N	2500	0	2	908	300	1	3	5	0	0	0	0	0	0	0	0	0	0	0	0	1071718
1510	-1	0	0	N	2500	0	2	909	335	1	3	5	0	0	0	0	0	0	0	0	0	0	0	0	1071734
1511	-1	0	0	N	2500	0	2	926	324	1	3	5	0	0	0	0	0	0	0	0	0	0	0	0	1071734
1512	-1	0	0	N	2500	0	2	809	277	1	4	7	0	0	0	0	0	0	0	0	0	0	0	0	1071750
1513	-1	0	0	N	2500	0	2	934	325	1	2	4	0	0	0	0	0	0	0	0	0	0	0	0	1071765
1514	-1	0	0	N	2500	0	1	129	23	0	0	0	0	0	0	0	0	0	0	0	0	0	0	0	1071812
1515	-1	0	0	N	2500	0	1	120	23	0	0	0	0	0	0	0	0	0	0	0	0	0	0	0	1071859
1516	-1	0	0	N	2500	0	2	991	362	1	2	5	0	0	0	0	0	0	0	0	0	0	0	0	1071937
1517	-1	0	0	N	2500	0	1	104	16	0	0	0	0	0	0	0	0	0	0	0	0	0	0	0	1071953
1518	-1	0	0	N	2500	0	2	1028	395	1	3	5	0	0	0	0	0	0	0	0	0	0	0	0	1071953
1519	-1	0	0	N	2500	0	1	92	14	0	0	0	0	0	0	0	0	0	0	0	0	0	0	0	1072156
1520	-1	0	0	N	2500	0	2	694	274	1	4	7	0	0	0	0	0	0	0	0	0	0	0	0	1072203
1521	-1	0	0	N	2500	0	2	432	161	1	4	7	0	0	0	0	0	0	0	0	0	0	0	0	1072203
1522	-1	0	0	N	2500	0	2	983	326	1	4	7	0	0	0	0	0	0	0	0	0	0	0	0	1072234
1523	-1	0	0	N	2500	0	2	1030	363	1	2	4	0	0	0	0	0	0	0	0	0	0	0	0	1072265
1524	-1	0	0	N	2500	0	2	727	263	1	4	8	0	0	0	0	0	0	0	0	0	0	0	0	1072265
1525	-1	0	0	N	2500	0	2	606	263	1	5	9	0	0	0	0	0	0	0	0	0	0	0	0	1072359
1526	-1	0	0	N	2500	0	2	548	226	1	3	6	0	0	0	0	0	0	0	0	0	0	0	0	1072406
1527	-1	0	0	N	2500	0	2	405	138	64	76	21	0	0	0	0	0	0	0	0	0	0	0	0	1072437
1528	-1	0	0	N	2500	0	2	520	248	1	4	6	0	0	0	0	0	0	0	0	0	0	0	0	1072593
1529	-1	0	0	N	2500	0	2	667	218	1	3	5	0	0	0	0	0	0	0	0	0	0	0	0	1072656
1530	-1	0	0	N	2500	0	2	925	338	0	2	4	0	0	0	0	0	0	0	0	0	0	0	0	1072859
1531	-1	0	0	N	2500	0	2	773	257	58	68	16	0	0	0	0	0	0	0	0	0	0	0	0	1072953
1532	-1	0	0	N	2500	0	2	585	296	0	2	4	0	0	0	0	0	0	0	0	0	0	0	0	1072953
1533	-1	0	0	N	2500	0	2	603	238	1	4	8	0	0	0	0	0	0	0	0	0	0	0	0	1073015
1534	-1	0	0	N	2500	0	2	612	230	1	4	7	0	0	0	0	0	0	0	0	0	0	0	0	1073046
1535	-1	0	0	N	2500	0	1	111	19	0	0	0	0	0	0	0	0	0	0	0	0	0	0	0	1073046
1536	-1	0	0	N	2500	0	2	699	264	1	5	9	0	0	0	0	0	0	0	0	0	0	0	0	1073046
1537	-1	0	0	N	2500	0	2	906	348	1	3	5	0	0	0	0	0	0	0	0	0	0	0	0	1073062
1538	-1	0	0	N	2500	0	2	441	171	68	80	22	0	0	0	0	0	0	0	0	0	0	0	0	1073078
1539	-1	0	0	N	2500	0	2	955	360	1	4	5	0	0	0	0	0	0	0	0	0	0	0	0	1073125
1540	-1	0	0	N	2500	0	2	542	278	0	3	5	0	0	0	0	0	0	0	0	0	0	0	0	1073140
1541	-1	0	0	N	2500	0	2	793	229	1	4	7	0	0	0	0	0	0	0	0	0	0	0	0	1073140
1542	-1	0	0	N	2500	0	1	128	25	0	0	0	0	0	0	0	0	0	0	0	0	0	0	0	1073187
1543	-1	0	0	N	2500	0	2	675	203	1	3	5	0	0	0	0	0	0	0	0	0	0	0	0	1073234
1544	-1	0	0	N	2500	0	2	804	310	1	4	9	0	0	0	0	0	0	0	0	0	0	0	0	1073265
1545	-1	0	0	N	2500	0	2	659	262	0	3	5	0	0	0	0	0	0	0	0	0	0	0	0	1073265
1546	-1	0	0	N	2500	0	2	453	185	0	3	6	0	0	0	0	0	0	0	0	0	0	0	0	1073296
1547	-1	0	0	N	2500	0	2	482	242	97	114	31	0	0	0	0	0	0	0	0	0	0	0	0	1073296
1548	-1	0	0	N	2500	0	1	100	16	0	0	0	0	0	0	0	0	0	0	0	0	0	0	0	1073328
1549	-1	0	0	N	2500	0	2	940	336	1	3	4	0	0	0	0	0	0	0	0	0	0	0	0	1073328
1550	-1	0	0	N	2500	0	2	879	320	1	4	8	0	0	0	0	0	0	0	0	0	0	0	0	1073421
1551	-1	0	0	N	2500	0	2	451	165	0	0	0	0	0	0	0	0	0	0	0	0	0	0	0	1073421
1552	-1	0	0	N	2500	0	2	877	280	1	3	5	0	0	0	0	0	0	0	0	0	0	0	0	1073500
1553	-1	0	0	N	2500	0	2	889	280	0	2	4	0	0	0	0	0	0	0	0	0	0	0	0	1073796
1554	-1	0	0	N	2500	0	2	927	301	95	110	25	0	0	0	0	0	0	0	0	0	0	0	0	1073812
1555	-1	0	0	N	2500	0	2	611	322	101	118	29	0	0	0	0	0	0	0	0	0	0	0	0	1073843
1556	-1	0	0	N	2500	0	2	544	289	1	3	6	0	0	0	0	0	0	0	0	0	0	0	0	1073843
1557	-1	0	0	N	2500	0	2	611	318	1	5	9	0	0	0	0	0	0	0	0	0	0	0	0	1073984
1558	-1	0	0	N	2500	0	2	678	207	1	3	4	0	0	0	0	0	0	0	0	0	0	0	0	1074093
1559	-1	0	0	N	2500	0	2	508	222	1	4	7	0	0	0	0	0	0	0	0	0	0	0	0	1074140
1560	-1	0	0	N	2500	0	2	921	319	92	108	26	0	0	0	0	0	0	0	0	0	0	0	0	1074171
1561	-1	0	0	N	2500	0	2	784	320	1	3	6	0	0	0	0	0	0	0	0	0	0	0	0	1074218
1562	-1	0	0	N	2500	0	2	450	192	88	103	27	0	0	0	0	0	0	0	0	0	0	0	0	1074265
1563	-1	0	0	N	2500	0	2	465	215	1	3	6	0	0	0	0	0	0	0	0	0	0	0	0	1074281
1564	-1	0	0	N	2500	0	2	767	316	1	3	6	0	0	0	0	0	0	0	0	0	0	0	0	1074328
1565	-1	0	0	N	2500	0	1	140	28	0	0	0	0	0	0	0	0	0	0	0	0	0	0	0	1074359
1566	-1	0	0	N	2500	0	2	677	299	0	2	4	0	0	0	0	0	0	0	0	0	0	0	0	1074359
1567	-1	0	0	N	2500	0	1	195	44	0	0	0	0	0	0	0	0	0	0	0	0	0	0	0	1074531
1568	-1	0	0	N	2500	0	2	811	368	1	4	7	0	0	0	0	0	0	0	0	0	0	0	0	1074546
1569	-1	0	0	N	2500	0	2	1058	389	1	4	7	0	0	0	0	0	0	0	0	0	0	0	0	1074578
1570	-1	0	0	N	2500	0	2	688	218	1	3	6	0	0	0	0	0	0	0	0	0	0	0	0	1074609
1571	-1	0	0	N	2500	0	1	134	27	0	0	0	0	0	0	0	0	0	0	0	0	0	0	0	1074640
1572	-1	0	0	N	2500	0	2	547	203	1	4	8	0	0	0	0	0	0	0	0	0	0	0	0	1074656
1573	-1	0	0	N	2500	0	2	553	261	1	4	8	0	0	0	0	0	0	0	0	0	0	0	0	1074687
1574	-1	0	0	N	2500	0	2	530	269	1	4	7	0	0	0	0	0	0	0	0	0	0	0	0	1074703
1575	-1	0	0	N	2500	0	2	681	248	1	3	5	0	0	0	0	0	0	0	0	0	0	0	0	1074718
1576	-1	0	0	N	2500	0	1	94	15	0	0	0	0	0	0	0	0	0	0	0	0	0	0	0	1074781
1577	-1	0	0	N	2500	0	2	356	129	1	3	6	0	0	0	0	0	0	0	0	0	0	0	0	1074781
1578	-1	0	0	N	2500	0	2	732	258	1	5	8	0	0	0	0	0	0	0	0	0	0	0	0	1074828
1579	-1	0	0	N	2500	0	2	943	304	73	86	20	0	0	0	0	0	0	0	0	0	0	0	0	1074859
1580	-1	0	0	N	2500	0	2	934	365	1	4	7	0	0	0	0	0	0	0	0	0	0	0	0	1074875
1581	-1	0	0	N	2500	0	2	812	273	121	141	33	0	0	0	0	0	0	0	0	0	0	0	0	1074921
1582	-1	0	0	N	2500	0	2	575	288	1	3	6	0	0	0	0	0	0	0	0	0	0	0	0	1074937
1583	-1	0	0	N	2500	0	1	157	34	0	0	0	0	0	0	0	0	0	0	0	0	0	0	0	1074968
1584	-1	0	0	N	2500	0	2	431	150	0	0	0	0	0	0	0	0	0	0	0	0	0	0	0	1074968
1585	-1	0	0	N	2500	0	2	425	155	1	4	7	0	0	0	0	0	0	0	0	0	0	0	0	1074984
1586	-1	0	0	N	2500	0	1	84	12	0	0	0	0	0	0	0	0	0	0	0	0	0	0	0	1075015
1587	-1	0	0	N	2500	0	2	408	152	0	0	0	0	0	0	0	0	0	0	0	0	0	0	0	1075031
1588	-1	0	0	N	2500	0	2	558	297	1	3	5	0	0	0	0	0	0	0	0	0	0	0	0	1075093
1589	-1	0	0	N	2500	0	2	790	257	1	3	6	0	0	0	0	0	0	0	0	0	0	0	0	1075171
1590	-1	0	0	N	2500	0	2	746	244	1	3	6	0	0	0	0	0	0	0	0	0	0	0	0	1075203
1591	-1	0	0	N	2500	0	2	580	308	1	3	5	0	0	0	0	0	0	0	0	0	0	0	0	1075234
1592	-1	0	0	N	2500	0	2	474	157	63	75	20	0	0	0	0	0	0	0	0	0	0	0	0	1075234
1593	-1	0	0	N	2500	0	2	871	318	1	3	6	0	0	0	0	0	0	0	0	0	0	0	0	1075265
1594	-1	0	0	N	2500	0	1	95	15	0	0	0	0	0	0	0	0	0	0	0	0	0	0	0	1075296
1595	-1	0	0	N	2500	0	1	129	24	0	0	0	0	0	0	0	0	0	0	0	0	0	0	0	1075312
1596	-1	0	0	N	2500	0	2	496	234	1	4	9	0	0	0	0	0	0	0	0	0	0	0	0	1075328
1597	-1	0	0	N	2500	0	2	473	196	1	6	10	0	0	0	0	0	0	0	0	0	0	0	0	1075375
1598	-1	0	0	N	2500	0	1	98	15	0	0	0	0	0	0	0	0	0	0	0	0	0	0	0	1075421
1599	-1	0	0	N	2500	0	1	116	22	0	0	0	0	0	0	0	0	0	0	0	0	0	0	0	1075453
1600	-1	0	0	N	2500	0	2	587	299	1	4	8	0	0	0	0	0	0	0	0	0	0	0	0	1075453
1601	-1	0	0	N	2500	0	2	398	152	1	3	6	0	0	0	0	0	0	0	0	0	0	0	0	1075484
1602	-1	0	0	N	2500	0	2	1075	352	1	3	4	0	0	0	0	0	0	0	0	0	0	0	0	1075484
1603	-1	0	0	N	2500	0	2	534	261	1	3	6	0	0	0	0	0	0	0	0	0	0	0	0	1075500
1604	-1	0	0	N	2500	0	2	558	248	0	3	5	0	0	0	0	0	0	0	0	0	0	0	0	1075515
1605	-1	0	0	N	2500	0	2	532	221	62	74	18	0	0	0	0	0	0	0	0	0	0	0	0	1075515
1606	-1	0	0	N	2500	0	2	679	247	1	4	8	0	0	0	0	0	0	0	0	0	0	0	0	1075515
1607	-1	0	0	N	2500	0	2	783	301	1	3	5	0	0	0	0	0	0	0	0	0	0	0	0	1075562
1608	-1	0	0	N	2500	0	1	133	25	0	0	0	0	0	0	0	0	0	0	0	0	0	0	0	1075578
1609	-1	0	0	N	2500	0	2	665	309	1	4	7	0	0	0	0	0	0	0	0	0	0	0	0	1075687
1610	-1	0	0	N	2500	0	2	918	323	0	3	5	0	0	0	0	0	0	0	0	0	0	0	0	1075765
1611	-1	0	0	N	2500	0	2	658	280	1	3	5	0	0	0	0	0	0	0	0	0	0	0	0	1075843
1612	-1	0	0	N	2500	0	2	950	335	1	2	4	0	0	0	0	0	0	0	0	0	0	0	0	1075875
1613	-1	0	0	N	2500	0	2	820	291	1	3	5	0	0	0	0	0	0	0	0	0	0	0	0	1075906
1614	-1	0	0	N	2500	0	2	796	338	92	109	27	0	0	0	0	0	0	0	0	0	0	0	0	1075921
1615	-1	0	0	N	2500	0	2	827	343	1	3	6	0	0	0	0	0	0	0	0	0	0	0	0	1075953
1616	-1	0	0	N	2500	0	2	683	226	1	3	6	0	0	0	0	0	0	0	0	0	0	0	0	1076015
1617	-1	0	0	N	2500	0	2	578	319	94	113	30	0	0	0	0	0	0	0	0	0	0	0	0	1076078
1618	-1	0	0	N	2500	0	2	540	256	1	5	10	0	0	0	0	0	0	0	0	0	0	0	0	1076109
1619	-1	0	0	N	2500	0	2	724	249	1	4	8	0	0	0	0	0	0	0	0	0	0	0	0	1076109
1620	-1	0	0	N	2500	0	2	619	254	1	5	9	0	0	0	0	0	0	0	0	0	0	0	0	1076125
1621	-1	0	0	N	2500	0	2	539	281	1	3	5	0	0	0	0	0	0	0	0	0	0	0	0	1076140
1622	-1	0	0	N	2500	0	1	128	25	0	0	0	0	0	0	0	0	0	0	0	0	0	0	0	1076156
1623	-1	0	0	N	2500	0	2	716	211	1	3	6	0	0	0	0	0	0	0	0	0	0	0	0	1076203
1624	-1	0	0	N	2500	0	2	917	317	0	2	4	0	0	0	0	0	0	0	0	0	0	0	0	1076203
1625	-1	0	0	N	2500	0	2	458	189	1	4	8	0	0	0	0	0	0	0	0	0	0	0	0	1076218
1626	-1	0	0	N	2500	0	2	740	269	121	143	34	0	0	0	0	0	0	0	0	0	0	0	0	1076359
1627	-1	0	0	N	2500	0	1	97	15	0	0	0	0	0	0	0	0	0	0	0	0	0	0	0	1076375
1628	-1	0	0	N	2500	0	2	751	255	1	4	8	0	0	0	0	0	0	0	0	0	0	0	0	1076390
1629	-1	0	0	N	2500	0	2	537	202	86	103	27	0	0	0	0	0	0	0	0	0	0	0	0	1076406
1630	-1	0	0	N	2500	0	1	113	19	0	0	0	0	0	0	0	0	0	0	0	0	0	0	0	1076453
1631	-1	0	0	N	2500	0	2	652	238	98	115	28	0	0	0	0	0	0	0	0	0	0	0	0	1076484
1632	-1	0	0	N	2500	0	1	86	14	0	0	0	0	0	0	0	0	0	0	0	0	0	0	0	1076531
1633	-1	0	0	N	2500	0	2	724	205	1	3	5	0	0	0	0	0	0	0	0	0	0	0	0	1076562
1634	-1	0	0	N	2500	0	1	135	28	0	0	0	0	0	0	0	0	0	0	0	0	0	0	0	1076578
1635	-1	0	0	N	2500	0	2	487	216	1	3	7	0	0	0	0	0	0	0	0	0	0	0	0	1076578
1636	-1	0	0	N	2500	0	2	461	221	1	3	6	0	0	0	0	0	0	0	0	0	0	0	0	1076593
1637	-1	0	0	N	2500	0	2	700	313	1	4	6	0	0	0	0	0	0	0	0	0	0	0	0	1076593
1638	-1	0	0	N	2500	0	2	631	234	1	4	7	0	0	0	0	0	0	0	0	0	0	0	0	1076703
1639	-1	0	0	N	2500	0	2	960	333	0	2	4	0	0	0	0	0	0	0	0	0	0	0	0	1076718
1640	-1	0	0	N	2500	0	2	573	268	1	4	7	0	0	0	0	0	0	0	0	0	0	0	0	1076734
1641	-1	0	0	N	2500	0	1	128	23	0	0	0	0	0	0	0	0	0	0	0	0	0	0	0	1076734
1642	-1	0	0	N	2500	0	2	887	272	1	4	7	0	0	0	0	0	0	0	0	0	0	0	0	1076750
1643	-1	0	0	N	2500	0	2	931	323	1	2	5	0	0	0	0	0	0	0	0	0	0	0	0	1076859
1644	-1	0	0	N	2500	0	2	696	248	1	3	6	0	0	0	0	0	0	0	0	0	0	0	0	1076859
1645	-1	0	0	N	2500	0	1	114	22	0	0	0	0	0	0	0	0	0	0	0	0	0	0	0	1076921
1646	-1	0	0	N	2500	0	1	131	25	0	0	0	0	0	0	0	0	0	0	0	0	0	0	0	1076921
1647	-1	0	0	N	2500	0	1	179	39	0	0	0	0	0	0	0	0	0	0	0	0	0	0	0	1076937
1648	-1	0	0	N	2500	0	2	482	227	1	5	9	0	0	0	0	0	0	0	0	0	0	0	0	1076984
1649	-1	0	0	N	2500	0	2	578	203	0	2	5	0	0	0	0	0	0	0	0	0	0	0	0	1077015
1650	-1	0	0	N	2500	0	1	156	33	0	0	0	0	0	0	0	0	0	0	0	0	0	0	0	1077046
1651	-1	0	0	N	2500	0	2	659	256	1	4	8	0	0	0	0	0	0	0	0	0	0	0	0	1077078
1652	-1	0	0	N	2500	0	2	624	265	1	3	5	0	0	0	0	0	0	0	0	0	0	0	0	1077109
1653	-1	0	0	N	2500	0	2	765	227	0	2	3	0	0	0	0	0	0	0	0	0	0	0	0	1077125
1654	-1	0	0	N	2500	0	2	824	297	1	3	5	0	0	0	0	0	0	0	0	0	0	0	0	1077125
1655	-1	0	0	N	2500	0	2	860	302	1	3	5	0	0	0	0	0	0	0	0	0	0	0	0	1077140
1656	-1	0	0	N	2500	0	2	702	256	0	2	4	0	0	0	0	0	0	0	0	0	0	0	0	1077171
1657	-1	0	0	N	2500	0	2	500	232	1	4	8	0	0	0	0	0	0	0	0	0	0	0	0	1077203
1658	-1	0	0	N	2500	0	1	116	20	0	0	0	0	0	0	0	0	0	0	0	0	0	0	0	1077203
1659	-1	0	0	N	2500	0	2	445	214	63	75	18	0	0	0	0	0	0	0	0	0	0	0	0	1077203
1660	-1	0	0	N	2500	0	1	124	24	0	0	0	0	0	0	0	0	0	0	0	0	0	0	0	1077265
1661	-1	0	0	N	2500	0	2	466	167	0	0	0	0	0	0	0	0	0	0	0	0	0	0	0	1077265
1662	-1	0	0	N	2500	0	2	466	220	1	4	5	0	0	0	0	0	0	0	0	0	0	0	0	1077281
1663	-1	0	0	N	2500	0	2	693	256	1	5	8	0	0	0	0	0	0	0	0	0	0	0	0	1077312
1664	-1	0	0	N	2500	0	2	507	166	1	3	7	0	0	0	0	0	0	0	0	0	0	0	0	1077328
1665	-1	0	0	N	2500	0	2	662	315	0	0	0	0	0	0	0	0	0	0	0	0	0	0	0	1077406
1666	-1	0	0	N	2500	0	1	291	98	0	0	0	0	0	0	0	0	0	0	0	0	0	0	0	1077437
1667	-1	0	0	N	2500	0	2	470	219	1	4	7	0	0	0	0	0	0	0	0	0	0	0	0	1077500
1668	-1	0	0	N	2500	0	2	532	240	1	4	7	0	0	0	0	0	0	0	0	0	0	0	0	1077562
1669	-1	0	0	N	2500	0	2	980	375	1	3	5	0	0	0	0	0	0	0	0	0	0	0	0	1077640
1670	-1	0	0	N	2500	0	1	97	16	0	0	0	0	0	0	0	0	0	0	0	0	0	0	0	1077703
1671	-1	0	0	N	2500	0	2	507	261	1	4	8	0	0	0	0	0	0	0	0	0	0	0	0	1077812
1672	-1	0	0	N	2500	0	1	113	21	0	0	0	0	0	0	0	0	0	0	0	0	0	0	0	1077859
1673	-1	0	0	N	2500	0	2	635	236	0	2	4	0	0	0	0	0	0	0	0	0	0	0	0	1077890
1674	-1	0	0	N	2500	0	2	915	278	1	3	7	0	0	0	0	0	0	0	0	0	0	0	0	1077968
1675	-1	0	0	N	2500	0	2	518	223	0	2	5	0	0	0	0	0	0	0	0	0	0	0	0	1078000
1676	-1	0	0	N	2500	0	1	130	24	0	0	0	0	0	0	0	0	0	0	0	0	0	0	0	1078015
1677	-1	0	0	N	2500	0	2	703	252	78	92	22	0	0	0	0	0	0	0	0	0	0	0	0	1078031
1678	-1	0	0	N	2500	0	1	108	16	0	0	0	0	0	0	0	0	0	0	0	0	0	0	0	1078062
1679	-1	0	0	N	2500	0	2	455	225	0	2	4	0	0	0	0	0	0	0	0	0	0	0	0	1078109
1680	-1	0	0	N	2500	0	2	728	202	56	67	16	0	0	0	0	0	0	0	0	0	0	0	0	1078125
1681	-1	0	0	N	2500	0	2	632	187	1	3	6	0	0	0	0	0	0	0	0	0	0	0	0	1078156
1682	-1	0	0	N	2500	0	2	648	275	1	5	10	0	0	0	0	0	0	0	0	0	0	0	0	1078203
1683	-1	0	0	N	2500	0	1	142	28	0	0	0	0	0	0	0	0	0	0	0	0	0	0	0	1078218
1684	-1	0	0	N	2500	0	2	600	177	63	74	19	0	0	0	0	0	0	0	0	0	0	0	0	1078218
1685	-1	0	0	N	2500	0	1	113	20	0	0	0	0	0	0	0	0	0	0	0	0	0	0	0	1078218
1686	-1	0	0	N	2500	0	2	714	309	1	3	5	0	0	0	0	0	0	0	0	0	0	0	0	1078281
1687	-1	0	0	N	2500	0	2	544	253	100	117	30	0	0	0	0	0	0	0	0	0	0	0	0	1078296
1688	-1	0	0	N	2500	0	2	587	254	1	5	9	0	0	0	0	0	0	0	0	0	0	0	0	1078421
1689	-1	0	0	N	2500	0	1	111	20	0	0	0	0	0	0	0	0	0	0	0	0	0	0	0	1078421
1690	-1	0	0	N	2500	0	1	117	19	0	0	0	0	0	0	0	0	0	0	0	0	0	0	0	1078421
1691	-1	0	0	N	2500	0	2	772	297	71	83	20	0	0	0	0	0	0	0	0	0	0	0	0	1078437
1692	-1	0	0	N	2500	0	1	113	19	0	0	0	0	0	0	0	0	0	0	0	0	0	0	0	1078453
1693	-1	0	0	N	2500	0	2	778	247	1	3	7	0	0	0	0	0	0	0	0	0	0	0	0	1078500
1694	-1	0	0	N	2500	0	2	896	301	1	3	5	0	0	0	0	0	0	0	0	0	0	0	0	1078562
1695	-1	0	0	N	2500	0	2	504	256	0	2	5	0	0	0	0	0	0	0	0	0	0	0	0	1078609
1696	-1	0	0	N	2500	0	2	545	216	1	4	7	0	0	0	0	0	0	0	0	0	0	0	0	1078609
1697	-1	0	0	N	2500	0	2	877	300	1	3	5	0	0	0	0	0	0	0	0	0	0	0	0	1078640
1698	-1	0	0	N	2500	0	2	776	271	117	138	35	0	0	0	0	0	0	0	0	0	0	0	0	1078656
1699	-1	0	0	N	2500	0	2	922	337	2	5	5	0	0	0	0	0	0	0	0	0	0	0	0	1078781
1700	-1	0	0	N	2500	0	2	698	239	1	5	8	0	0	0	0	0	0	0	0	0	0	0	0	1078796
1701	-1	0	0	N	2500	0	2	887	275	0	2	4	0	0	0	0	0	0	0	0	0	0	0	0	1078812
1702	-1	0	0	N	2500	0	2	634	251	1	3	5	0	0	0	0	0	0	0	0	0	0	0	0	1078843
1703	-1	0	0	N	2500	0	2	483	207	1	3	7	0	0	0	0	0	0	0	0	0	0	0	0	1078843
1704	-1	0	0	N	2500	0	2	584	253	1	4	8	0	0	0	0	0	0	0	0	0	0	0	0	1078843
1705	-1	0	0	N	2500	0	2	846	327	0	2	4	0	0	0	0	0	0	0	0	0	0	0	0	1078859
1706	-1	0	0	N	2500	0	2	625	264	1	3	6	0	0	0	0	0	0	0	0	0	0	0	0	1078875
1707	-1	0	0	N	2500	0	1	103	17	0	0	0	0	0	0	0	0	0	0	0	0	0	0	0	1078890
1708	-1	0	0	N	2500	0	2	735	276	1	3	4	0	0	0	0	0	0	0	0	0	0	0	0	1078906
1709	-1	0	0	N	2500	0	2	868	292	1	3	5	0	0	0	0	0	0	0	0	0	0	0	0	1078921
1710	-1	0	0	N	2500	0	2	716	259	1	3	7	0	0	0	0	0	0	0	0	0	0	0	0	1078937
1711	-1	0	0	N	2500	0	2	737	253	1	5	9	0	0	0	0	0	0	0	0	0	0	0	0	1078953
1712	-1	0	0	N	2500	0	2	611	334	128	149	35	0	0	0	0	0	0	0	0	0	0	0	0	1078984
1713	-1	0	0	N	2500	0	2	521	240	1	6	9	0	0	0	0	0	0	0	0	0	0	0	0	1079015
1714	-1	0	0	N	2500	0	1	143	28	0	0	0	0	0	0	0	0	0	0	0	0	0	0	0	1079031
1715	-1	0	0	N	2500	0	2	925	327	1	3	5	0	0	0	0	0	0	0	0	0	0	0	0	1079031
1716	-1	0	0	N	2500	0	1	144	28	0	0	0	0	0	0	0	0	0	0	0	0	0	0	0	1079093
1717	-1	0	0	N	2500	0	1	142	28	0	0	0	0	0	0	0	0	0	0	0	0	0	0	0	1079109
1718	-1	0	0	N	2500	0	2	525	242	1	4	7	0	0	0	0	0	0	0	0	0	0	0	0	1079109
1719	-1	0	0	N	2500	0	2	453	171	0	2	4	0	0	0	0	0	0	0	0	0	0	0	0	1079156
1720	-1	0	0	N	2500	0	2	602	274	85	99	25	0	0	0	0	0	0	0	0	0	0	0	0	1079203
1721	-1	0	0	N	2500	0	2	495	219	101	119	31	0	0	0	0	0	0	0	0	0	0	0	0	1079218
1722	-1	0	0	N	2500	0	2	468	254	1	3	7	0	0	0	0	0	0	0	0	0	0	0	0	1079234
1723	-1	0	0	N	2500	0	2	754	276	0	2	4	0	0	0	0	0	0	0	0	0	0	0	0	1079250
1724	-1	0	0	N	2500	0	2	759	265	1	4	7	0	0	0	0	0	0	0	0	0	0	0	0	1079265
1725	-1	0	0	N	2500	0	2	838	312	105	123	28	0	0	0	0	0	0	0	0	0	0	0	0	1079281
1726	-1	0	0	N	2500	0	2	511	245	1	4	7	0	0	0	0	0	0	0	0	0	0	0	0	1079296
1727	-1	0	0	N	2500	0	2	731	259	1	5	8	0	0	0	0	0	0	0	0	0	0	0	0	1079359
1728	-1	0	0	N	2500	0	1	153	31	0	0	0	0	0	0	0	0	0	0	0	0	0	0	0	1079375
1729	-1	0	0	N	2500	0	2	595	221	1	4	7	0	0	0	0	0	0	0	0	0	0	0	0	1079406
1730	-1	0	0	N	2500	0	2	1029	340	95	113	27	0	0	0	0	0	0	0	0	0	0	0	0	1079437
1731	-1	0	0	N	2500	0	2	480	217	1	6	11	0	0	0	0	0	0	0	0	0	0	0	0	1079484
1732	-1	0	0	N	2500	0	2	876	280	0	2	4	0	0	0	0	0	0	0	0	0	0	0	0	1079546
1733	-1	0	0	N	2500	0	1	110	19	0	0	0	0	0	0	0	0	0	0	0	0	0	0	0	1079656
1734	-1	0	0	N	2500	0	1	114	20	0	0	0	0	0	0	0	0	0	0	0	0	0	0	0	1079687
1735	-1	0	0	N	2500	0	1	112	19	0	0	0	0	0	0	0	0	0	0	0	0	0	0	0	1079718
1736	-1	0	0	N	2500	0	2	797	265	116	136	34	0	0	0	0	0	0	0	0	0	0	0	0	1079734
1737	-1	0	0	N	2500	0	1	133	26	0	0	0	0	0	0	0	0	0	0	0	0	0	0	0	1079765
1738	-1	0	0	N	2500	0	1	84	14	0	0	0	0	0	0	0	0	0	0	0	0	0	0	0	1079765
1739	-1	0	0	N	2500	0	2	552	238	0	2	4	0	0	0	0	0	0	0	0	0	0	0	0	1079765
1740	-1	0	0	N	2500	0	2	435	207	1	5	9	0	0	0	0	0	0	0	0	0	0	0	0	1079875
1741	-1	0	0	N	2500	0	2	506	210	0	2	5	0	0	0	0	0	0	0	0	0	0	0	0	1079906
1742	-1	0	0	N	2500	0	1	125	22	0	0	0	0	0	0	0	0	0	0	0	0	0	0	0	1079921
1743	-1	0	0	N	2500	0	2	465	175	1	5	9	0	0	0	0	0	0	0	0	0	0	0	0	1079937
1744	-1	0	0	N	2500	0	2	608	312	5	14	11	0	0	0	0	0	0	0	0	0	0	0	0	1079953
1745	-1	0	0	N	2500	0	1	124	22	0	0	0	0	0	0	0	0	0	0	0	0	0	0	0	1079968
1746	-1	0	0	N	2500	0	2	754	313	1	3	5	0	0	0	0	0	0	0	0	0	0	0	0	1080000
1747	-1	0	0	N	2500	0	2	556	236	1	3	6	0	0	0	0	0	0	0	0	0	0	0	0	1080000
1748	-1	0	0	N	2500	0	1	130	25	0	0	0	0	0	0	0	0	0	0	0	0	0	0	0	1080015
1749	-1	0	0	N	2500	0	2	539	187	0	2	4	0	0	0	0	0	0	0	0	0	0	0	0	1080062
1750	-1	0	0	N	2500	0	2	866	325	0	2	4	0	0	0	0	0	0	0	0	0	0	0	0	1080093
1751	-1	0	0	N	2500	0	2	646	208	63	75	20	0	0	0	0	0	0	0	0	0	0	0	0	1080140
1752	-1	0	0	N	2500	0	2	483	245	1	5	9	0	0	0	0	0	0	0	0	0	0	0	0	1080171
1753	-1	0	0	N	2500	0	1	113	19	0	0	0	0	0	0	0	0	0	0	0	0	0	0	0	1080203
1754	-1	0	0	N	2500	0	1	166	37	0	0	0	0	0	0	0	0	0	0	0	0	0	0	0	1080234
1755	-1	0	0	N	2500	0	2	763	266	1	4	5	0	0	0	0	0	0	0	0	0	0	0	0	1080265
1756	-1	0	0	N	2500	0	1	183	27	0	0	1	0	0	0	0	0	0	0	0	0	0	0	0	1080343
1757	-1	0	0	N	2500	0	2	832	271	68	80	19	0	0	0	0	0	0	0	0	0	0	0	0	1080437
1758	-1	0	0	N	2500	0	1	119	22	0	0	0	0	0	0	0	0	0	0	0	0	0	0	0	1080437
1759	-1	0	0	N	2500	0	1	106	18	0	0	0	0	0	0	0	0	0	0	0	0	0	0	0	1080468
1760	-1	0	0	N	2500	0	1	96	16	0	0	0	0	0	0	0	0	0	0	0	0	0	0	0	1080468
1761	-1	0	0	N	2500	0	1	102	18	0	0	0	0	0	0	0	0	0	0	0	0	0	0	0	1080546
1762	-1	0	0	N	2500	0	2	529	215	0	2	4	0	0	0	0	0	0	0	0	0	0	0	0	1080578
1763	-1	0	0	N	2500	0	2	673	333	0	2	5	0	0	0	0	0	0	0	0	0	0	0	0	1080609
1764	-1	0	0	N	2500	0	2	876	291	1	3	5	0	0	0	0	0	0	0	0	0	0	0	0	1080625
1765	-1	0	0	N	2500	0	2	523	227	1	3	7	0	0	0	0	0	0	0	0	0	0	0	0	1080625
1766	-1	0	0	N	2500	0	2	723	263	1	5	9	0	0	0	0	0	0	0	0	0	0	0	0	1080703
1767	-1	0	0	N	2500	0	2	540	228	92	109	28	0	0	0	0	0	0	0	0	0	0	0	0	1080750
1768	-1	0	0	N	2500	0	2	879	316	0	2	4	0	0	0	0	0	0	0	0	0	0	0	0	1080796
1769	-1	0	0	N	2500	0	2	658	268	0	2	4	0	0	0	0	0	0	0	0	0	0	0	0	1080812
1770	-1	0	0	N	2500	0	2	609	211	1	3	7	0	0	0	0	0	0	0	0	0	0	0	0	1080828
1771	-1	0	0	N	2500	0	2	575	274	0	2	5	0	0	0	0	0	0	0	0	0	0	0	0	1080875
1772	-1	0	0	N	2500	0	2	848	296	1	3	5	0	0	0	0	0	0	0	0	0	0	0	0	1080906
1773	-1	0	0	N	2500	0	2	848	282	0	3	4	0	0	0	0	0	0	0	0	0	0	0	0	1080921
1774	-1	0	0	N	2500	0	2	594	330	1	3	5	0	0	0	0	0	0	0	0	0	0	0	0	1080953
1775	-1	0	0	N	2500	0	2	494	186	1	4	8	0	0	0	0	0	0	0	0	0	0	0	0	1080968
1776	-1	0	0	N	2500	0	2	411	141	0	0	0	0	0	0	0	0	0	0	0	0	0	0	0	1081000
1777	-1	0	0	N	2500	0	1	256	59	0	0	0	0	0	0	0	0	0	0	0	0	0	0	0	1081015
1778	-1	0	0	N	2500	0	2	713	254	1	4	8	0	0	0	0	0	0	0	0	0	0	0	0	1081046
1779	-1	0	0	N	2500	0	1	121	22	0	0	0	0	0	0	0	0	0	0	0	0	0	0	0	1081062
1780	-1	0	0	N	2500	0	1	118	22	0	0	0	0	0	0	0	0	0	0	0	0	0	0	0	1081078
1781	-1	0	0	N	2500	0	2	545	288	80	94	24	0	0	0	0	0	0	0	0	0	0	0	0	1081093
1782	-1	0	0	N	2500	0	2	383	123	0	0	0	0	0	0	0	0	0	0	0	0	0	0	0	1081109
1783	-1	0	0	N	2500	0	2	604	282	1	4	9	0	0	0	0	0	0	0	0	0	0	0	0	1081125
1784	-1	0	0	N	2500	0	2	852	323	0	3	5	0	0	0	0	0	0	0	0	0	0	0	0	1081140
1785	-1	0	0	N	2500	0	2	505	223	1	5	9	0	0	0	0	0	0	0	0	0	0	0	0	1081250
1786	-1	0	0	N	2500	0	2	594	348	99	117	29	0	0	0	0	0	0	0	0	0	0	0	0	1081265
1787	-1	0	0	N	2500	0	2	397	198	1	4	7	0	0	0	0	0	0	0	0	0	0	0	0	1081281
1788	-1	0	0	N	2500	0	1	115	22	0	0	0	0	0	0	0	0	0	0	0	0	0	0	0	1081281
1789	-1	0	0	N	2500	0	2	917	279	0	2	5	0	0	0	0	0	0	0	0	0	0	0	0	1081359
1790	-1	0	0	N	2500	0	2	485	242	1	5	9	0	0	0	0	0	0	0	0	0	0	0	0	1081375
1791	-1	0	0	N	2500	0	1	122	23	0	0	0	0	0	0	0	0	0	0	0	0	0	0	0	1081406
1792	-1	0	0	N	2500	0	2	516	264	1	3	6	0	0	0	0	0	0	0	0	0	0	0	0	1081437
1793	-1	0	0	N	2500	0	2	475	233	1	5	9	0	0	0	0	0	0	0	0	0	0	0	0	1081453
1794	-1	0	0	N	2500	0	2	497	224	1	4	8	0	0	0	0	0	0	0	0	0	0	0	0	1081500
1795	-1	0	0	N	2500	0	1	113	19	0	0	0	0	0	0	0	0	0	0	0	0	0	0	0	1081531
1796	-1	0	0	N	2500	0	1	104	16	0	0	0	0	0	0	0	0	0	0	0	0	0	0	0	1081625
1797	-1	0	0	N	2500	0	2	532	211	67	79	22	0	0	0	0	0	0	0	0	0	0	0	0	1081625
1798	-1	0	0	N	2500	0	2	818	279	1	3	4	0	0	0	0	0	0	0	0	0	0	0	0	1081640
1799	-1	0	0	N	2500	0	1	143	28	0	0	0	0	0	0	0	0	0	0	0	0	0	0	0	1081640
1800	-1	0	0	N	2500	0	2	572	266	1	3	5	0	0	0	0	0	0	0	0	0	0	0	0	1081671
1801	-1	0	0	N	2500	0	2	563	218	0	3	5	0	0	0	0	0	0	0	0	0	0	0	0	1081687
1802	-1	0	0	N	2500	0	2	581	308	64	77	23	0	0	0	0	0	0	0	0	0	0	0	0	1081734
1803	-1	0	0	N	2500	0	1	89	14	0	0	0	0	0	0	0	0	0	0	0	0	0	0	0	1081734
1804	-1	0	0	N	2500	0	1	130	25	0	0	0	0	0	0	0	0	0	0	0	0	0	0	0	1081750
1805	-1	0	0	N	2500	0	2	438	158	1	4	8	0	0	0	0	0	0	0	0	0	0	0	0	1081781
1806	-1	0	0	N	2500	0	1	97	16	0	0	0	0	0	0	0	0	0	0	0	0	0	0	0	1081781
1807	-1	0	0	N	2500	0	1	104	17	0	0	0	0	0	0	0	0	0	0	0	0	0	0	0	1081796
1808	-1	0	0	N	2500	0	2	597	336	1	3	6	0	0	0	0	0	0	0	0	0	0	0	0	1081812
1809	-1	0	0	N	2500	0	2	734	276	1	4	8	0	0	0	0	0	0	0	0	0	0	0	0	1081859
1810	-1	0	0	N	2500	0	2	866	301	1	3	6	0	0	0	0	0	0	0	0	0	0	0	0	1081890
1811	-1	0	0	N	2500	0	2	567	247	0	3	5	0	0	0	0	0	0	0	0	0	0	0	0	1081953
1812	-1	0	0	N	2500	0	2	497	230	1	5	10	0	0	0	0	0	0	0	0	0	0	0	0	1081984
1813	-1	0	0	N	2500	0	2	771	257	1	3	7	0	0	0	0	0	0	0	0	0	0	0	0	1082015
1814	-1	0	0	N	2500	0	1	129	24	0	0	0	0	0	0	0	0	0	0	0	0	0	0	0	1082031
1815	-1	0	0	N	2500	0	2	735	236	91	109	31	0	0	0	0	0	0	0	0	0	0	0	0	1082078
1816	-1	0	0	N	2500	0	2	658	257	1	3	7	0	0	0	0	0	0	0	0	0	0	0	0	1082093
1817	-1	0	0	N	2500	0	2	511	261	1	5	9	0	0	0	0	0	0	0	0	0	0	0	0	1082140
1818	-1	0	0	N	2500	0	2	460	191	1	5	8	0	0	0	0	0	0	0	0	0	0	0	0	1082171
1819	-1	0	0	N	2500	0	2	618	263	1	3	5	0	0	0	0	0	0	0	0	0	0	0	0	1082218
1820	-1	0	0	N	2500	0	2	552	248	131	155	40	0	0	0	0	0	0	0	0	0	0	0	0	1082234
1821	-1	0	0	N	2500	0	2	814	289	86	101	23	0	0	0	0	0	0	0	0	0	0	0	0	1082265
1822	-1	0	0	N	2500	0	2	556	185	64	76	19	0	0	0	0	0	0	0	0	0	0	0	0	1082312
1823	-1	0	0	N	2500	0	2	888	282	0	2	5	0	0	0	0	0	0	0	0	0	0	0	0	1082328
1824	-1	0	0	N	2500	0	2	420	171	75	88	24	0	0	0	0	0	0	0	0	0	0	0	0	1082343
1825	-1	0	0	N	2500	0	1	140	26	0	0	0	0	0	0	0	0	0	0	0	0	0	0	0	1082359
1826	-1	0	0	N	2500	0	2	616	322	1	4	7	0	0	0	0	0	0	0	0	0	0	0	0	1082406
1827	-1	0	0	N	2500	0	2	571	197	1	3	5	0	0	0	0	0	0	0	0	0	0	0	0	1082437
1828	-1	0	0	N	2500	0	2	806	252	1	3	5	0	0	0	0	0	0	0	0	0	0	0	0	1082546
1829	-1	0	0	N	2500	0	2	476	193	1	4	7	0	0	0	0	0	0	0	0	0	0	0	0	1082546
1830	-1	0	0	N	2500	0	2	844	335	1	3	4	0	0	0	0	0	0	0	0	0	0	0	0	1082562
1831	-1	0	0	N	2500	0	1	116	20	0	0	0	0	0	0	0	0	0	0	0	0	0	0	0	1082593
1832	-1	0	0	N	2500	0	2	681	258	1	4	7	0	0	0	0	0	0	0	0	0	0	0	0	1082640
1833	-1	0	0	N	2500	0	2	567	203	1	4	8	0	0	0	0	0	0	0	0	0	0	0	0	1082640
1834	-1	0	0	N	2500	0	2	601	230	119	139	36	0	0	0	0	0	0	0	0	0	0	0	0	1082656
1835	-1	0	0	N	2500	0	1	125	24	0	0	0	0	0	0	0	0	0	0	0	0	0	0	0	1082671
1836	-1	0	0	N	2500	0	2	761	242	1	4	7	0	0	0	0	0	0	0	0	0	0	0	0	1082703
1837	-1	0	0	N	2500	0	2	765	294	0	2	4	0	0	0	0	0	0	0	0	0	0	0	0	1082718
1838	-1	0	0	N	2500	0	1	104	17	0	0	0	0	0	0	0	0	0	0	0	0	0	0	0	1082734
1839	-1	0	0	N	2500	0	2	659	320	1	3	7	0	0	0	0	0	0	0	0	0	0	0	0	1082734
1840	-1	0	0	N	2500	0	2	724	231	1	3	5	0	0	0	0	0	0	0	0	0	0	0	0	1082765
1841	-1	0	0	N	2500	0	2	833	319	1	3	5	0	0	0	0	0	0	0	0	0	0	0	0	1082828
1842	-1	0	0	N	2500	0	2	473	163	1	3	7	0	0	0	0	0	0	0	0	0	0	0	0	1082828
1843	-1	0	0	N	2500	0	2	948	368	1	3	5	0	0	0	0	0	0	0	0	0	0	0	0	1082875
1844	-1	0	0	N	2500	0	1	161	34	0	0	0	0	0	0	0	0	0	0	0	0	0	0	0	1082921
1845	-1	0	0	N	2500	0	1	120	22	0	0	0	0	0	0	0	0	0	0	0	0	0	0	0	1082937
1846	-1	0	0	N	2500	0	1	145	30	0	0	0	0	0	0	0	0	0	0	0	0	0	0	0	1082968
1847	-1	0	0	N	2500	0	2	451	215	1	4	8	0	0	0	0	0	0	0	0	0	0	0	0	1083000
1848	-1	0	0	N	2500	0	1	137	27	0	0	0	0	0	0	0	0	0	0	0	0	0	0	0	1083062
1849	-1	0	0	N	2500	0	2	719	325	1	4	6	0	0	0	0	0	0	0	0	0	0	0	0	1083062
1850	-1	0	0	N	2500	0	2	900	277	1	3	7	0	0	0	0	0	0	0	0	0	0	0	0	1083093
1851	-1	0	0	N	2500	0	2	704	317	1	5	7	0	0	0	0	0	0	0	0	0	0	0	0	1083093
1852	-1	0	0	N	2500	0	2	690	220	1	3	6	0	0	0	0	0	0	0	0	0	0	0	0	1083109
1853	-1	0	0	N	2500	0	2	807	234	1	3	4	0	0	0	0	0	0	0	0	0	0	0	0	1083109
1854	-1	0	0	N	2500	0	2	523	270	0	2	4	0	0	0	0	0	0	0	0	0	0	0	0	1083156
1855	-1	0	0	N	2500	0	2	451	231	0	3	7	0	0	0	0	0	0	0	0	0	0	0	0	1083203
1856	-1	0	0	N	2500	0	2	942	320	0	2	4	0	0	0	0	0	0	0	0	0	0	0	0	1083218
1857	-1	0	0	N	2500	0	2	575	181	1	5	6	0	0	0	0	0	0	0	0	0	0	0	0	1083250
1858	-1	0	0	N	2500	0	2	559	237	92	108	26	0	0	0	0	0	0	0	0	0	0	0	0	1083375
1859	-1	0	0	N	2500	0	2	861	258	76	90	20	0	0	0	0	0	0	0	0	0	0	0	0	1083390
1860	-1	0	0	N	2500	0	2	442	134	1	4	7	0	0	0	0	0	0	0	0	0	0	0	0	1083468
1861	-1	0	0	N	2500	0	2	577	220	0	3	4	0	0	0	0	0	0	0	0	0	0	0	0	1083546
1862	-1	0	0	N	2500	0	1	112	19	0	0	0	0	0	0	0	0	0	0	0	0	0	0	0	1083578
1863	-1	0	0	N	2500	0	2	469	259	0	2	4	0	0	0	0	0	0	0	0	0	0	0	0	1083609
1864	-1	0	0	N	2500	0	2	502	255	0	2	5	0	0	0	0	0	0	0	0	0	0	0	0	1083734
1865	-1	0	0	N	2500	0	2	679	243	1	4	7	0	0	0	0	0	0	0	0	0	0	0	0	1083750
1866	-1	0	0	N	2500	0	2	671	292	1	4	9	0	0	0	0	0	0	0	0	0	0	0	0	1083765
1867	-1	0	0	N	2500	0	1	117	20	0	0	0	0	0	0	0	0	0	0	0	0	0	0	0	1083781
1868	-1	0	0	N	2500	0	2	427	156	1	4	7	0	0	0	0	0	0	0	0	0	0	0	0	1083796
1869	-1	0	0	N	2500	0	2	629	244	0	2	5	0	0	0	0	0	0	0	0	0	0	0	0	1083906
1870	-1	0	0	N	2500	0	2	437	155	0	0	0	0	0	0	0	0	0	0	0	0	0	0	0	1083906
1871	-1	0	0	N	2500	0	2	738	318	1	3	6	0	0	0	0	0	0	0	0	0	0	0	0	1083953
1872	-1	0	0	N	2500	0	2	812	256	0	2	4	0	0	0	0	0	0	0	0	0	0	0	0	1083968
1873	-1	0	0	N	2500	0	1	137	26	0	0	0	0	0	0	0	0	0	0	0	0	0	0	0	1083984
1874	-1	0	0	N	2500	0	1	102	19	0	0	0	0	0	0	0	0	0	0	0	0	0	0	0	1084015
1875	-1	0	0	N	2500	0	2	671	324	1	3	5	0	0	0	0	0	0	0	0	0	0	0	0	1084062
1876	-1	0	0	N	2500	0	2	577	158	1	4	7	0	0	0	0	0	0	0	0	0	0	0	0	1084078
1877	-1	0	0	N	2500	0	2	969	355	110	129	29	0	0	0	0	0	0	0	0	0	0	0	0	1084140
1878	-1	0	0	N	2500	0	2	485	188	1	4	7	0	0	0	0	0	0	0	0	0	0	0	0	1084218
1879	-1	0	0	N	2500	0	1	136	28	0	0	0	0	0	0	0	0	0	0	0	0	0	0	0	1084234
1880	-1	0	0	N	2500	0	2	813	342	1	5	6	0	0	0	0	0	0	0	0	0	0	0	0	1084265
1881	-1	0	0	N	2500	0	2	377	154	0	0	0	0	0	0	0	0	0	0	0	0	0	0	0	1084296
1882	-1	0	0	N	2500	0	2	491	244	1	4	7	0	0	0	0	0	0	0	0	0	0	0	0	1084343
1883	-1	0	0	N	2500	0	2	430	170	70	84	23	0	0	0	0	0	0	0	0	0	0	0	0	1084453
1884	-1	0	0	N	2500	0	2	590	263	1	3	5	0	0	0	0	0	0	0	0	0	0	0	0	1084500
1885	-1	0	0	N	2500	0	2	462	226	1	5	9	0	0	0	0	0	0	0	0	0	0	0	0	1084500
1886	-1	0	0	N	2500	0	2	799	305	0	2	4	0	0	0	0	0	0	0	0	0	0	0	0	1084562
1887	-1	0	0	N	2500	0	1	105	18	0	0	0	0	0	0	0	0	0	0	0	0	0	0	0	1084578
1888	-1	0	0	N	2500	0	2	555	276	1	3	6	0	0	0	0	0	0	0	0	0	0	0	0	1084609
1889	-1	0	0	N	2500	0	2	832	278	1	4	6	0	0	0	0	0	0	0	0	0	0	0	0	1084671
1890	-1	0	0	N	2500	0	2	762	271	90	105	26	0	0	0	0	0	0	0	0	0	0	0	0	1084718
1891	-1	0	0	N	2500	0	2	824	260	1	3	5	0	0	0	0	0	0	0	0	0	0	0	0	1084718
1892	-1	0	0	N	2500	0	2	956	340	1	2	5	0	0	0	0	0	0	0	0	0	0	0	0	1084734
1893	-1	0	0	N	2500	0	2	443	221	1	5	9	0	0	0	0	0	0	0	0	0	0	0	0	1084765
1894	-1	0	0	N	2500	0	2	615	214	0	2	4	0	0	0	0	0	0	0	0	0	0	0	0	1084781
1895	-1	0	0	N	2500	0	2	476	244	1	4	9	0	0	0	0	0	0	0	0	0	0	0	0	1084796
1896	-1	0	0	N	2500	0	2	831	345	1	3	5	0	0	0	0	0	0	0	0	0	0	0	0	1084812
1897	-1	0	0	N	2500	0	2	623	307	1	5	9	0	0	0	0	0	0	0	0	0	0	0	0	1084859
1898	-1	0	0	N	2500	0	2	675	240	1	5	10	0	0	0	0	0	0	0	0	0	0	0	0	1084890
1899	-1	0	0	N	2500	0	2	514	216	1	4	7	0	0	0	0	0	0	0	0	0	0	0	0	1084906
1900	-1	0	0	N	2500	0	2	964	341	2	6	6	0	0	0	0	0	0	0	0	0	0	0	0	1085000
1901	-1	0	0	N	2500	0	1	128	24	0	0	0	0	0	0	0	0	0	0	0	0	0	0	0	1085046
1902	-1	0	0	N	2500	0	1	136	25	0	0	0	0	0	0	0	0	0	0	0	0	0	0	0	1085109
1903	-1	0	0	N	2500	0	2	449	173	0	0	0	0	0	0	0	0	0	0	0	0	0	0	0	1085171
1904	-1	0	0	N	2500	0	2	983	330	1	4	8	0	0	0	0	0	0	0	0	0	0	0	0	1085187
1905	-1	0	0	N	2500	0	2	835	283	1	3	7	0	0	0	0	0	0	0	0	0	0	0	0	1085234
1906	-1	0	0	N	2500	0	2	525	278	1	4	7	0	0	0	0	0	0	0	0	0	0	0	0	1085265
1907	-1	0	0	N	2500	0	1	124	22	0	0	0	0	0	0	0	0	0	0	0	0	0	0	0	1085296
1908	-1	0	0	N	2500	0	2	756	278	1	3	7	0	0	0	0	0	0	0	0	0	0	0	0	1085328
1909	-1	0	0	N	2500	0	2	567	281	1	3	6	0	0	0	0	0	0	0	0	0	0	0	0	1085328
1910	-1	0	0	N	2500	0	2	755	291	89	104	25	0	0	0	0	0	0	0	0	0	0	0	0	1085359
1911	-1	0	0	N	2500	0	2	486	215	1	5	10	0	0	0	0	0	0	0	0	0	0	0	0	1085375
1912	-1	0	0	N	2500	0	2	975	369	1	4	6	0	0	0	0	0	0	0	0	0	0	0	0	1085453
1913	-1	0	0	N	2500	0	2	620	314	1	4	5	0	0	0	0	0	0	0	0	0	0	0	0	1085453
1914	-1	0	0	N	2500	0	2	770	271	1	4	8	0	0	0	0	0	0	0	0	0	0	0	0	1085531
1915	-1	0	0	N	2500	0	2	994	329	1	3	5	0	0	0	0	0	0	0	0	0	0	0	0	1085546
1916	-1	0	0	N	2500	0	2	723	291	1	4	8	0	0	0	0	0	0	0	0	0	0	0	0	1085546
1917	-1	0	0	N	2500	0	2	651	211	1	3	3	0	0	0	0	0	0	0	0	0	0	0	0	1085578
1918	-1	0	0	N	2500	0	2	1081	425	1	3	6	0	0	0	0	0	0	0	0	0	0	0	0	1085593
1919	-1	0	0	N	2500	0	2	862	249	1	3	6	0	0	0	0	0	0	0	0	0	0	0	0	1085625
1920	-1	0	0	N	2500	0	2	663	237	1	4	7	0	0	0	0	0	0	0	0	0	0	0	0	1085640
1921	-1	0	0	N	2500	0	2	468	218	1	4	7	0	0	0	0	0	0	0	0	0	0	0	0	1085640
1922	-1	0	0	N	2500	0	2	582	321	0	2	5	0	0	0	0	0	0	0	0	0	0	0	0	1085687
1923	-1	0	0	N	2500	0	2	647	258	1	5	10	0	0	0	0	0	0	0	0	0	0	0	0	1085703
1924	-1	0	0	N	2500	0	2	583	282	1	4	7	0	0	0	0	0	0	0	0	0	0	0	0	1085718
1925	-1	0	0	N	2500	0	2	709	295	0	3	5	0	0	0	0	0	0	0	0	0	0	0	0	1085734
1926	-1	0	0	N	2500	0	2	750	285	4	10	8	0	0	0	0	0	0	0	0	0	0	0	0	1085765
1927	-1	0	0	N	2500	0	2	919	284	0	2	4	0	0	0	0	0	0	0	0	0	0	0	0	1085765
1928	-1	0	0	N	2500	0	2	975	290	81	95	23	0	0	0	0	0	0	0	0	0	0	0	0	1085812
1929	-1	0	0	N	2500	0	2	851	305	4	10	7	0	0	0	0	0	0	0	0	0	0	0	0	1085875
1930	-1	0	0	N	2500	0	2	513	233	92	108	29	0	0	0	0	0	0	0	0	0	0	0	0	1085890
1931	-1	0	0	N	2500	0	2	827	347	1	3	6	0	0	0	0	0	0	0	0	0	0	0	0	1085921
1932	-1	0	0	N	2500	0	2	654	276	0	2	5	0	0	0	0	0	0	0	0	0	0	0	0	1085953
1933	-1	0	0	N	2500	0	1	99	17	0	0	0	0	0	0	0	0	0	0	0	0	0	0	0	1085984
1934	-1	0	0	N	2500	0	2	892	311	0	2	4	0	0	0	0	0	0	0	0	0	0	0	0	1086015
1935	-1	0	0	N	2500	0	1	123	22	0	0	0	0	0	0	0	0	0	0	0	0	0	0	0	1086031
1936	-1	0	0	N	2500	0	2	447	212	1	5	10	0	0	0	0	0	0	0	0	0	0	0	0	1086062
1937	-1	0	0	N	2500	0	2	499	245	1	3	4	0	0	0	0	0	0	0	0	0	0	0	0	1086078
1938	-1	0	0	N	2500	0	2	560	206	1	3	5	0	0	0	0	0	0	0	0	0	0	0	0	1086078
1939	-1	0	0	N	2500	0	2	519	221	1	3	5	0	0	0	0	0	0	0	0	0	0	0	0	1086078
1940	-1	0	0	N	2500	0	2	621	182	1	3	6	0	0	0	0	0	0	0	0	0	0	0	0	1086093
1941	-1	0	0	N	2500	0	2	508	211	1	3	6	0	0	0	0	0	0	0	0	0	0	0	0	1086093
1942	-1	0	0	N	2500	0	2	658	222	1	5	8	0	0	0	0	0	0	0	0	0	0	0	0	1086109
1943	-1	0	0	N	2500	0	1	136	25	0	0	0	0	0	0	0	0	0	0	0	0	0	0	0	1086140
1944	-1	0	0	N	2500	0	2	593	196	1	3	6	0	0	0	0	0	0	0	0	0	0	0	0	1086156
1945	-1	0	0	N	2500	0	2	910	287	0	2	4	0	0	0	0	0	0	0	0	0	0	0	0	1086156
1946	-1	0	0	N	2500	0	2	540	283	70	83	21	0	0	0	0	0	0	0	0	0	0	0	0	1086187
1947	-1	0	0	N	2500	0	2	690	290	1	3	5	0	0	0	0	0	0	0	0	0	0	0	0	1086265
1948	-1	0	0	N	2500	0	2	1049	356	1	3	5	0	0	0	0	0	0	0	0	0	0	0	0	1086281
1949	-1	0	0	N	2500	0	2	505	221	1	4	8	0	0	0	0	0	0	0	0	0	0	0	0	1086328
1950	-1	0	0	N	2500	0	2	469	185	1	4	7	0	0	0	0	0	0	0	0	0	0	0	0	1086515
1951	-1	0	0	N	2500	0	2	489	187	93	109	26	0	0	0	0	0	0	0	0	0	0	0	0	1086531
1952	-1	0	0	N	2500	0	2	617	229	83	96	25	0	0	0	0	0	0	0	0	0	0	0	0	1086609
1953	-1	0	0	N	2500	0	2	616	166	80	93	24	0	0	0	0	0	0	0	0	0	0	0	0	1086609
1954	-1	0	0	N	2500	0	1	100	15	0	0	0	0	0	0	0	0	0	0	0	0	0	0	0	1086671
1955	-1	0	0	N	2500	0	2	723	285	1	3	5	0	0	0	0	0	0	0	0	0	0	0	0	1086796
1956	-1	0	0	N	2500	0	2	451	180	0	2	3	0	0	0	0	0	0	0	0	0	0	0	0	1086828
1957	-1	0	0	N	2500	0	2	806	298	1	3	6	0	0	0	0	0	0	0	0	0	0	0	0	1086890
1958	-1	0	0	N	2500	0	2	452	206	1	5	9	0	0	0	0	0	0	0	0	0	0	0	0	1086906
1959	-1	0	0	N	2500	0	2	591	286	0	3	5	0	0	0	0	0	0	0	0	0	0	0	0	1087015
1960	-1	0	0	N	2500	0	2	564	250	1	6	11	0	0	0	0	0	0	0	0	0	0	0	0	1087046
1961	-1	0	0	N	2500	0	2	495	231	90	105	28	0	0	0	0	0	0	0	0	0	0	0	0	1087062
1962	-1	0	0	N	2500	0	2	427	209	1	5	9	0	0	0	0	0	0	0	0	0	0	0	0	1087140
1963	-1	0	0	N	2500	0	2	930	330	1	3	6	0	0	0	0	0	0	0	0	0	0	0	0	1087156
1964	-1	0	0	N	2500	0	2	781	275	0	2	5	0	0	0	0	0	0	0	0	0	0	0	0	1087218
1965	-1	0	0	N	2500	0	1	81	12	0	0	0	0	0	0	0	0	0	0	0	0	0	0	0	1087218
1966	-1	0	0	N	2500	0	2	554	281	1	3	5	0	0	0	0	0	0	0	0	0	0	0	0	1087218
1967	-1	0	0	N	2500	0	2	462	216	78	93	26	0	0	0	0	0	0	0	0	0	0	0	0	1087265
1968	-1	0	0	N	2500	0	2	748	204	1	4	7	0	0	0	0	0	0	0	0	0	0	0	0	1087281
1969	-1	0	0	N	2500	0	2	480	182	1	4	7	0	0	0	0	0	0	0	0	0	0	0	0	1087312
1970	-1	0	0	N	2500	0	1	151	31	0	0	0	0	0	0	0	0	0	0	0	0	0	0	0	1087484
1971	-1	0	0	N	2500	0	2	775	323	1	3	5	0	0	0	0	0	0	0	0	0	0	0	0	1087515
1972	-1	0	0	N	2500	0	2	730	330	1	3	7	0	0	0	0	0	0	0	0	0	0	0	0	1087609
1973	-1	0	0	N	2500	0	1	128	24	0	0	0	0	0	0	0	0	0	0	0	0	0	0	0	1087671
1974	-1	0	0	N	2500	0	1	150	30	0	0	0	0	0	0	0	0	0	0	0	0	0	0	0	1087671
1975	-1	0	0	N	2500	0	2	736	251	1	4	8	0	0	0	0	0	0	0	0	0	0	0	0	1087671
1976	-1	0	0	N	2500	0	2	584	245	1	5	9	0	0	0	0	0	0	0	0	0	0	0	0	1087718
1977	-1	0	0	N	2500	0	1	119	21	0	0	0	0	0	0	0	0	0	0	0	0	0	0	0	1087718
1978	-1	0	0	N	2500	0	2	795	304	1	4	8	0	0	0	0	0	0	0	0	0	0	0	0	1087750
1979	-1	0	0	N	2500	0	2	945	345	1	3	5	0	0	0	0	0	0	0	0	0	0	0	0	1087796
1980	-1	0	0	N	2500	0	2	623	285	1	3	5	0	0	0	0	0	0	0	0	0	0	0	0	1087796
1981	-1	0	0	N	2500	0	2	696	240	1	4	7	0	0	0	0	0	0	0	0	0	0	0	0	1087828
1982	-1	0	0	N	2500	0	2	1047	389	1	3	5	0	0	0	0	0	0	0	0	0	0	0	0	1087875
1983	-1	0	0	N	2500	0	1	145	28	0	0	0	0	0	0	0	0	0	0	0	0	0	0	0	1087968
1984	-1	0	0	N	2500	0	1	110	19	0	0	0	0	0	0	0	0	0	0	0	0	0	0	0	1087968
1985	-1	0	0	N	2500	0	2	462	231	1	4	8	0	0	0	0	0	0	0	0	0	0	0	0	1088000
1986	-1	0	0	N	2500	0	2	554	277	1	4	8	0	0	0	0	0	0	0	0	0	0	0	0	1088015
1987	-1	0	0	N	2500	0	2	873	283	0	2	3	0	0	0	0	0	0	0	0	0	0	0	0	1088062
1988	-1	0	0	N	2500	0	2	508	244	1	3	4	0	0	0	0	0	0	0	0	0	0	0	0	1088062
1989	-1	0	0	N	2500	0	2	476	194	1	3	7	0	0	0	0	0	0	0	0	0	0	0	0	1088078
1990	-1	0	0	N	2500	0	2	718	245	0	2	4	0	0	0	0	0	0	0	0	0	0	0	0	1088093
1991	-1	0	0	N	2500	0	2	537	253	1	5	10	0	0	0	0	0	0	0	0	0	0	0	0	1088156
1992	-1	0	0	N	2500	0	2	636	316	1	3	5	0	0	0	0	0	0	0	0	0	0	0	0	1088171
1993	-1	0	0	N	2500	0	2	568	244	1	4	7	0	0	0	0	0	0	0	0	0	0	0	0	1088234
1994	-1	0	0	N	2500	0	2	534	269	111	132	35	0	0	0	0	0	0	0	0	0	0	0	0	1088265
1995	-1	0	0	N	2500	0	2	928	308	0	2	4	0	0	0	0	0	0	0	0	0	0	0	0	1088281
1996	-1	0	0	N	2500	0	2	545	259	1	3	6	0	0	0	0	0	0	0	0	0	0	0	0	1088281
1997	-1	0	0	N	2500	0	2	647	233	1	4	8	0	0	0	0	0	0	0	0	0	0	0	0	1088296
1998	-1	0	0	N	2500	0	2	860	261	1	3	4	0	0	0	0	0	0	0	0	0	0	0	0	1088328
[truncated: 2,167 more rows]
