# Supplementary material for: Transgenic expression of Nix converts genetic females into males and allows automated sex sorting in Aedes albopictus
Source: Commun Biol. 2022 Mar 7;5:210. doi: 10.1038/s42003-022-03165-7 (PMC8901906; doi:10.1038/s42003-022-03165-7)
Supplement: Supplementary file 9 — Supplementary Data 6 [file 42003_2022_3165_MOESM9_ESM.txt]

Id	Plate	Row	Column	Clog	Scan rate	Status sort	Status sel	TOF	EXT	Green	Yellow	Red	PH Ext	PW Ext	PC Ext	PH Green	PW Green	PCGreen	PH Yellow	PW Yellow	PCYellow	PH Red	PW Red	PCRed	Time Stamp
0	1	D	3	N	2500	6	40	823	678	303	442	61	52632	821	n/a	28328	821	0	40756	821	n/a	0	0	n/a	1002828
1	1	D	3	N	2500	6	40	555	514	278	407	58	52668	554	n/a	38036	554	0	55148	554	n/a	0	0	n/a	1003015
2	1	D	3	N	2500	2	1	289	306	2	7	10	61940	288	n/a	680	288	0	2624	288	n/a	2364	243	n/a	1003046
3	1	D	3	N	2500	33	1	158	84	0	1	1	26836	156	n/a	156	140	0	532	156	n/a	288	75	n/a	1003046
4	1	D	3	N	2500	2	1	162	145	1	5	7	57924	160	n/a	852	160	0	3564	160	n/a	2036	135	n/a	1004250
5	1	D	3	N	2500	6	40	461	467	2	9	11	51656	460	n/a	372	460	0	1388	460	n/a	960	338	n/a	1004296
6	1	D	3	N	2500	6	40	456	509	378	535	76	61344	455	n/a	55364	455	1	65532	455	n/a	0	0	n/a	1004312
7	1	D	3	N	2500	6	40	649	521	346	502	70	55524	648	n/a	49284	648	0	65532	648	n/a	0	0	n/a	1004375
8	1	D	3	N	2500	6	40	521	387	2	7	9	44732	520	n/a	404	489	0	1188	509	n/a	712	399	n/a	1004406
9	1	D	3	N	2500	6	40	544	441	314	454	65	49764	543	n/a	52016	543	1	65532	543	n/a	0	0	n/a	1004406
10	1	D	3	N	2500	6	40	588	380	2	9	12	36828	587	n/a	620	549	0	2196	584	n/a	1516	439	n/a	1004515
11	1	D	3	N	2500	6	40	368	419	4	12	16	58448	367	n/a	776	357	0	2548	367	n/a	1624	348	n/a	1004593
12	1	D	3	N	2500	6	40	513	388	239	323	52	60320	512	n/a	62500	512	1	65532	512	n/a	0	0	n/a	1005390
13	1	D	3	N	2500	6	40	485	447	2	8	9	55408	484	n/a	428	467	0	1164	483	n/a	620	384	n/a	1005625
14	1	D	3	N	2500	6	40	447	482	247	360	48	59228	446	n/a	40140	446	0	57724	446	n/a	0	0	n/a	1005640
15	1	D	3	N	2500	6	40	758	552	3	8	10	41804	756	n/a	492	718	0	2152	756	n/a	1812	434	n/a	1005984
16	1	D	3	N	2500	2	1	331	231	2	7	8	36068	330	n/a	640	312	0	1688	330	n/a	1224	285	n/a	1006109
17	1	D	3	N	2500	6	40	411	397	3	10	14	44784	410	n/a	576	402	0	1744	410	n/a	1480	381	n/a	1006281
18	1	D	3	N	2500	2	1	388	299	259	374	53	39708	387	n/a	39852	387	0	56456	387	n/a	0	0	n/a	1006515
19	1	D	3	N	2500	6	40	666	458	2	8	10	49876	665	n/a	480	645	0	1716	664	n/a	1140	494	n/a	1006843
20	1	D	3	N	2500	6	40	695	409	323	472	65	43768	694	n/a	40236	694	0	57952	694	n/a	0	0	n/a	1006953
21	1	D	3	N	2500	6	40	449	411	3	6	8	48340	448	n/a	484	430	0	1352	445	n/a	892	286	n/a	1006968
22	1	D	3	N	2500	6	40	697	564	3	11	15	43732	696	n/a	496	680	0	2268	696	n/a	2072	559	n/a	1007015
23	1	D	3	N	2500	36	40	810	678	320	466	61	49988	808	n/a	33136	808	0	46480	808	n/a	0	0	n/a	1007015
24	1	D	3	N	2500	6	40	405	375	225	328	46	55644	404	n/a	40064	404	0	58036	404	n/a	0	0	n/a	1007390
25	1	D	3	N	2500	6	40	564	405	2	8	11	55964	563	n/a	668	527	0	2488	563	n/a	1572	445	n/a	1007531
26	1	D	3	N	2500	6	40	503	441	288	415	55	54232	502	n/a	49548	502	0	65532	502	n/a	0	0	n/a	1007843
27	1	D	3	N	2500	6	40	346	403	2	7	9	57028	345	n/a	584	331	0	1552	344	n/a	964	314	n/a	1007921
28	1	D	3	N	2500	6	40	745	489	2	10	11	34028	744	n/a	332	700	0	1224	734	n/a	1104	521	n/a	1008218
29	1	D	3	N	2500	6	40	423	527	3	8	10	61580	422	n/a	660	405	0	1260	421	n/a	808	357	n/a	1008265
30	1	D	3	N	2500	6	40	508	398	240	350	50	43352	507	n/a	34416	507	2	48952	507	n/a	0	0	n/a	1008375
31	1	D	3	N	2500	6	40	547	295	283	413	60	29556	546	n/a	39456	546	1	58460	546	n/a	0	0	n/a	1008750
32	1	D	3	N	2500	2	1	374	326	337	456	72	48144	373	n/a	61584	373	2	65532	373	n/a	0	0	n/a	1008921
33	1	D	3	N	2500	6	40	604	398	3	8	11	31848	603	n/a	532	575	0	2188	603	n/a	1460	423	n/a	1009140
34	1	D	3	N	2500	6	40	387	377	363	494	74	57992	386	n/a	59104	386	2	65532	386	n/a	0	0	n/a	1009203
35	1	D	3	N	2500	6	40	682	448	2	9	11	50452	681	n/a	556	651	0	1644	680	n/a	1156	362	n/a	1009265
36	1	D	3	N	2500	6	40	685	559	2	7	7	46980	684	n/a	336	657	0	744	680	n/a	428	449	n/a	1009328
37	1	D	3	N	2500	2	1	354	254	235	325	52	41660	353	n/a	55020	353	0	65532	353	n/a	0	0	n/a	1009343
38	1	D	3	N	2500	2	1	280	323	176	258	39	56120	279	n/a	40832	279	0	58668	279	n/a	0	0	n/a	1009484
39	1	D	3	N	2500	6	40	642	466	3	11	15	41264	641	n/a	668	609	0	2664	638	n/a	2008	501	n/a	1009562
40	1	D	3	N	2500	6	40	397	415	3	11	15	57268	396	n/a	852	379	0	2556	396	n/a	2036	321	n/a	1009656
41	1	D	3	N	2500	2	1	153	90	0	1	1	41028	151	n/a	244	151	0	540	151	n/a	384	86	n/a	1009859
42	1	D	3	N	2500	33	2	396	354	1	5	5	53028	395	n/a	432	360	0	904	384	n/a	692	221	n/a	1009859
43	1	D	3	N	2500	6	40	501	479	3	7	8	57156	500	n/a	548	499	0	1148	500	n/a	784	359	n/a	1009859
44	1	D	3	N	2500	2	1	478	243	148	215	30	31148	477	n/a	24624	477	0	35288	477	n/a	0	0	n/a	1010125
45	1	D	3	N	2500	6	40	526	391	2	9	12	46172	525	n/a	844	492	0	3212	525	n/a	1624	417	n/a	1010250
46	1	D	3	N	2500	6	40	659	424	222	324	44	33744	658	n/a	23448	658	0	33652	658	n/a	0	0	n/a	1010296
47	1	D	3	N	2500	6	40	507	456	331	481	63	52680	506	n/a	40944	506	2	59040	506	n/a	0	0	n/a	1010390
48	1	D	3	N	2500	2	1	288	189	132	193	28	38468	287	n/a	30204	287	0	42708	287	n/a	0	0	n/a	1010421
49	1	D	3	N	2500	33	1	362	144	90	133	19	20220	361	n/a	14900	361	0	21828	361	n/a	0	0	n/a	1010421
50	1	D	3	N	2500	6	40	813	652	3	7	9	49264	811	n/a	384	785	0	1088	811	n/a	832	562	n/a	1010421
51	1	D	3	N	2500	6	40	748	536	3	8	10	40012	747	n/a	404	736	0	1632	747	n/a	1752	483	n/a	1010671
52	1	D	3	N	2500	6	40	453	391	385	498	77	51736	452	n/a	65532	452	0	65532	452	n/a	0	0	n/a	1010875
53	1	D	3	N	2500	2	1	373	370	295	422	62	51696	372	n/a	53484	372	2	65532	372	n/a	0	0	n/a	1010984
54	1	D	3	N	2500	6	40	749	599	3	8	8	40072	748	n/a	364	717	0	796	743	n/a	616	377	n/a	1011015
55	1	D	3	N	2500	6	40	654	400	261	384	54	35196	653	n/a	31448	653	0	44976	653	n/a	0	0	n/a	1011046
56	1	D	3	N	2500	6	40	417	426	303	430	62	59152	416	n/a	59256	416	1	65532	416	n/a	0	0	n/a	1011406
57	1	D	3	N	2500	6	40	763	644	292	429	55	48736	761	n/a	27012	761	0	39888	761	n/a	0	0	n/a	1011781
58	1	D	3	N	2500	6	40	722	501	251	364	48	50744	721	n/a	31656	721	0	44116	721	n/a	0	0	n/a	1012078
59	1	D	3	N	2500	6	40	622	615	317	451	61	64048	621	n/a	55324	621	2	65532	621	n/a	0	0	n/a	1012171
60	1	D	3	N	2500	6	40	670	531	3	7	8	47832	669	n/a	448	646	0	1052	668	n/a	516	481	n/a	1012468
61	1	D	3	N	2500	6	40	563	512	2	10	14	47224	562	n/a	568	560	0	2468	562	n/a	2420	425	n/a	1012687
62	1	D	3	N	2500	6	40	721	521	220	322	43	55748	720	n/a	23940	720	0	34180	720	n/a	0	0	n/a	1012765
63	1	D	3	N	2500	6	40	538	504	300	442	62	54280	537	n/a	38088	537	0	55592	537	n/a	0	0	n/a	1012796
64	1	D	3	N	2500	6	40	510	561	3	9	11	64620	509	n/a	540	481	0	1524	509	n/a	552	363	n/a	1012843
65	1	D	3	N	2500	6	40	395	386	4	12	15	53844	394	n/a	716	383	0	2212	394	n/a	1244	376	n/a	1012937
66	1	D	3	N	2500	6	40	513	358	3	11	15	44048	512	n/a	676	493	0	2656	512	n/a	1584	447	n/a	1013015
67	1	D	3	N	2500	6	40	393	449	3	8	10	59200	392	n/a	640	375	0	1420	392	n/a	1244	326	n/a	1013031
68	1	D	3	N	2500	6	40	663	437	4	14	18	32424	662	n/a	640	626	0	2720	657	n/a	2132	549	n/a	1013375
69	1	D	3	N	2500	6	40	609	508	2	7	8	49460	608	n/a	408	608	0	964	608	n/a	600	427	n/a	1013406
70	1	D	3	N	2500	6	40	616	411	2	9	11	38692	615	n/a	456	592	0	2540	615	n/a	1924	444	n/a	1013484
71	1	D	3	N	2500	6	40	465	477	232	338	48	62152	464	n/a	39308	464	0	56308	464	n/a	0	0	n/a	1013640
72	1	D	3	N	2500	6	40	384	373	194	284	41	54848	383	n/a	32508	383	2	46976	383	n/a	0	0	n/a	1014078
73	1	D	3	N	2500	6	40	389	458	2	7	8	58048	388	n/a	524	376	0	1212	387	n/a	904	276	n/a	1014171
74	1	D	3	N	2500	6	40	719	510	3	12	14	54580	718	n/a	476	699	0	1304	718	n/a	1108	461	n/a	1014500
75	1	D	3	N	2500	6	40	541	513	441	612	85	56424	540	n/a	59060	540	1	65532	540	n/a	0	0	n/a	1014593
76	1	D	3	N	2500	6	40	504	503	424	615	86	59332	503	n/a	50000	503	2	65532	503	n/a	0	0	n/a	1015015
77	1	D	3	N	2500	2	1	364	308	2	8	11	51124	363	n/a	688	339	0	1904	363	n/a	1296	312	n/a	1015078
78	1	D	3	N	2500	6	40	703	590	248	362	49	51324	702	n/a	29616	702	0	43064	702	n/a	0	0	n/a	1015125
79	1	D	3	N	2500	6	40	505	533	3	7	8	62328	504	n/a	672	479	0	1204	503	n/a	596	347	n/a	1015250
80	1	D	3	N	2500	6	40	638	397	2	9	12	32364	637	n/a	664	606	0	2476	635	n/a	1668	494	n/a	1015765
81	1	D	3	N	2500	6	40	463	477	312	459	65	52248	462	n/a	40404	462	1	58232	462	n/a	0	0	n/a	1015875
82	1	D	3	N	2500	6	40	702	547	286	416	56	52548	701	n/a	31712	701	0	46552	701	n/a	0	0	n/a	1016125
83	1	D	3	N	2500	6	40	686	548	257	378	53	46496	685	n/a	34076	685	2	48324	685	n/a	0	0	n/a	1016281
84	1	D	3	N	2500	6	40	784	439	189	275	37	29892	782	n/a	19064	782	0	27036	782	n/a	0	0	n/a	1016328
85	1	D	3	N	2500	6	40	389	439	231	339	48	57944	388	n/a	41464	388	0	60484	388	n/a	0	0	n/a	1016609
86	1	D	3	N	2500	6	40	715	393	245	355	47	38512	714	n/a	28668	714	0	41072	714	n/a	0	0	n/a	1016640
87	1	D	3	N	2500	2	1	403	345	3	11	10	46932	402	n/a	692	374	0	2264	402	n/a	700	106	n/a	1016687
88	1	D	3	N	2500	6	40	418	424	305	430	60	57420	417	n/a	54772	417	1	65532	417	n/a	0	0	n/a	1016796
89	1	D	3	N	2500	6	40	385	463	3	10	13	59808	384	n/a	544	381	0	1788	384	n/a	1040	341	n/a	1017109
90	1	D	3	N	2500	6	40	600	556	2	6	7	54224	599	n/a	400	564	0	776	596	n/a	756	403	n/a	1017312
91	1	D	3	N	2500	6	40	517	354	2	10	12	40300	516	n/a	376	516	0	1624	516	n/a	996	435	n/a	1017687
92	1	D	3	N	2500	6	40	650	502	237	345	46	42880	649	n/a	28940	649	0	42600	649	n/a	0	0	n/a	1017687
93	1	D	3	N	2500	6	40	697	555	3	10	13	53824	696	n/a	492	661	0	2112	695	n/a	1540	472	n/a	1018421
94	1	D	3	N	2500	6	40	477	418	319	411	65	57456	476	n/a	65532	476	1	65532	476	n/a	0	0	n/a	1018546
95	1	D	3	N	2500	6	40	502	579	407	519	85	63520	501	n/a	65532	501	1	65532	501	n/a	0	0	n/a	1018562
96	1	D	3	N	2500	6	40	651	592	235	347	49	52860	650	n/a	24472	650	0	36008	650	n/a	0	0	n/a	1018656
97	1	D	3	N	2500	6	40	755	563	330	483	63	51120	753	n/a	38460	753	1	55224	753	n/a	0	0	n/a	1019015
98	1	D	3	N	2500	6	40	518	466	340	451	72	61548	517	n/a	65420	517	2	65532	517	n/a	0	0	n/a	1019218
99	1	D	3	N	2500	2	1	277	258	197	289	43	57596	276	n/a	47420	276	2	65532	276	n/a	0	0	n/a	1019328
100	1	D	3	N	2500	6	40	528	493	361	499	73	53660	527	n/a	60900	527	0	65532	527	n/a	0	0	n/a	1019718
101	1	D	3	N	2500	6	40	645	501	314	459	64	51228	644	n/a	42892	644	0	62032	644	n/a	0	0	n/a	1019859
102	1	D	3	N	2500	2	1	321	347	245	339	52	65532	320	n/a	56360	320	2	65532	320	n/a	0	0	n/a	1019953
103	1	D	3	N	2500	6	40	608	565	3	10	12	62216	607	n/a	536	575	0	1788	607	n/a	1044	366	n/a	1020093
104	1	D	3	N	2500	6	40	697	530	3	10	14	46092	696	n/a	436	674	0	1852	696	n/a	1308	557	n/a	1020125
105	1	D	3	N	2500	6	40	438	498	220	321	44	63160	437	n/a	35852	437	0	51552	437	n/a	0	0	n/a	1020203
106	1	D	3	N	2500	2	1	250	293	137	197	28	64388	249	n/a	41556	249	0	59248	249	n/a	0	0	n/a	1020484
107	1	D	3	N	2500	33	1	259	154	74	108	14	34228	258	n/a	17032	258	0	24380	258	n/a	0	0	n/a	1020484
108	1	D	3	N	2500	6	40	595	484	2	7	9	56968	594	n/a	428	584	0	1276	594	n/a	1316	473	n/a	1020500
109	1	D	3	N	2500	6	40	642	475	2	8	11	47576	641	n/a	472	626	0	2324	641	n/a	1576	498	n/a	1020734
110	1	D	3	N	2500	6	40	472	493	223	326	44	58884	471	n/a	32336	471	0	47140	471	n/a	0	0	n/a	1020843
111	1	D	3	N	2500	6	40	603	545	3	7	9	53800	602	n/a	468	582	0	1060	597	n/a	1204	430	n/a	1020875
112	1	D	3	N	2500	6	40	432	489	3	10	13	60220	431	n/a	672	417	0	1956	431	n/a	1828	370	n/a	1021015
113	1	D	3	N	2500	6	40	405	414	307	445	62	47584	404	n/a	44976	404	2	63940	404	n/a	0	0	n/a	1021031
114	1	D	3	N	2500	6	40	419	354	223	322	44	48220	418	n/a	38568	418	0	55656	418	n/a	0	0	n/a	1021093
115	1	D	3	N	2500	6	40	518	440	3	7	8	43984	517	n/a	484	492	0	1016	513	n/a	796	290	n/a	1021218
116	1	D	3	N	2500	6	40	698	507	283	416	58	45860	697	n/a	34508	697	0	50112	697	n/a	0	0	n/a	1021234
117	1	D	3	N	2500	6	40	617	535	334	454	65	60288	616	n/a	62732	616	1	65532	616	n/a	0	0	n/a	1021828
118	1	D	3	N	2500	6	40	776	506	272	395	55	40276	774	n/a	26480	774	1	38088	774	n/a	0	0	n/a	1021906
119	1	D	3	N	2500	6	40	360	404	3	7	9	61312	359	n/a	736	356	0	1792	359	n/a	1124	329	n/a	1021968
120	1	D	3	N	2500	2	1	339	294	1	5	7	53172	338	n/a	564	338	0	1836	338	n/a	1228	263	n/a	1022078
121	1	D	3	N	2500	6	40	451	361	217	321	47	52488	450	n/a	41112	450	0	58308	450	n/a	0	0	n/a	1022156
122	1	D	3	N	2500	6	40	657	509	252	367	51	38516	656	n/a	33964	656	0	48632	656	n/a	0	0	n/a	1022328
123	1	D	3	N	2500	6	40	778	600	316	459	62	49132	776	n/a	44416	776	1	63328	776	n/a	0	0	n/a	1022656
124	1	D	3	N	2500	6	40	610	545	2	7	8	56428	609	n/a	364	579	0	896	601	n/a	548	398	n/a	1022734
125	1	D	3	N	2500	6	40	569	521	275	390	55	60028	568	n/a	51464	568	1	65532	568	n/a	0	0	n/a	1022734
126	1	D	3	N	2500	36	40	807	785	244	355	55	59000	805	n/a	32680	805	0	47796	805	n/a	620	131	n/a	1022750
127	1	D	3	N	2500	6	40	659	621	312	456	60	52648	658	n/a	29672	658	0	43752	658	n/a	0	0	n/a	1022937
128	1	D	3	N	2500	6	40	604	496	268	393	55	51540	603	n/a	38204	603	0	54328	603	n/a	0	0	n/a	1023000
129	1	D	3	N	2500	6	40	808	637	314	460	63	49720	806	n/a	32288	806	2	47028	806	n/a	0	0	n/a	1023031
130	1	D	3	N	2500	6	40	396	424	3	8	9	52220	395	n/a	520	384	0	1300	395	n/a	668	365	n/a	1023296
131	1	D	3	N	2500	6	40	462	372	183	268	38	56300	461	n/a	42360	461	2	61280	461	n/a	0	0	n/a	1023328
132	1	D	3	N	2500	6	40	588	489	318	461	61	48000	587	n/a	35404	587	1	50768	587	n/a	0	0	n/a	1023484
133	1	D	3	N	2500	2	1	396	332	256	376	56	52240	395	n/a	39416	395	1	57480	395	n/a	0	0	n/a	1023906
134	1	D	3	N	2500	2	2	360	441	2	7	8	63344	359	n/a	480	349	0	1356	359	n/a	908	214	n/a	1024218
135	1	D	3	N	2500	6	40	726	501	325	472	63	45736	725	n/a	37160	725	2	53604	725	n/a	0	0	n/a	1024250
136	1	D	3	N	2500	6	40	715	623	355	515	68	51672	714	n/a	36356	714	0	52136	714	n/a	0	0	n/a	1024421
137	1	D	3	N	2500	2	1	299	352	2	8	10	61052	298	n/a	728	294	0	2452	298	n/a	1444	264	n/a	1024546
138	1	D	3	N	2500	6	40	713	467	242	351	47	39848	712	n/a	28052	712	0	40056	712	n/a	0	0	n/a	1024640
139	1	D	3	N	2500	6	40	597	457	262	381	50	50228	596	n/a	34980	596	0	49224	596	n/a	0	0	n/a	1025000
140	1	D	3	N	2500	6	40	693	467	2	6	8	51160	692	n/a	580	674	0	1192	692	n/a	1304	432	n/a	1025031
141	1	D	3	N	2500	6	40	603	614	3	12	14	62364	602	n/a	636	555	0	1608	600	n/a	1184	482	n/a	1025343
142	1	D	3	N	2500	2	1	382	142	87	124	16	18436	381	n/a	11760	381	0	17168	381	n/a	0	0	n/a	1025609
143	1	D	3	N	2500	33	1	255	200	121	176	25	52412	254	n/a	35628	254	1	51292	254	n/a	0	0	n/a	1025609
144	1	D	3	N	2500	6	40	769	579	308	446	60	53948	767	n/a	29216	767	0	41720	767	n/a	0	0	n/a	1025796
145	1	D	3	N	2500	6	40	597	575	297	432	56	57880	596	n/a	33544	596	0	48396	596	n/a	0	0	n/a	1025875
146	1	D	3	N	2500	36	40	541	478	267	388	52	58056	540	n/a	39040	540	1	56648	540	n/a	0	0	n/a	1025875
147	1	D	3	N	2500	6	40	577	504	2	8	11	50092	576	n/a	428	574	0	1528	576	n/a	1404	454	n/a	1026218
148	1	D	3	N	2500	6	40	633	563	265	385	51	59204	632	n/a	35164	632	0	51716	632	n/a	0	0	n/a	1026312
149	1	D	3	N	2500	6	40	628	549	309	451	64	45776	627	n/a	36780	627	1	53316	627	n/a	0	0	n/a	1026375
150	1	D	3	N	2500	6	40	681	503	3	9	10	45204	680	n/a	388	667	0	1108	680	n/a	1052	374	n/a	1026390
151	1	D	3	N	2500	6	40	669	412	263	384	53	32144	668	n/a	28052	668	0	39964	668	n/a	0	0	n/a	1026390
152	1	D	3	N	2500	6	40	629	520	2	6	8	64544	628	n/a	492	592	0	1368	627	n/a	892	397	n/a	1026484
153	1	D	3	N	2500	6	40	572	577	3	8	9	63884	571	n/a	656	536	0	1148	571	n/a	808	388	n/a	1026968
154	1	D	3	N	2500	6	40	454	359	264	384	53	42880	453	n/a	33216	453	1	47560	453	n/a	0	0	n/a	1027093
155	1	D	3	N	2500	4	40	530	342	193	280	38	49964	529	n/a	24628	529	0	35592	529	n/a	0	0	n/a	1027156
156	1	D	3	N	2500	33	1	164	69	35	52	6	24380	162	n/a	13556	162	0	19884	162	n/a	0	0	n/a	1027156
157	1	D	3	N	2500	6	40	695	478	2	7	8	40352	694	n/a	316	659	0	768	684	n/a	512	438	n/a	1027265
158	1	D	3	N	2500	2	1	297	197	163	238	37	39136	296	n/a	34884	296	0	50424	296	n/a	0	0	n/a	1027375
159	1	D	3	N	2500	33	1	234	149	82	120	15	40292	233	n/a	21148	233	0	30168	233	n/a	0	0	n/a	1027375
160	1	D	3	N	2500	6	40	729	546	3	9	12	50872	728	n/a	568	680	0	1756	716	n/a	1172	529	n/a	1027421
161	1	D	3	N	2500	6	40	683	484	283	413	59	51724	682	n/a	32292	682	0	46544	682	n/a	0	0	n/a	1027515
162	1	D	3	N	2500	2	1	319	399	188	277	41	65532	318	n/a	43876	318	0	64488	318	n/a	0	0	n/a	1027625
163	1	D	3	N	2500	2	1	263	236	237	324	49	44720	262	n/a	57196	262	1	65532	262	n/a	0	0	n/a	1027718
164	1	D	3	N	2500	6	40	391	457	165	239	33	56732	390	n/a	23812	390	0	34136	390	n/a	0	0	n/a	1027781
165	1	D	3	N	2500	6	40	618	520	3	13	16	53088	617	n/a	416	605	0	1612	617	n/a	912	530	n/a	1027796
166	1	D	3	N	2500	2	1	169	66	0	1	2	20436	167	n/a	212	167	0	652	167	n/a	420	146	n/a	1028031
167	1	D	3	N	2500	33	1	311	282	2	8	11	58160	310	n/a	664	303	0	2300	310	n/a	1344	283	n/a	1028031
168	1	D	3	N	2500	6	40	377	415	3	8	11	53444	376	n/a	592	371	0	2096	376	n/a	1000	352	n/a	1028125
169	1	D	3	N	2500	6	40	355	415	277	403	55	57236	354	n/a	46592	354	2	65532	354	n/a	0	0	n/a	1028312
170	1	D	3	N	2500	2	2	634	416	2	9	12	42044	633	n/a	348	624	0	1612	633	n/a	1436	502	n/a	1028328
171	1	D	3	N	2500	2	1	297	349	218	319	46	56536	296	n/a	43768	296	2	63500	296	n/a	0	0	n/a	1028390
172	1	D	3	N	2500	6	40	578	507	229	340	49	52404	577	n/a	33372	577	0	48476	577	n/a	0	0	n/a	1028421
173	1	D	3	N	2500	6	40	612	502	294	431	61	58564	611	n/a	47928	611	2	65532	611	n/a	0	0	n/a	1028437
174	1	D	3	N	2500	6	40	707	498	3	12	16	50292	706	n/a	524	684	0	2312	706	n/a	2036	571	n/a	1028640
175	1	D	3	N	2500	6	40	728	536	264	385	56	45644	727	n/a	31580	727	0	45512	727	n/a	0	0	n/a	1028921
176	1	D	3	N	2500	6	40	640	331	297	432	59	26388	639	n/a	33708	639	2	49108	639	n/a	0	0	n/a	1028921
177	1	D	3	N	2500	6	40	510	539	271	395	55	54332	509	n/a	45256	509	1	65532	509	n/a	0	0	n/a	1029046
178	1	D	3	N	2500	6	40	432	409	242	352	50	51156	431	n/a	38936	431	0	55744	431	n/a	0	0	n/a	1029718
179	1	D	3	N	2500	6	40	549	402	2	10	13	53020	548	n/a	556	514	0	2572	548	n/a	1696	433	n/a	1029968
180	1	D	3	N	2500	2	1	326	355	2	8	11	62336	325	n/a	792	315	0	2500	325	n/a	1820	293	n/a	1030359
181	1	D	3	N	2500	6	40	679	552	287	415	56	54668	678	n/a	32552	678	0	46124	678	n/a	0	0	n/a	1030390
182	1	D	3	N	2500	6	40	589	524	3	7	8	52720	588	n/a	472	587	0	1012	588	n/a	936	439	n/a	1030843
183	1	D	3	N	2500	6	40	617	400	286	421	62	49060	616	n/a	44256	616	1	65532	616	n/a	0	0	n/a	1031171
184	1	D	3	N	2500	6	40	429	525	308	448	60	59360	428	n/a	42988	428	1	62620	428	n/a	0	0	n/a	1031203
185	1	D	3	N	2500	6	40	486	535	283	418	59	61140	485	n/a	49408	485	2	65532	485	n/a	0	0	n/a	1031765
186	1	D	3	N	2500	6	40	438	442	3	8	9	62512	437	n/a	704	409	0	1840	435	n/a	564	265	n/a	1031984
187	1	D	3	N	2500	6	40	600	505	257	378	54	44536	599	n/a	26932	599	0	39276	599	n/a	0	0	n/a	1032187
188	1	D	3	N	2500	6	40	678	554	4	14	17	56784	677	n/a	572	670	0	2268	677	n/a	1112	562	n/a	1032312
189	1	D	3	N	2500	6	40	686	565	320	460	64	58756	685	n/a	53896	685	1	65532	685	n/a	0	0	n/a	1032468
190	1	D	3	N	2500	6	40	388	405	3	10	14	63044	387	n/a	652	356	0	2464	387	n/a	1752	362	n/a	1032578
191	1	D	3	N	2500	36	40	457	371	283	352	58	62252	456	n/a	65532	456	0	65532	456	n/a	0	0	n/a	1032593
192	1	D	3	N	2500	2	1	402	345	2	6	8	55644	401	n/a	516	393	0	1196	401	n/a	620	296	n/a	1032765
193	1	D	3	N	2500	6	40	405	454	250	364	49	61348	404	n/a	46520	404	1	65532	404	n/a	0	0	n/a	1032984
194	1	D	3	N	2500	6	40	597	338	298	436	60	33796	596	n/a	43692	596	0	63348	596	n/a	0	0	n/a	1033328
195	1	D	3	N	2500	6	40	594	446	371	544	76	39936	593	n/a	43332	593	0	62072	593	n/a	0	0	n/a	1033531
196	1	D	3	N	2500	6	40	651	437	369	538	71	37284	650	n/a	46928	650	1	65532	650	n/a	0	0	n/a	1033625
197	1	D	3	N	2500	4	40	540	427	234	343	50	45324	539	n/a	32940	539	0	48740	539	n/a	0	0	n/a	1033718
198	1	D	3	N	2500	33	1	272	157	109	158	23	33488	271	n/a	26188	271	0	37764	271	n/a	0	0	n/a	1033718
199	1	D	3	N	2500	33	1	356	173	74	109	14	26384	355	n/a	12292	355	0	17576	355	n/a	0	0	n/a	1033718
200	1	D	3	N	2500	6	40	355	418	222	323	45	63608	354	n/a	41948	354	2	60516	354	n/a	0	0	n/a	1034015
201	1	D	3	N	2500	2	1	327	326	3	9	12	51448	326	n/a	620	312	0	2108	326	n/a	1204	312	n/a	1034281
202	1	D	3	N	2500	2	1	355	391	208	304	42	64764	354	n/a	43160	354	1	62548	354	n/a	0	0	n/a	1034484
203	1	D	3	N	2500	6	40	445	449	242	353	52	54404	444	n/a	35600	444	0	51172	444	n/a	0	0	n/a	1034687
204	1	D	3	N	2500	6	40	379	387	2	9	11	59556	378	n/a	524	370	0	1852	378	n/a	648	327	n/a	1034906
205	1	D	3	N	2500	6	40	438	464	247	358	48	53760	437	n/a	35980	437	1	51380	437	n/a	0	0	n/a	1034921
206	1	D	3	N	2500	6	40	597	537	259	375	50	46972	596	n/a	29564	596	0	41560	596	n/a	0	0	n/a	1035171
207	1	D	3	N	2500	6	40	464	457	232	335	45	52064	463	n/a	31924	463	0	45568	463	n/a	0	0	n/a	1035390
208	1	D	3	N	2500	36	40	370	410	309	450	63	55580	369	n/a	50104	369	2	65532	369	n/a	0	0	n/a	1035390
209	1	D	3	N	2500	2	1	327	233	0	0	0	37136	326	n/a	128	288	0	120	323	n/a	92	62	n/a	1035500
210	1	D	3	N	2500	10	40	686	485	2	9	12	46440	685	n/a	420	650	0	3852	677	n/a	3076	456	n/a	1035500
211	1	D	3	N	2500	6	40	501	489	331	445	69	58460	500	n/a	62880	500	2	65532	500	n/a	0	0	n/a	1035578
212	1	D	3	N	2500	6	40	572	551	3	7	9	56012	571	n/a	384	571	0	1252	571	n/a	1256	354	n/a	1035609
213	1	D	3	N	2500	6	40	440	441	204	298	40	61368	439	n/a	40924	439	0	60132	439	n/a	0	0	n/a	1036015
214	1	D	3	N	2500	6	40	484	435	4	12	15	51532	483	n/a	644	454	0	1636	483	n/a	700	457	n/a	1036859
215	1	D	3	N	2500	6	40	476	415	334	430	70	61804	475	n/a	65532	475	1	65532	475	n/a	0	0	n/a	1037000
216	1	D	3	N	2500	2	1	323	378	327	416	64	61124	322	n/a	65532	322	0	65532	322	n/a	0	0	n/a	1037140
217	1	D	3	N	2500	6	40	585	438	2	9	12	44600	584	n/a	572	571	0	2080	584	n/a	1744	468	n/a	1037531
218	1	D	3	N	2500	6	40	559	485	233	342	50	48932	558	n/a	29560	558	1	41888	558	n/a	0	0	n/a	1037703
219	1	D	3	N	2500	2	1	352	353	260	378	54	50624	351	n/a	43312	351	0	62308	351	n/a	0	0	n/a	1037890
220	1	D	3	N	2500	6	40	412	418	319	455	69	59760	411	n/a	52376	411	1	65532	411	n/a	0	0	n/a	1037921
221	1	D	3	N	2500	2	1	435	258	170	248	36	38248	434	n/a	28284	434	1	40372	434	n/a	0	0	n/a	1037953
222	1	D	3	N	2500	6	40	428	488	2	6	8	57400	427	n/a	468	417	0	980	425	n/a	744	324	n/a	1038031
223	1	D	3	N	2500	6	40	452	408	3	11	16	62040	451	n/a	664	439	0	2480	451	n/a	2204	403	n/a	1038484
224	1	D	3	N	2500	2	1	310	336	316	380	69	62952	309	n/a	64192	309	1	65532	309	n/a	0	0	n/a	1038640
225	1	D	3	N	2500	6	40	672	383	2	10	13	32172	671	n/a	528	624	0	1868	668	n/a	1632	524	n/a	1038765
226	1	D	3	N	2500	6	40	427	471	306	445	60	55084	426	n/a	42896	426	0	62428	426	n/a	0	0	n/a	1038812
227	1	D	3	N	2500	6	40	765	560	3	10	12	40480	763	n/a	484	722	0	1648	759	n/a	1444	554	n/a	1039000
228	1	D	3	N	2500	2	1	269	215	236	320	48	53916	268	n/a	58632	268	1	65532	268	n/a	0	0	n/a	1039015
229	1	D	3	N	2500	6	40	550	290	173	252	35	38652	549	n/a	24972	549	0	36424	549	n/a	0	0	n/a	1039171
230	1	D	3	N	2500	6	40	693	562	3	6	8	55032	692	n/a	412	681	0	1036	692	n/a	860	513	n/a	1039375
231	-1	0	0	N	2500	0	1	294	303	145	213	30	62412	293	n/a	42144	293	0	61776	293	n/a	0	0	n/a	1064078
232	-1	0	0	N	2500	0	40	647	563	273	398	53	50860	646	n/a	30680	646	0	44544	646	n/a	0	0	n/a	1064187
233	-1	0	0	N	2500	0	40	420	398	335	486	68	58568	419	n/a	49836	419	2	65532	419	n/a	0	0	n/a	1064250
234	-1	0	0	N	2500	0	40	486	364	200	295	42	44128	485	n/a	32144	485	0	45780	485	n/a	0	0	n/a	1064312
235	-1	0	0	N	2500	0	40	702	553	313	456	60	53544	701	n/a	43276	701	1	62052	701	n/a	0	0	n/a	1064328
236	-1	0	0	N	2500	0	1	314	266	326	401	68	49308	313	n/a	65532	313	0	65532	313	n/a	0	0	n/a	1064609
237	-1	0	0	N	2500	0	40	412	363	3	9	12	48960	411	n/a	628	393	0	1772	411	n/a	1148	364	n/a	1064671
238	-1	0	0	N	2500	0	40	666	553	362	527	71	48668	665	n/a	43788	665	1	62632	665	n/a	0	0	n/a	1064734
239	-1	0	0	N	2500	0	40	400	409	3	7	8	49504	399	n/a	532	380	0	1076	399	n/a	556	339	n/a	1064921
240	-1	0	0	N	2500	0	40	469	459	190	275	38	60984	468	n/a	42060	468	1	60044	468	n/a	0	0	n/a	1065109
241	-1	0	0	N	2500	0	40	522	423	271	395	55	46272	521	n/a	40584	521	1	58212	521	n/a	0	0	n/a	1065359
242	-1	0	0	N	2500	0	40	429	400	2	11	14	59920	428	n/a	552	410	0	2208	428	n/a	1088	380	n/a	1065593
243	-1	0	0	N	2500	0	40	767	509	360	525	71	44564	765	n/a	37560	765	0	53880	765	n/a	0	0	n/a	1065937
244	-1	0	0	N	2500	0	40	413	439	3	8	11	56980	412	n/a	700	398	0	1792	412	n/a	1248	372	n/a	1066000
245	-1	0	0	N	2500	0	40	655	601	3	8	9	51496	654	n/a	336	641	0	924	652	n/a	984	422	n/a	1066218
246	-1	0	0	N	2500	0	40	578	355	299	435	63	31364	577	n/a	43448	577	2	61200	577	n/a	0	0	n/a	1066250
247	-1	0	0	N	2500	0	40	778	587	3	8	9	46400	776	n/a	324	755	0	1276	776	n/a	1076	452	n/a	1066609
248	-1	0	0	N	2500	0	40	677	607	4	15	20	54280	676	n/a	576	676	0	2256	676	n/a	1760	622	n/a	1066703
249	-1	0	0	N	2500	0	40	838	512	3	11	13	38700	836	n/a	364	829	0	1028	836	n/a	520	562	n/a	1067296
250	-1	0	0	N	2500	0	40	758	489	3	8	11	32128	756	n/a	460	717	0	1996	754	n/a	1712	576	n/a	1067343
251	-1	0	0	N	2500	0	2	442	341	2	6	8	49248	441	n/a	320	413	0	1532	432	n/a	1408	352	n/a	1067609
252	-1	0	0	N	2500	0	1	341	410	3	17	22	56980	340	n/a	740	324	0	3812	340	n/a	2300	330	n/a	1067906
253	-1	0	0	N	2500	0	40	724	550	365	533	74	42892	723	n/a	41172	723	3	59300	723	n/a	0	0	n/a	1068078
254	-1	0	0	N	2500	0	40	543	443	276	393	56	53828	542	n/a	50900	542	0	65532	542	n/a	0	0	n/a	1068296
255	-1	0	0	N	2500	0	40	637	531	2	7	10	48184	636	n/a	424	617	0	1252	636	n/a	1040	507	n/a	1068312
256	-1	0	0	N	2500	0	40	630	552	3	7	9	57592	629	n/a	448	620	0	1088	629	n/a	592	404	n/a	1068359
257	-1	0	0	N	2500	0	40	418	398	223	322	44	55136	417	n/a	44212	417	1	64060	417	n/a	0	0	n/a	1068703
258	-1	0	0	N	2500	0	40	457	514	3	11	13	56148	456	n/a	520	435	0	1496	454	n/a	1396	333	n/a	1069468
259	-1	0	0	N	2500	0	40	561	477	3	16	21	48656	560	n/a	732	542	0	3200	560	n/a	1864	484	n/a	1069500
260	-1	0	0	N	2500	0	1	342	332	242	352	53	49648	341	n/a	41612	341	0	61208	341	n/a	0	0	n/a	1069531
261	-1	0	0	N	2500	0	40	484	403	3	10	13	59036	483	n/a	612	466	0	2084	483	n/a	1088	422	n/a	1069984
262	-1	0	0	N	2500	0	40	584	412	299	437	60	50664	583	n/a	41056	583	1	60136	583	n/a	0	0	n/a	1069984
263	-1	0	0	N	2500	0	40	403	441	216	316	44	55520	402	n/a	33648	402	0	48144	402	n/a	0	0	n/a	1070250
264	-1	0	0	N	2500	0	40	710	554	290	420	56	43820	709	n/a	33084	709	1	47312	709	n/a	0	0	n/a	1070343
265	-1	0	0	N	2500	0	40	653	491	327	476	63	47108	652	n/a	33252	652	0	48580	652	n/a	0	0	n/a	1070890
266	-1	0	0	N	2500	0	40	721	633	3	10	12	49740	720	n/a	472	713	0	1528	720	n/a	1644	418	n/a	1071000
267	-1	0	0	N	2500	0	40	383	371	325	472	68	53252	382	n/a	47824	382	2	65532	382	n/a	0	0	n/a	1071140
268	-1	0	0	N	2500	0	40	500	435	279	405	57	52720	499	n/a	40428	499	0	58588	499	n/a	0	0	n/a	1071234
269	-1	0	0	N	2500	0	40	706	398	239	347	47	37600	705	n/a	26252	705	0	37160	705	n/a	0	0	n/a	1071359
270	-1	0	0	N	2500	0	40	710	518	3	11	13	50428	709	n/a	360	676	0	1204	701	n/a	736	536	n/a	1071421
271	-1	0	0	N	2500	0	40	388	423	2	7	9	61428	387	n/a	604	364	0	1472	386	n/a	1508	332	n/a	1071859
272	-1	0	0	N	2500	0	40	488	402	2	10	14	50300	487	n/a	492	487	0	2116	487	n/a	1376	428	n/a	1071921
273	-1	0	0	N	2500	0	40	507	451	2	7	9	61168	506	n/a	520	492	0	1620	506	n/a	1528	327	n/a	1072250
274	-1	0	0	N	2500	0	40	531	410	243	326	49	61948	530	n/a	57384	530	0	65532	530	n/a	0	0	n/a	1072265
275	-1	0	0	N	2500	0	40	689	577	3	7	8	42392	688	n/a	348	671	0	828	688	n/a	632	428	n/a	1072625
276	-1	0	0	N	2500	0	40	431	375	256	377	57	48648	430	n/a	42044	430	0	60680	430	n/a	0	0	n/a	1072734
277	-1	0	0	N	2500	0	40	685	578	367	542	74	43392	684	n/a	41724	684	2	59612	684	n/a	0	0	n/a	1072937
278	-1	0	0	N	2500	0	40	621	546	3	8	9	47404	620	n/a	368	603	0	916	620	n/a	552	472	n/a	1072953
279	-1	0	0	N	2500	0	40	769	580	369	543	76	50884	767	n/a	45836	767	0	65532	767	n/a	0	0	n/a	1073421
280	-1	0	0	N	2500	0	40	456	510	3	8	9	59724	455	n/a	492	433	0	1312	453	n/a	888	305	n/a	1073531
281	-1	0	0	N	2500	0	40	513	451	3	11	14	59056	512	n/a	684	495	0	2588	512	n/a	1316	397	n/a	1074140
282	-1	0	0	N	2500	0	40	426	423	292	419	63	57224	425	n/a	51176	425	0	65532	425	n/a	0	0	n/a	1074437
283	-1	0	0	N	2500	0	40	482	407	2	9	12	61612	481	n/a	688	467	0	2516	481	n/a	1548	388	n/a	1074531
284	-1	0	0	N	2500	0	40	497	448	262	383	57	56368	496	n/a	44912	496	1	64952	496	n/a	0	0	n/a	1074609
285	-1	0	0	N	2500	0	40	499	519	3	12	16	60592	498	n/a	588	472	0	2716	498	n/a	2252	408	n/a	1074734
286	-1	0	0	N	2500	0	40	626	451	155	226	31	58416	625	n/a	22596	625	0	32892	625	n/a	0	0	n/a	1074828
287	-1	0	0	N	2500	0	40	667	463	3	11	14	34156	666	n/a	836	634	0	2832	664	n/a	2272	466	n/a	1074859
288	-1	0	0	N	2500	0	1	352	281	0	0	0	41340	351	n/a	156	307	0	192	340	n/a	168	152	n/a	1075000
289	-1	0	0	N	2500	0	40	524	457	206	302	42	63964	523	n/a	41648	523	0	60588	523	n/a	0	0	n/a	1075156
290	-1	0	0	N	2500	0	40	523	520	321	435	62	62436	522	n/a	64404	522	1	65532	522	n/a	0	0	n/a	1075578
291	-1	0	0	N	2500	0	40	412	370	371	533	77	41504	411	n/a	49852	411	1	65532	411	n/a	0	0	n/a	1076234
292	-1	0	0	N	2500	0	1	428	327	289	421	59	37320	427	n/a	38880	427	1	55836	427	n/a	0	0	n/a	1076250
293	-1	0	0	N	2500	0	40	698	515	378	549	77	45676	697	n/a	40992	697	2	58812	697	n/a	0	0	n/a	1076312
294	-1	0	0	N	2500	0	40	716	551	345	503	69	50504	715	n/a	45084	715	1	65532	715	n/a	0	0	n/a	1076546
295	-1	0	0	N	2500	0	40	383	442	233	339	47	56548	382	n/a	39156	382	0	56868	382	n/a	0	0	n/a	1076656
296	-1	0	0	N	2500	0	40	475	389	2	8	10	58696	474	n/a	544	432	0	1784	472	n/a	1492	396	n/a	1076812
297	-1	0	0	N	2500	0	1	351	322	304	430	64	51088	350	n/a	55400	350	3	65532	350	n/a	0	0	n/a	1076890
298	-1	0	0	N	2500	0	40	638	511	301	440	60	55852	637	n/a	46592	637	0	65532	637	n/a	0	0	n/a	1076984
299	-1	0	0	N	2500	0	40	739	565	4	10	13	49412	738	n/a	480	698	0	1976	727	n/a	1828	556	n/a	1077234
300	-1	0	0	N	2500	0	40	663	494	3	8	9	40944	662	n/a	388	662	0	892	662	n/a	664	409	n/a	1077328
301	-1	0	0	N	2500	0	1	266	194	142	208	32	41452	265	n/a	33148	265	0	47536	265	n/a	0	0	n/a	1077671
302	-1	0	0	N	2500	0	1	430	237	129	190	24	29348	429	n/a	18984	429	0	28052	429	n/a	0	0	n/a	1077671
303	-1	0	0	N	2500	0	40	500	477	254	371	51	50012	499	n/a	31712	499	0	46140	499	n/a	0	0	n/a	1077859
304	-1	0	0	N	2500	0	1	318	339	283	361	64	62500	317	n/a	65532	317	2	65532	317	n/a	0	0	n/a	1078171
305	-1	0	0	N	2500	0	40	431	402	167	248	35	56120	430	n/a	29252	430	0	42676	430	n/a	0	0	n/a	1078500
306	-1	0	0	N	2500	0	40	493	502	310	450	60	46988	492	n/a	40128	492	2	58308	492	n/a	0	0	n/a	1078578
307	-1	0	0	N	2500	0	40	756	618	313	456	61	52456	754	n/a	31300	754	0	45456	754	n/a	0	0	n/a	1078734
308	-1	0	0	N	2500	0	1	281	233	1	7	10	47944	280	n/a	548	259	0	2652	280	n/a	2508	252	n/a	1078906
309	-1	0	0	N	2500	0	40	576	506	206	301	41	51240	575	n/a	25944	575	0	37524	575	n/a	0	0	n/a	1079234
310	-1	0	0	N	2500	0	1	179	134	1	6	9	44180	177	n/a	652	177	0	2964	177	n/a	1724	163	n/a	1079265
311	-1	0	0	N	2500	0	1	347	197	0	3	3	27600	346	n/a	220	316	0	572	339	n/a	332	260	n/a	1079265
312	-1	0	0	N	2500	0	1	178	73	56	81	11	19820	176	n/a	15716	176	0	22616	176	n/a	0	0	n/a	1079390
313	-1	0	0	N	2500	0	1	290	297	253	290	64	63824	289	n/a	65532	289	0	65532	289	n/a	0	0	n/a	1079390
314	-1	0	0	N	2500	0	40	413	361	2	9	13	49912	412	n/a	652	382	0	2452	410	n/a	1716	348	n/a	1079406
315	-1	0	0	N	2500	0	40	410	472	358	481	74	60316	409	n/a	65532	409	1	65532	409	n/a	0	0	n/a	1080281
316	-1	0	0	N	2500	0	40	828	622	354	515	67	48324	826	n/a	35672	826	4	50560	826	n/a	0	0	n/a	1080390
317	-1	0	0	N	2500	0	40	769	458	3	6	7	32516	767	n/a	436	750	0	824	761	n/a	844	426	n/a	1080484
318	-1	0	0	N	2500	0	40	543	566	295	427	58	58320	542	n/a	50208	542	1	65532	542	n/a	0	0	n/a	1080562
319	-1	0	0	N	2500	0	40	504	402	2	9	12	59776	503	n/a	584	476	0	1956	503	n/a	1632	345	n/a	1080609
320	-1	0	0	N	2500	0	40	485	498	3	10	13	59684	484	n/a	624	469	0	2140	484	n/a	1344	415	n/a	1080671
321	-1	0	0	N	2500	0	40	501	457	2	11	14	45536	500	n/a	560	500	0	2376	500	n/a	1964	382	n/a	1080671
322	-1	0	0	N	2500	0	40	510	545	2	8	9	63528	509	n/a	464	470	0	1204	505	n/a	788	394	n/a	1080687
323	-1	0	0	N	2500	0	40	608	416	265	385	52	38108	607	n/a	30204	607	0	42796	607	n/a	0	0	n/a	1081671
324	-1	0	0	N	2500	0	40	489	495	3	8	8	59404	488	n/a	516	455	0	1304	488	n/a	528	302	n/a	1082109
325	-1	0	0	N	2500	0	40	464	456	220	322	43	49720	463	n/a	31072	463	1	44668	463	n/a	0	0	n/a	1082687
326	-1	0	0	N	2500	0	1	244	117	1	0	0	27556	243	n/a	412	241	0	284	243	n/a	112	47	n/a	1082906
327	-1	0	0	N	2500	0	1	331	285	224	329	49	44336	330	n/a	41472	330	2	60708	330	n/a	0	0	n/a	1083218
328	-1	0	0	N	2500	0	40	415	410	312	450	64	59036	414	n/a	50160	414	2	65532	414	n/a	0	0	n/a	1083515
329	-1	0	0	N	2500	0	40	761	604	269	394	54	52184	759	n/a	30020	759	0	43268	759	n/a	0	0	n/a	1084000
330	-1	0	0	N	2500	0	1	334	353	269	389	57	52400	333	n/a	49560	333	1	65532	333	n/a	0	0	n/a	1084125
331	-1	0	0	N	2500	0	40	397	384	372	484	74	62760	396	n/a	65532	396	2	65532	396	n/a	0	0	n/a	1084250
332	-1	0	0	N	2500	0	40	529	565	3	10	12	62664	528	n/a	540	492	0	1744	525	n/a	696	394	n/a	1084359
333	-1	0	0	N	2500	0	40	755	553	229	332	44	51184	753	n/a	25204	753	0	36976	753	n/a	0	0	n/a	1084500
334	-1	0	0	N	2500	0	2	572	525	2	6	7	53816	571	n/a	340	571	0	1040	571	n/a	1004	342	n/a	1084562
335	-1	0	0	N	2500	0	40	689	381	3	9	11	27856	688	n/a	776	652	0	2408	681	n/a	1288	540	n/a	1084609
336	-1	0	0	N	2500	0	40	763	602	3	8	10	45756	761	n/a	356	719	0	1176	752	n/a	996	534	n/a	1084656
337	-1	0	0	N	2500	0	40	478	353	266	389	55	39456	477	n/a	46848	477	0	65532	477	n/a	0	0	n/a	1084687
338	-1	0	0	N	2500	0	40	402	376	227	328	45	51368	401	n/a	34408	401	0	50076	401	n/a	0	0	n/a	1084968
339	-1	0	0	N	2500	0	40	532	463	263	372	51	62088	531	n/a	55168	531	1	65532	531	n/a	0	0	n/a	1085015
340	-1	0	0	N	2500	0	40	400	501	2	6	8	59680	399	n/a	488	395	0	1100	399	n/a	896	323	n/a	1085109
341	-1	0	0	N	2500	0	40	503	406	263	380	51	55444	502	n/a	42792	502	1	62228	502	n/a	0	0	n/a	1085109
342	-1	0	0	N	2500	0	1	426	307	252	363	49	45708	425	n/a	35256	425	1	50064	425	n/a	0	0	n/a	1085156
343	-1	0	0	N	2500	0	40	428	354	226	328	44	50116	427	n/a	35832	427	0	51704	427	n/a	0	0	n/a	1085390
344	-1	0	0	N	2500	0	2	640	418	2	5	6	32356	639	n/a	316	611	0	1300	639	n/a	388	435	n/a	1085875
345	-1	0	0	N	2500	0	40	465	470	3	11	15	55056	464	n/a	600	440	0	2664	463	n/a	2512	429	n/a	1085984
346	-1	0	0	N	2500	0	40	504	382	252	365	54	61636	503	n/a	49084	503	0	65532	503	n/a	0	0	n/a	1086140
347	-1	0	0	N	2500	0	40	549	506	307	435	64	60264	548	n/a	55536	548	1	65532	548	n/a	0	0	n/a	1086328
348	-1	0	0	N	2500	0	40	367	451	342	475	69	58160	366	n/a	55752	366	1	65532	366	n/a	0	0	n/a	1086640
349	-1	0	0	N	2500	0	40	538	531	271	394	53	54764	537	n/a	32252	537	0	46628	537	n/a	0	0	n/a	1086687
350	-1	0	0	N	2500	0	40	634	445	308	457	63	40084	633	n/a	38468	633	2	57020	633	n/a	0	0	n/a	1086687
351	-1	0	0	N	2500	0	40	455	463	296	434	61	54676	454	n/a	39120	454	0	56452	454	n/a	0	0	n/a	1087062
352	-1	0	0	N	2500	0	40	510	484	309	424	64	61320	509	n/a	60936	509	2	65532	509	n/a	0	0	n/a	1087140
353	-1	0	0	N	2500	0	40	418	462	2	9	13	55040	417	n/a	564	396	0	2172	415	n/a	1528	370	n/a	1087203
354	-1	0	0	N	2500	0	40	746	641	322	468	62	46928	745	n/a	30596	745	1	43836	745	n/a	0	0	n/a	1087515
355	-1	0	0	N	2500	0	1	344	199	0	0	0	29184	343	n/a	80	283	0	132	343	n/a	100	87	n/a	1087718
356	-1	0	0	N	2500	0	40	403	395	284	356	60	60292	402	n/a	65532	402	0	65532	402	n/a	0	0	n/a	1087843
357	-1	0	0	N	2500	0	40	667	582	265	389	55	51036	666	n/a	28056	666	0	41012	666	n/a	0	0	n/a	1087984
358	-1	0	0	N	2500	0	40	621	472	3	10	14	43864	620	n/a	628	584	0	2932	619	n/a	1608	520	n/a	1088359
359	-1	0	0	N	2500	0	40	501	404	3	10	13	39984	500	n/a	572	494	0	2356	500	n/a	1556	443	n/a	1088531
360	-1	0	0	N	2500	0	40	660	578	313	458	60	54144	659	n/a	33092	659	0	47704	659	n/a	0	0	n/a	1088968
361	-1	0	0	N	2500	0	40	650	499	174	255	34	57552	649	n/a	34220	649	0	49832	649	n/a	0	0	n/a	1089640
362	-1	0	0	N	2500	0	40	663	502	290	426	58	61284	662	n/a	40780	662	0	60548	662	n/a	0	0	n/a	1089937
363	-1	0	0	N	2500	0	40	814	693	342	500	66	55820	812	n/a	34052	812	0	48636	812	n/a	0	0	n/a	1090250
364	-1	0	0	N	2500	0	40	510	463	3	10	12	47676	509	n/a	620	509	0	2140	509	n/a	1424	413	n/a	1091046
365	-1	0	0	N	2500	0	40	739	511	375	545	69	37932	738	n/a	38260	738	2	55408	738	n/a	0	0	n/a	1091203
366	-1	0	0	N	2500	0	1	387	323	210	304	42	49652	386	n/a	28544	386	0	41344	386	n/a	0	0	n/a	1091250
367	-1	0	0	N	2500	0	40	525	624	3	14	16	55708	524	n/a	568	486	0	1820	521	n/a	788	459	n/a	1091921
368	-1	0	0	N	2500	0	40	565	540	3	8	10	50888	564	n/a	464	561	0	1248	564	n/a	1228	385	n/a	1091968
369	-1	0	0	N	2500	0	40	511	494	2	6	6	55704	510	n/a	436	468	0	812	494	n/a	416	268	n/a	1092468
370	-1	0	0	N	2500	0	40	585	500	249	366	49	49936	584	n/a	26164	584	0	38996	584	n/a	0	0	n/a	1092546
371	-1	0	0	N	2500	0	40	731	589	369	541	73	49516	730	n/a	41648	730	0	60760	730	n/a	0	0	n/a	1092562
372	-1	0	0	N	2500	0	40	692	613	290	424	56	54360	691	n/a	29180	691	0	42068	691	n/a	0	0	n/a	1092718
373	-1	0	0	N	2500	0	40	803	539	337	493	66	40144	801	n/a	35160	801	0	50908	801	n/a	0	0	n/a	1092750
374	-1	0	0	N	2500	0	40	487	347	192	264	39	56856	486	n/a	58404	486	1	65532	486	n/a	0	0	n/a	1092796
375	-1	0	0	N	2500	0	40	671	542	281	408	55	50740	670	n/a	31944	670	0	45668	670	n/a	0	0	n/a	1092937
376	-1	0	0	N	2500	0	40	878	714	3	8	8	50092	876	n/a	352	838	0	792	864	n/a	868	414	n/a	1093015
377	-1	0	0	N	2500	0	1	246	279	147	208	31	64588	245	n/a	51432	245	1	65532	245	n/a	0	0	n/a	1093062
378	-1	0	0	N	2500	0	40	787	585	255	369	50	54160	785	n/a	28712	785	0	40240	785	n/a	0	0	n/a	1093140
379	-1	0	0	N	2500	0	40	429	401	3	12	16	49280	428	n/a	780	427	0	3588	428	n/a	2188	376	n/a	1093187
380	-1	0	0	N	2500	0	40	755	427	232	338	45	47752	753	n/a	21384	753	2	31632	753	n/a	0	0	n/a	1093515
381	-1	0	0	N	2500	0	40	681	489	4	9	11	50676	680	n/a	472	662	0	1724	679	n/a	1104	483	n/a	1093578
382	-1	0	0	N	2500	0	40	780	520	2	7	7	42240	778	n/a	312	746	0	864	766	n/a	996	376	n/a	1093609
383	-1	0	0	N	2500	0	40	651	499	311	459	67	48608	650	n/a	36172	650	0	53132	650	n/a	0	0	n/a	1093968
384	-1	0	0	N	2500	0	40	608	593	380	552	73	50340	607	n/a	39168	607	0	55024	607	n/a	0	0	n/a	1094031
385	-1	0	0	N	2500	0	40	688	515	245	358	51	60812	687	n/a	30880	687	0	44760	687	n/a	0	0	n/a	1094421
386	-1	0	0	N	2500	0	40	441	365	3	13	17	39748	440	n/a	636	422	0	2364	440	n/a	1680	404	n/a	1094437
387	-1	0	0	N	2500	0	1	306	256	199	289	43	42428	305	n/a	39608	305	0	56600	305	n/a	0	0	n/a	1094593
388	-1	0	0	N	2500	0	1	351	314	2	7	10	44996	350	n/a	500	333	0	2388	350	n/a	1540	311	n/a	1094609
389	-1	0	0	N	2500	0	40	730	454	3	8	10	38300	729	n/a	392	706	0	1548	723	n/a	1236	514	n/a	1094656
390	-1	0	0	N	2500	0	40	511	510	250	362	49	57276	510	n/a	34920	510	2	50900	510	n/a	0	0	n/a	1094750
391	-1	0	0	N	2500	0	40	365	430	255	362	50	59396	364	n/a	54096	364	3	65532	364	n/a	0	0	n/a	1094750
392	-1	0	0	N	2500	0	40	577	518	257	373	50	55516	576	n/a	38968	576	0	56872	576	n/a	0	0	n/a	1094796
393	-1	0	0	N	2500	0	40	856	632	3	11	12	55188	854	n/a	416	803	0	1300	834	n/a	780	417	n/a	1095140
394	-1	0	0	N	2500	0	40	453	478	270	381	53	64328	452	n/a	52664	452	0	65532	452	n/a	0	0	n/a	1095312
395	-1	0	0	N	2500	0	40	644	550	3	7	9	59868	643	n/a	356	643	0	1056	643	n/a	844	425	n/a	1095656
396	-1	0	0	N	2500	0	40	758	501	3	12	16	41216	756	n/a	572	753	0	2644	756	n/a	1784	560	n/a	1095796
397	-1	0	0	N	2500	0	40	388	429	294	432	61	55452	387	n/a	44836	387	2	65500	387	n/a	0	0	n/a	1095875
398	-1	0	0	N	2500	0	1	267	123	145	211	30	26956	266	n/a	37940	266	1	54492	266	n/a	0	0	n/a	1095921
399	-1	0	0	N	2500	0	1	446	234	128	189	25	28560	445	n/a	16264	445	0	23692	445	n/a	0	0	n/a	1095921
400	-1	0	0	N	2500	0	40	400	416	3	9	11	58484	399	n/a	780	365	0	2056	381	n/a	904	349	n/a	1095921
401	-1	0	0	N	2500	0	40	381	365	311	390	63	59908	380	n/a	65532	380	0	65532	380	n/a	0	0	n/a	1096125
402	-1	0	0	N	2500	0	1	296	221	2	8	11	41056	295	n/a	616	278	0	2900	295	n/a	1376	238	n/a	1096750
403	-1	0	0	N	2500	0	1	380	304	0	0	0	38244	379	n/a	152	306	0	92	368	n/a	36	39	n/a	1096843
404	-1	0	0	N	2500	0	40	505	398	274	399	57	49524	504	n/a	48140	504	1	65532	504	n/a	0	0	n/a	1096953
405	-1	0	0	N	2500	0	40	483	450	2	7	9	64220	482	n/a	556	466	0	1568	482	n/a	788	399	n/a	1097046
406	-1	0	0	N	2500	0	40	601	465	3	7	8	59076	600	n/a	696	565	0	1588	600	n/a	816	347	n/a	1097078
407	-1	0	0	N	2500	0	40	390	412	3	6	8	56712	389	n/a	556	374	0	1084	389	n/a	696	338	n/a	1097109
408	-1	0	0	N	2500	0	40	419	413	288	395	58	59676	418	n/a	58800	418	1	65532	418	n/a	0	0	n/a	1097453
409	-1	0	0	N	2500	0	40	400	383	3	6	7	50688	399	n/a	608	379	0	996	395	n/a	620	338	n/a	1097906
410	-1	0	0	N	2500	0	2	400	346	1	3	4	55560	399	n/a	268	363	0	728	385	n/a	612	250	n/a	1097937
411	-1	0	0	N	2500	0	40	457	519	3	10	12	60600	456	n/a	552	436	0	1352	456	n/a	1208	377	n/a	1098500
412	-1	0	0	N	2500	0	40	622	526	3	7	8	56048	621	n/a	568	608	0	1088	621	n/a	748	420	n/a	1098796
413	-1	0	0	N	2500	0	40	429	463	307	420	64	61408	428	n/a	60936	428	1	65532	428	n/a	0	0	n/a	1098812
414	-1	0	0	N	2500	0	1	262	161	1	4	5	33232	261	n/a	644	261	0	1752	261	n/a	1080	234	n/a	1098812
415	-1	0	0	N	2500	0	1	213	158	0	2	2	47116	212	n/a	312	208	0	580	212	n/a	412	149	n/a	1098812
416	-1	0	0	N	2500	0	40	571	414	3	12	14	38692	570	n/a	428	554	0	1488	569	n/a	984	438	n/a	1098906
417	-1	0	0	N	2500	0	1	408	329	3	12	16	40884	407	n/a	644	395	0	2272	407	n/a	1280	392	n/a	1098968
418	-1	0	0	N	2500	0	40	787	553	2	7	8	54172	785	n/a	308	749	0	1004	777	n/a	868	447	n/a	1099734
419	-1	0	0	N	2500	0	40	721	627	2	6	8	51732	720	n/a	304	718	0	776	720	n/a	824	455	n/a	1099750
420	-1	0	0	N	2500	0	40	693	532	233	341	45	57900	692	n/a	29336	692	0	42204	692	n/a	0	0	n/a	1099859
421	-1	0	0	N	2500	0	40	710	530	265	385	53	49900	709	n/a	29952	709	1	43184	709	n/a	0	0	n/a	1099890
422	-1	0	0	N	2500	0	40	356	407	2	9	12	59472	355	n/a	556	342	0	2044	355	n/a	1248	341	n/a	1100312
423	-1	0	0	N	2500	0	1	267	306	163	234	32	63320	266	n/a	48436	266	1	65532	266	n/a	0	0	n/a	1100406
424	-1	0	0	N	2500	0	1	358	356	240	349	51	48424	357	n/a	36296	357	1	52116	357	n/a	0	0	n/a	1100453
425	-1	0	0	N	2500	0	40	467	497	484	627	89	52436	466	n/a	63204	466	3	65532	466	n/a	0	0	n/a	1100468
426	-1	0	0	N	2500	0	40	446	440	2	6	8	60772	445	n/a	496	436	0	1096	445	n/a	676	343	n/a	1100640
427	-1	0	0	N	2500	0	1	341	288	2	9	13	49528	340	n/a	936	329	0	3188	340	n/a	2104	273	n/a	1100953
428	-1	0	0	N	2500	0	1	226	264	147	210	33	62896	225	n/a	50136	225	1	65532	225	n/a	0	0	n/a	1101484
429	-1	0	0	N	2500	0	1	345	387	3	9	13	57292	344	n/a	704	340	0	2320	344	n/a	2008	322	n/a	1101500
430	-1	0	0	N	2500	0	40	762	389	273	398	54	36188	760	n/a	26584	760	0	37940	760	n/a	0	0	n/a	1101562
431	-1	0	0	N	2500	0	40	539	550	359	526	75	51688	538	n/a	44548	538	1	64892	538	n/a	0	0	n/a	1101593
432	-1	0	0	N	2500	0	40	550	474	343	462	67	57364	549	n/a	65532	549	1	65532	549	n/a	0	0	n/a	1101781
433	-1	0	0	N	2500	0	40	472	363	2	8	11	47740	471	n/a	808	466	0	2548	471	n/a	1408	345	n/a	1102031
434	-1	0	0	N	2500	0	40	543	418	221	324	49	46196	542	n/a	30992	542	1	44280	542	n/a	0	0	n/a	1102625
435	-1	0	0	N	2500	0	40	525	475	2	9	13	50760	524	n/a	548	524	0	2428	524	n/a	1904	412	n/a	1102656
436	-1	0	0	N	2500	0	1	394	326	3	10	14	49192	393	n/a	608	373	0	2528	393	n/a	2412	364	n/a	1102671
437	-1	0	0	N	2500	0	2	438	392	2	6	6	46764	437	n/a	348	412	0	956	429	n/a	332	264	n/a	1102796
438	-1	0	0	N	2500	0	40	653	539	371	544	75	49328	652	n/a	44472	652	1	64212	652	n/a	0	0	n/a	1102859
439	-1	0	0	N	2500	0	40	786	596	3	7	8	46432	784	n/a	336	748	0	748	770	n/a	552	474	n/a	1102875
440	-1	0	0	N	2500	0	40	425	538	2	7	8	63820	424	n/a	508	395	0	1060	422	n/a	564	306	n/a	1103390
441	-1	0	0	N	2500	0	40	489	447	3	12	16	52124	488	n/a	472	475	0	2108	488	n/a	1880	465	n/a	1103406
442	-1	0	0	N	2500	0	40	827	617	3	8	9	43628	825	n/a	344	808	0	776	824	n/a	740	525	n/a	1103406
443	-1	0	0	N	2500	0	40	431	415	2	8	9	54924	430	n/a	428	413	0	1188	429	n/a	812	309	n/a	1103656
444	-1	0	0	N	2500	0	40	654	513	2	7	8	52796	653	n/a	448	641	0	1184	653	n/a	892	420	n/a	1103750
445	-1	0	0	N	2500	0	40	630	505	286	417	57	53292	629	n/a	37736	629	0	54704	629	n/a	0	0	n/a	1104093
446	-1	0	0	N	2500	0	40	539	366	264	386	54	43088	538	n/a	43620	538	0	62576	538	n/a	0	0	n/a	1104156
447	-1	0	0	N	2500	0	40	427	390	292	427	60	48656	426	n/a	41124	426	0	58948	426	n/a	0	0	n/a	1104187
448	-1	0	0	N	2500	0	2	601	445	2	6	7	46436	600	n/a	360	576	0	672	600	n/a	504	380	n/a	1104968
449	-1	0	0	N	2500	0	40	790	555	3	9	11	40256	788	n/a	420	729	0	1484	780	n/a	1128	510	n/a	1105078
450	-1	0	0	N	2500	0	40	464	514	331	484	68	59300	463	n/a	45968	463	2	65532	463	n/a	0	0	n/a	1105187
451	-1	0	0	N	2500	0	40	835	534	273	396	55	32532	833	n/a	27248	833	0	38848	833	n/a	0	0	n/a	1105203
452	-1	0	0	N	2500	0	40	704	563	4	11	15	47360	703	n/a	644	691	0	2472	700	n/a	1780	523	n/a	1105218
453	-1	0	0	N	2500	0	40	561	519	290	425	59	51340	560	n/a	36332	560	0	52612	560	n/a	0	0	n/a	1105250
454	-1	0	0	N	2500	0	40	744	525	2	8	9	50528	743	n/a	392	699	0	960	731	n/a	860	427	n/a	1105343
455	-1	0	0	N	2500	0	40	614	502	294	431	62	53264	613	n/a	44976	613	0	64616	613	n/a	0	0	n/a	1105406
456	-1	0	0	N	2500	0	40	711	538	4	11	15	40672	710	n/a	600	696	0	2172	710	n/a	1840	583	n/a	1105468
457	-1	0	0	N	2500	0	40	581	526	3	9	12	52296	580	n/a	520	577	0	2216	580	n/a	1508	464	n/a	1105484
458	-1	0	0	N	2500	0	40	607	531	348	512	74	49976	606	n/a	43828	606	0	64320	606	n/a	0	0	n/a	1105515
459	-1	0	0	N	2500	0	40	357	445	223	333	48	63072	356	n/a	41048	356	1	61536	356	n/a	0	0	n/a	1105531
460	-1	0	0	N	2500	0	40	575	574	306	446	61	53440	574	n/a	33800	574	1	48644	574	n/a	0	0	n/a	1105812
461	-1	0	0	N	2500	0	40	352	433	3	8	11	59588	351	n/a	672	344	0	1976	351	n/a	1824	315	n/a	1105906
462	-1	0	0	N	2500	0	1	430	316	2	8	11	51192	429	n/a	724	419	0	2440	429	n/a	1720	338	n/a	1105937
463	-1	0	0	N	2500	0	40	415	475	265	380	54	61984	414	n/a	50220	414	0	65532	414	n/a	0	0	n/a	1106062
464	-1	0	0	N	2500	0	40	680	461	340	498	70	46380	679	n/a	36644	679	0	53472	679	n/a	0	0	n/a	1106078
465	-1	0	0	N	2500	0	1	348	299	200	290	39	53064	347	n/a	39076	347	0	56320	347	n/a	0	0	n/a	1106390
466	-1	0	0	N	2500	0	1	357	345	288	420	62	54936	356	n/a	47252	356	0	65532	356	n/a	0	0	n/a	1106625
467	-1	0	0	N	2500	0	40	380	408	3	8	11	56204	379	n/a	736	371	0	1768	379	n/a	932	331	n/a	1106937
468	-1	0	0	N	2500	0	40	732	437	238	346	45	36508	731	n/a	24352	731	2	35344	731	n/a	0	0	n/a	1107078
469	-1	0	0	N	2500	0	1	227	111	89	128	18	26784	226	n/a	22084	226	0	30760	226	n/a	0	0	n/a	1107218
470	-1	0	0	N	2500	0	40	403	365	3	10	13	48644	402	n/a	600	386	0	2316	401	n/a	1676	362	n/a	1107250
471	-1	0	0	N	2500	0	40	480	435	3	12	15	46312	479	n/a	540	465	0	1944	479	n/a	1660	344	n/a	1107671
472	-1	0	0	N	2500	0	40	781	675	3	8	10	53824	779	n/a	496	773	0	1164	779	n/a	1032	518	n/a	1107718
473	-1	0	0	N	2500	0	1	368	359	306	423	62	60388	367	n/a	65532	367	2	65532	367	n/a	0	0	n/a	1107734
474	-1	0	0	N	2500	0	40	424	465	4	14	19	58536	423	n/a	788	420	0	3152	423	n/a	1916	393	n/a	1107937
475	-1	0	0	N	2500	0	1	332	395	2	12	16	60572	331	n/a	724	301	0	3100	331	n/a	1920	302	n/a	1108062
476	-1	0	0	N	2500	0	40	424	453	3	10	14	56808	423	n/a	756	411	0	2232	423	n/a	1476	406	n/a	1108203
477	-1	0	0	N	2500	0	1	353	376	3	8	11	56624	352	n/a	652	343	0	1772	352	n/a	1092	335	n/a	1108312
478	-1	0	0	N	2500	0	40	488	484	356	482	71	58256	487	n/a	55852	487	2	65532	487	n/a	0	0	n/a	1108312
479	-1	0	0	N	2500	0	1	382	342	182	265	37	48528	381	n/a	38012	381	1	55372	381	n/a	0	0	n/a	1108375
480	-1	0	0	N	2500	0	40	677	456	385	560	76	43556	676	n/a	43732	676	0	63364	676	n/a	0	0	n/a	1108375
481	-1	0	0	N	2500	0	40	725	577	3	8	9	49812	724	n/a	424	708	0	972	723	n/a	680	483	n/a	1108828
482	-1	0	0	N	2500	0	1	381	276	335	486	68	39924	380	n/a	47768	380	0	65532	380	n/a	0	0	n/a	1109078
483	-1	0	0	N	2500	0	40	576	448	3	8	10	47824	575	n/a	400	561	0	1260	575	n/a	780	454	n/a	1109234
484	-1	0	0	N	2500	0	1	406	334	280	408	55	43680	405	n/a	36860	405	1	53276	405	n/a	0	0	n/a	1109390
485	-1	0	0	N	2500	0	40	435	420	3	7	9	57044	434	n/a	568	407	0	1248	433	n/a	604	338	n/a	1109718
486	-1	0	0	N	2500	0	40	553	468	282	408	56	54712	552	n/a	48192	552	1	65532	552	n/a	0	0	n/a	1109718
487	-1	0	0	N	2500	0	40	614	580	2	8	9	58304	613	n/a	316	613	0	872	613	n/a	900	380	n/a	1109968
488	-1	0	0	N	2500	0	40	475	428	3	10	12	49332	474	n/a	556	473	0	1604	474	n/a	948	331	n/a	1109984
489	-1	0	0	N	2500	0	40	549	570	350	506	72	60092	548	n/a	50708	548	1	65532	548	n/a	0	0	n/a	1110171
490	-1	0	0	N	2500	0	1	347	375	386	474	78	55960	346	n/a	65532	346	0	65532	346	n/a	0	0	n/a	1110375
491	-1	0	0	N	2500	0	40	405	481	247	361	49	59620	404	n/a	40884	404	1	59652	404	n/a	0	0	n/a	1110484
492	-1	0	0	N	2500	0	40	442	403	292	420	58	52444	441	n/a	39520	441	1	57060	441	n/a	0	0	n/a	1110531
493	-1	0	0	N	2500	0	40	589	473	251	366	53	52968	588	n/a	35164	588	0	51736	588	n/a	0	0	n/a	1110656
494	-1	0	0	N	2500	0	1	349	350	3	9	12	52652	348	n/a	684	343	0	2616	348	n/a	1544	326	n/a	1110875
495	-1	0	0	N	2500	0	1	422	307	295	429	58	42552	421	n/a	44704	421	1	63112	421	n/a	0	0	n/a	1110937
496	-1	0	0	N	2500	0	1	291	337	2	8	10	58564	290	n/a	668	279	0	1992	290	n/a	856	225	n/a	1111031
497	-1	0	0	N	2500	0	40	540	396	2	7	8	45164	539	n/a	384	524	0	948	537	n/a	740	352	n/a	1111609
498	-1	0	0	N	2500	0	40	832	573	320	465	61	38452	830	n/a	31572	830	2	46064	830	n/a	0	0	n/a	1111796
499	-1	0	0	N	2500	0	40	769	566	2	7	8	57176	767	n/a	332	722	0	976	767	n/a	832	409	n/a	1112171
500	-1	0	0	N	2500	0	40	701	481	280	407	54	38284	700	n/a	27208	700	0	39132	700	n/a	0	0	n/a	1112203
501	-1	0	0	N	2500	0	1	305	350	2	7	9	58688	304	n/a	540	290	0	1788	304	n/a	1508	266	n/a	1112421
502	-1	0	0	N	2500	0	40	675	625	3	8	9	51716	674	n/a	420	669	0	1120	674	n/a	1204	377	n/a	1112453
503	-1	0	0	N	2500	0	40	606	432	2	8	9	56356	605	n/a	520	592	0	1664	605	n/a	1036	381	n/a	1112593
504	-1	0	0	N	2500	0	40	783	485	2	8	9	31272	781	n/a	604	759	0	2060	777	n/a	1228	502	n/a	1112843
505	-1	0	0	N	2500	0	40	379	423	255	375	54	59556	378	n/a	41216	378	0	59956	378	n/a	0	0	n/a	1113312
506	-1	0	0	N	2500	0	40	513	408	277	395	54	47492	512	n/a	50944	512	1	65532	512	n/a	0	0	n/a	1113468
507	-1	0	0	N	2500	0	1	359	388	3	9	12	56956	358	n/a	608	358	0	1772	358	n/a	1096	345	n/a	1113812
508	-1	0	0	N	2500	0	2	498	453	2	8	11	64240	497	n/a	416	494	0	1704	497	n/a	1104	408	n/a	1113984
509	-1	0	0	N	2500	0	40	730	442	3	7	8	34352	729	n/a	460	705	0	900	721	n/a	532	443	n/a	1114250
510	-1	0	0	N	2500	0	40	379	377	2	10	14	58032	378	n/a	784	364	0	2360	378	n/a	1708	341	n/a	1114328
511	-1	0	0	N	2500	0	1	337	313	3	10	13	45552	336	n/a	664	334	0	2764	336	n/a	2036	328	n/a	1114421
512	-1	0	0	N	2500	0	40	556	461	212	308	42	48476	555	n/a	29180	555	0	42716	555	n/a	0	0	n/a	1114718
513	-1	0	0	N	2500	0	1	365	368	2	12	15	49412	364	n/a	540	353	0	2240	364	n/a	1656	325	n/a	1115234
514	-1	0	0	N	2500	0	40	588	586	317	450	61	63064	587	n/a	53744	587	2	65532	587	n/a	0	0	n/a	1115234
515	-1	0	0	N	2500	0	40	401	492	2	7	9	60124	400	n/a	492	388	0	1184	400	n/a	592	337	n/a	1115406
516	-1	0	0	N	2500	0	40	685	516	4	9	11	45948	684	n/a	472	663	0	1352	684	n/a	792	522	n/a	1115406
517	-1	0	0	N	2500	0	40	404	495	4	10	12	65148	403	n/a	784	372	0	1872	403	n/a	816	326	n/a	1115562
518	-1	0	0	N	2500	0	40	769	669	4	12	14	54308	767	n/a	456	754	0	1240	767	n/a	596	547	n/a	1115812
519	-1	0	0	N	2500	0	40	683	402	233	339	47	32656	682	n/a	29076	682	0	41584	682	n/a	0	0	n/a	1116109
520	-1	0	0	N	2500	0	40	767	616	4	14	18	53108	765	n/a	504	740	0	2332	765	n/a	1840	631	n/a	1116296
521	-1	0	0	N	2500	0	2	478	318	1	8	9	40124	477	n/a	372	477	0	1316	477	n/a	744	399	n/a	1116390
522	-1	0	0	N	2500	0	40	574	488	284	414	58	52772	573	n/a	39684	573	0	57820	573	n/a	0	0	n/a	1116531
523	-1	0	0	N	2500	0	1	362	355	2	8	10	61768	361	n/a	636	353	0	1664	361	n/a	908	282	n/a	1116625
524	-1	0	0	N	2500	0	40	457	461	4	14	18	58968	456	n/a	828	440	0	2676	456	n/a	1692	417	n/a	1116734
525	-1	0	0	N	2500	0	40	670	548	3	7	8	62168	669	n/a	644	640	0	1324	659	n/a	636	396	n/a	1117125
526	-1	0	0	N	2500	0	40	673	529	3	11	14	43344	672	n/a	408	672	0	1252	672	n/a	832	563	n/a	1117281
527	-1	0	0	N	2500	0	40	546	510	3	6	7	57892	545	n/a	432	545	0	872	545	n/a	576	343	n/a	1117593
528	-1	0	0	N	2500	0	40	478	438	230	338	51	49312	477	n/a	29732	477	1	42888	477	n/a	0	0	n/a	1117718
529	-1	0	0	N	2500	0	1	397	273	2	8	11	42096	396	n/a	660	387	0	1820	396	n/a	1428	340	n/a	1117765
530	-1	0	0	N	2500	0	40	436	445	3	10	11	52952	435	n/a	640	412	0	1696	430	n/a	540	283	n/a	1117765
531	-1	0	0	N	2500	0	40	437	427	252	367	50	49764	436	n/a	34296	436	0	49624	436	n/a	0	0	n/a	1117906
532	-1	0	0	N	2500	0	40	465	324	248	355	53	57124	464	n/a	54876	464	1	65532	464	n/a	0	0	n/a	1117984
533	-1	0	0	N	2500	0	40	637	503	2	7	8	56072	636	n/a	444	625	0	1112	636	n/a	872	409	n/a	1118000
534	-1	0	0	N	2500	0	40	506	471	267	394	57	50492	505	n/a	40732	505	0	60928	505	n/a	0	0	n/a	1118093
535	-1	0	0	N	2500	0	1	339	272	270	393	57	38912	338	n/a	46068	338	0	65532	338	n/a	0	0	n/a	1118171
536	-1	0	0	N	2500	0	40	503	555	308	445	59	60900	502	n/a	51264	502	2	65532	502	n/a	0	0	n/a	1118171
537	-1	0	0	N	2500	0	40	702	563	3	8	9	51480	701	n/a	376	674	0	1276	699	n/a	1088	410	n/a	1118250
538	-1	0	0	N	2500	0	1	330	298	211	308	44	44988	329	n/a	38784	329	0	56644	329	n/a	0	0	n/a	1118375
539	-1	0	0	N	2500	0	1	449	264	176	255	36	30544	448	n/a	32616	448	1	47868	448	n/a	0	0	n/a	1118406
540	-1	0	0	N	2500	0	40	711	578	3	9	10	47736	710	n/a	376	686	0	1508	701	n/a	1112	457	n/a	1119140
541	-1	0	0	N	2500	0	40	784	479	269	391	51	41764	782	n/a	26600	782	0	38220	782	n/a	0	0	n/a	1119171
542	-1	0	0	N	2500	0	40	567	522	275	392	53	59300	566	n/a	52744	566	1	65532	566	n/a	0	0	n/a	1119312
543	-1	0	0	N	2500	0	40	474	492	3	12	15	49268	473	n/a	568	457	0	1440	472	n/a	1160	408	n/a	1119421
544	-1	0	0	N	2500	0	40	437	511	3	7	8	58444	436	n/a	608	417	0	1064	435	n/a	884	301	n/a	1119687
545	-1	0	0	N	2500	0	40	612	587	407	601	87	50672	611	n/a	44264	611	1	64260	611	n/a	0	0	n/a	1120156
546	-1	0	0	N	2500	0	1	422	303	2	6	8	42120	421	n/a	360	410	0	1036	421	n/a	856	336	n/a	1120859
547	-1	0	0	N	2500	0	40	543	487	3	10	14	48916	542	n/a	692	542	0	2272	542	n/a	1652	423	n/a	1120984
548	-1	0	0	N	2500	0	40	818	646	4	12	14	57988	816	n/a	436	781	0	1196	807	n/a	1064	603	n/a	1121359
549	-1	0	0	N	2500	0	40	382	371	295	424	64	52612	381	n/a	53824	381	2	65532	381	n/a	0	0	n/a	1121562
550	-1	0	0	N	2500	0	40	726	610	307	448	63	50444	725	n/a	36664	725	2	52396	725	n/a	0	0	n/a	1121671
551	-1	0	0	N	2500	0	1	394	322	289	421	62	41788	393	n/a	46016	393	3	65532	393	n/a	0	0	n/a	1121734
552	-1	0	0	N	2500	0	40	710	446	250	362	48	42340	709	n/a	27124	709	1	38864	709	n/a	0	0	n/a	1121765
553	-1	0	0	N	2500	0	40	606	435	2	9	11	50080	605	n/a	596	599	0	2096	605	n/a	1344	471	n/a	1121781
554	-1	0	0	N	2500	0	1	340	374	3	7	9	55436	339	n/a	588	339	0	1548	339	n/a	816	312	n/a	1121828
555	-1	0	0	N	2500	0	1	338	365	318	444	65	55764	337	n/a	54040	337	1	65532	337	n/a	0	0	n/a	1121843
556	-1	0	0	N	2500	0	40	366	414	282	409	60	53784	365	n/a	48404	365	0	65532	365	n/a	0	0	n/a	1121875
557	-1	0	0	N	2500	0	40	457	353	330	484	68	41884	456	n/a	41600	456	2	59308	456	n/a	0	0	n/a	1122187
558	-1	0	0	N	2500	0	40	680	558	3	8	9	48132	679	n/a	412	678	0	940	679	n/a	724	472	n/a	1122593
559	-1	0	0	N	2500	0	40	437	419	3	6	7	55056	436	n/a	528	406	0	904	430	n/a	516	318	n/a	1122625
560	-1	0	0	N	2500	0	40	472	437	223	324	45	48940	471	n/a	36360	471	1	51868	471	n/a	0	0	n/a	1122812
561	-1	0	0	N	2500	0	1	349	341	262	383	54	49220	348	n/a	45916	348	2	65532	348	n/a	0	0	n/a	1123312
562	-1	0	0	N	2500	0	1	263	260	158	232	34	52904	262	n/a	35348	262	1	51252	262	n/a	0	0	n/a	1123359
563	-1	0	0	N	2500	0	40	446	493	499	605	94	60384	445	n/a	65532	445	3	65532	445	n/a	0	0	n/a	1123484
564	-1	0	0	N	2500	0	2	542	345	2	8	11	39308	541	n/a	600	512	0	2452	539	n/a	1776	399	n/a	1123515
565	-1	0	0	N	2500	0	40	421	333	244	303	57	64664	420	n/a	65532	420	0	65532	420	n/a	0	0	n/a	1123718
566	-1	0	0	N	2500	0	40	666	392	189	275	37	32024	665	n/a	20612	665	0	29404	665	n/a	0	0	n/a	1123796
567	-1	0	0	N	2500	0	40	786	643	238	350	51	51996	784	n/a	24104	784	0	34692	784	n/a	0	0	n/a	1124578
568	-1	0	0	N	2500	0	1	362	298	213	312	48	42904	361	n/a	38264	361	0	54872	361	n/a	0	0	n/a	1124734
569	-1	0	0	N	2500	0	40	724	474	2	9	10	50760	723	n/a	368	696	0	1344	723	n/a	852	406	n/a	1125062
570	-1	0	0	N	2500	0	40	684	514	325	475	66	45568	683	n/a	45664	683	1	65416	683	n/a	0	0	n/a	1125218
571	-1	0	0	N	2500	0	40	571	609	266	387	52	62664	570	n/a	42000	570	0	61172	570	n/a	0	0	n/a	1125437
572	-1	0	0	N	2500	0	1	360	362	2	9	13	58216	359	n/a	604	353	0	2244	359	n/a	2124	338	n/a	1125578
573	-1	0	0	N	2500	0	40	705	571	224	326	44	56092	704	n/a	26480	704	0	37316	704	n/a	0	0	n/a	1125609
574	-1	0	0	N	2500	0	40	556	531	3	7	9	53596	555	n/a	388	523	0	1076	551	n/a	1184	394	n/a	1125656
575	-1	0	0	N	2500	0	2	714	515	2	6	7	56512	713	n/a	292	701	0	936	713	n/a	724	397	n/a	1125734
576	-1	0	0	N	2500	0	40	491	538	291	422	61	60900	490	n/a	50228	490	1	65532	490	n/a	0	0	n/a	1125937
577	-1	0	0	N	2500	0	1	211	77	1	10	22	17440	210	n/a	384	210	0	2600	210	n/a	3216	210	n/a	1126156
578	-1	0	0	N	2500	0	1	363	334	2	10	14	52552	362	n/a	640	330	0	3116	362	n/a	2096	321	n/a	1126375
579	-1	0	0	N	2500	0	40	724	635	3	10	12	51468	723	n/a	400	698	0	1656	723	n/a	1524	494	n/a	1126640
580	-1	0	0	N	2500	0	40	391	438	2	6	8	56236	390	n/a	532	366	0	1076	388	n/a	656	315	n/a	1126671
581	-1	0	0	N	2500	0	1	352	374	4	11	15	55140	351	n/a	684	348	0	2352	351	n/a	1476	322	n/a	1126765
582	-1	0	0	N	2500	0	40	617	414	3	10	12	42848	616	n/a	648	588	0	1936	610	n/a	1240	406	n/a	1126937
583	-1	0	0	N	2500	0	40	603	416	300	439	64	42436	602	n/a	34760	602	0	49648	602	n/a	0	0	n/a	1126984
584	-1	0	0	N	2500	0	40	419	357	259	374	53	46424	418	n/a	49112	418	0	65532	418	n/a	0	0	n/a	1127062
585	-1	0	0	N	2500	0	1	433	328	304	411	65	45332	432	n/a	61768	432	2	65532	432	n/a	0	0	n/a	1127078
586	-1	0	0	N	2500	0	40	772	658	367	530	69	49004	770	n/a	42960	770	0	60480	770	n/a	0	0	n/a	1127093
587	-1	0	0	N	2500	0	40	415	411	352	453	73	55016	414	n/a	65532	414	0	65532	414	n/a	0	0	n/a	1127187
588	-1	0	0	N	2500	0	40	593	463	2	6	7	46236	592	n/a	388	591	0	912	592	n/a	644	375	n/a	1127312
589	-1	0	0	N	2500	0	40	738	597	3	10	11	59260	737	n/a	332	701	0	1020	731	n/a	636	514	n/a	1127312
590	-1	0	0	N	2500	0	40	660	602	3	9	12	52476	659	n/a	468	659	0	1424	659	n/a	1324	481	n/a	1127500
591	-1	0	0	N	2500	0	1	304	334	163	235	32	60076	303	n/a	34988	303	0	50564	303	n/a	0	0	n/a	1127687
592	-1	0	0	N	2500	0	40	543	540	3	8	9	60640	542	n/a	520	515	0	1512	542	n/a	732	404	n/a	1127734
593	-1	0	0	N	2500	0	40	643	580	3	9	11	55284	642	n/a	364	610	0	1016	639	n/a	988	504	n/a	1127796
594	-1	0	0	N	2500	0	40	517	407	211	304	44	62760	516	n/a	50252	516	0	65532	516	n/a	0	0	n/a	1127875
595	-1	0	0	N	2500	0	2	442	380	0	0	0	46136	441	n/a	128	380	0	120	439	n/a	104	100	n/a	1128421
596	-1	0	0	N	2500	0	2	491	402	2	5	6	51816	490	n/a	312	490	0	1068	490	n/a	1348	228	n/a	1128671
597	-1	0	0	N	2500	0	1	343	155	0	2	2	27836	342	n/a	292	321	0	420	336	n/a	304	161	n/a	1128671
598	-1	0	0	N	2500	0	40	669	503	3	9	12	40424	668	n/a	560	653	0	2232	668	n/a	1968	442	n/a	1128765
599	-1	0	0	N	2500	0	40	637	334	190	275	37	30288	636	n/a	22348	636	1	31612	636	n/a	0	0	n/a	1129562
600	-1	0	0	N	2500	0	40	412	440	345	491	74	58424	411	n/a	52520	411	1	65532	411	n/a	0	0	n/a	1129578
601	-1	0	0	N	2500	0	40	641	591	271	396	55	52664	640	n/a	29488	640	0	42268	640	n/a	0	0	n/a	1129640
602	-1	0	0	N	2500	0	40	627	463	291	422	61	54092	626	n/a	50104	626	1	65532	626	n/a	0	0	n/a	1129906
603	-1	0	0	N	2500	0	40	629	554	3	7	8	48804	628	n/a	376	628	0	872	628	n/a	672	421	n/a	1130015
604	-1	0	0	N	2500	0	40	632	540	2	7	8	51964	631	n/a	348	614	0	792	631	n/a	516	428	n/a	1130109
605	-1	0	0	N	2500	0	40	495	410	2	7	10	48340	494	n/a	528	490	0	1968	494	n/a	1196	393	n/a	1130218
606	-1	0	0	N	2500	0	40	433	340	339	493	72	43808	432	n/a	49060	432	1	65532	432	n/a	0	0	n/a	1130359
607	-1	0	0	N	2500	0	1	392	291	2	8	10	41544	391	n/a	604	374	0	1660	391	n/a	708	322	n/a	1130406
608	-1	0	0	N	2500	0	40	548	422	2	10	13	50332	547	n/a	568	537	0	2252	547	n/a	1620	433	n/a	1130765
609	-1	0	0	N	2500	0	40	601	526	272	397	55	51808	600	n/a	38420	600	0	54816	600	n/a	0	0	n/a	1131078
610	-1	0	0	N	2500	0	40	608	397	194	282	40	53980	607	n/a	37160	607	0	53600	607	n/a	0	0	n/a	1131078
611	-1	0	0	N	2500	0	40	400	474	2	7	8	58700	399	n/a	516	374	0	1420	399	n/a	572	277	n/a	1131125
612	-1	0	0	N	2500	0	40	494	500	3	9	11	52036	493	n/a	492	472	0	2056	492	n/a	1576	390	n/a	1131296
613	-1	0	0	N	2500	0	40	384	393	2	7	9	56012	383	n/a	568	368	0	1360	382	n/a	980	302	n/a	1131640
614	-1	0	0	N	2500	0	40	586	494	252	362	50	51328	585	n/a	50184	585	1	65532	585	n/a	0	0	n/a	1132062
615	-1	0	0	N	2500	0	40	500	339	204	297	45	51176	499	n/a	50216	499	1	65532	499	n/a	0	0	n/a	1132406
616	-1	0	0	N	2500	0	40	624	480	2	7	9	57884	623	n/a	476	599	0	1704	617	n/a	1180	364	n/a	1132562
617	-1	0	0	N	2500	0	1	191	70	0	1	1	20976	190	n/a	132	188	0	432	190	n/a	204	122	n/a	1132671
618	-1	0	0	N	2500	0	1	335	288	2	8	11	51760	334	n/a	588	310	0	2496	334	n/a	1600	290	n/a	1132671
619	-1	0	0	N	2500	0	40	398	363	176	257	37	49828	397	n/a	33092	397	0	48136	397	n/a	0	0	n/a	1132750
620	-1	0	0	N	2500	0	40	708	453	2	7	9	40852	707	n/a	424	684	0	1128	706	n/a	804	493	n/a	1132828
621	-1	0	0	N	2500	0	40	798	637	3	8	10	52344	796	n/a	332	762	0	1220	792	n/a	1064	440	n/a	1132906
622	-1	0	0	N	2500	0	40	414	348	3	9	11	58256	413	n/a	764	400	0	2168	413	n/a	736	309	n/a	1133250
623	-1	0	0	N	2500	0	40	616	547	3	8	9	48636	615	n/a	392	615	0	988	615	n/a	928	394	n/a	1133296
624	-1	0	0	N	2500	0	40	349	399	3	12	16	56040	348	n/a	672	333	0	2336	348	n/a	1432	330	n/a	1133312
625	-1	0	0	N	2500	0	40	380	452	263	384	57	60200	379	n/a	42708	379	0	62784	379	n/a	0	0	n/a	1133484
626	-1	0	0	N	2500	0	40	657	529	3	10	14	51768	656	n/a	600	632	0	2376	656	n/a	2092	492	n/a	1133515
627	-1	0	0	N	2500	0	40	649	465	293	432	61	42528	648	n/a	37624	648	1	53804	648	n/a	0	0	n/a	1133562
628	-1	0	0	N	2500	0	2	550	475	2	6	7	63560	549	n/a	504	543	0	1484	549	n/a	1028	364	n/a	1134093
629	-1	0	0	N	2500	0	1	427	182	0	0	0	19428	426	n/a	152	368	0	188	423	n/a	112	116	n/a	1134250
630	-1	0	0	N	2500	0	40	613	555	4	12	15	51256	612	n/a	520	612	0	1364	612	n/a	992	520	n/a	1134562
631	-1	0	0	N	2500	0	40	549	368	257	383	60	47804	548	n/a	41288	548	1	59472	548	n/a	0	0	n/a	1134625
632	-1	0	0	N	2500	0	40	696	493	2	7	8	49400	695	n/a	352	670	0	1000	687	n/a	1160	390	n/a	1134796
633	-1	0	0	N	2500	0	2	497	413	2	6	7	62064	496	n/a	432	462	0	1324	495	n/a	560	352	n/a	1135109
634	-1	0	0	N	2500	0	40	575	404	227	321	44	61756	574	n/a	52336	574	1	65532	574	n/a	0	0	n/a	1135203
635	-1	0	0	N	2500	0	40	589	390	2	12	16	35236	588	n/a	388	554	0	1476	588	n/a	1212	491	n/a	1135234
636	-1	0	0	N	2500	0	40	741	457	267	388	51	39428	740	n/a	28148	740	0	40332	740	n/a	0	0	n/a	1135359
637	-1	0	0	N	2500	0	40	751	627	384	554	73	50804	750	n/a	41740	750	1	59280	750	n/a	0	0	n/a	1135375
638	-1	0	0	N	2500	0	40	583	459	3	12	12	50904	582	n/a	560	573	0	2056	582	n/a	872	209	n/a	1136453
639	-1	0	0	N	2500	0	40	464	507	3	12	14	56356	463	n/a	588	435	0	1920	462	n/a	500	352	n/a	1136500
640	-1	0	0	N	2500	0	40	623	418	297	437	64	42116	622	n/a	37116	622	0	52808	622	n/a	0	0	n/a	1136515
641	-1	0	0	N	2500	0	1	390	353	2	8	11	50704	389	n/a	484	368	0	1988	389	n/a	1260	335	n/a	1136531
642	-1	0	0	N	2500	0	1	414	273	220	318	45	36400	413	n/a	37180	413	0	52608	413	n/a	0	0	n/a	1136640
643	-1	0	0	N	2500	0	40	653	539	275	403	58	53332	652	n/a	45584	652	1	65532	652	n/a	0	0	n/a	1137421
644	-1	0	0	N	2500	0	40	723	561	3	8	8	42500	722	n/a	364	710	0	836	722	n/a	472	416	n/a	1137468
645	-1	0	0	N	2500	0	1	290	263	205	279	44	58300	289	n/a	58080	289	1	65532	289	n/a	0	0	n/a	1137468
646	-1	0	0	N	2500	0	40	338	458	253	363	50	63116	337	n/a	54584	337	1	65532	337	n/a	0	0	n/a	1137593
647	-1	0	0	N	2500	0	40	490	453	306	443	58	56568	489	n/a	41288	489	1	58960	489	n/a	0	0	n/a	1137750
648	-1	0	0	N	2500	0	40	732	565	361	529	73	57300	731	n/a	45636	731	0	65532	731	n/a	0	0	n/a	1137843
649	-1	0	0	N	2500	0	40	710	428	3	7	8	37148	709	n/a	524	689	0	964	707	n/a	520	518	n/a	1137890
650	-1	0	0	N	2500	0	40	516	595	326	451	66	61156	515	n/a	65516	515	1	65532	515	n/a	0	0	n/a	1137968
651	-1	0	0	N	2500	0	40	766	663	329	481	67	45868	764	n/a	31448	764	0	46648	764	n/a	0	0	n/a	1138156
652	-1	0	0	N	2500	0	40	522	481	277	409	59	52432	521	n/a	38916	521	0	56372	521	n/a	0	0	n/a	1138562
653	-1	0	0	N	2500	0	40	491	553	312	457	62	63088	490	n/a	47608	490	1	65532	490	n/a	0	0	n/a	1138984
654	-1	0	0	N	2500	0	1	398	311	186	269	37	56108	397	n/a	26724	397	1	39164	397	n/a	0	0	n/a	1139015
655	-1	0	0	N	2500	0	40	575	549	367	532	76	55616	574	n/a	49932	574	0	65532	574	n/a	0	0	n/a	1139078
656	-1	0	0	N	2500	0	40	518	409	258	373	53	42688	517	n/a	37076	517	0	52788	517	n/a	0	0	n/a	1139328
657	-1	0	0	N	2500	0	40	463	408	319	468	68	49292	462	n/a	40160	462	0	58312	462	n/a	0	0	n/a	1139625
658	-1	0	0	N	2500	0	40	525	444	3	9	11	49904	524	n/a	632	524	0	1908	524	n/a	1176	383	n/a	1139703
659	-1	0	0	N	2500	0	40	520	499	3	7	8	58188	519	n/a	504	514	0	1200	519	n/a	560	328	n/a	1139781
660	-1	0	0	N	2500	0	40	765	564	322	469	61	42488	763	n/a	36224	763	2	52704	763	n/a	0	0	n/a	1139796
661	-1	0	0	N	2500	0	40	454	449	318	464	65	56560	453	n/a	47720	453	0	65532	453	n/a	0	0	n/a	1139890
662	-1	0	0	N	2500	0	40	598	575	359	524	70	53892	597	n/a	44856	597	2	65484	597	n/a	0	0	n/a	1139921
663	-1	0	0	N	2500	0	40	559	414	3	8	10	48480	558	n/a	624	540	0	1712	558	n/a	984	450	n/a	1139953
664	-1	0	0	N	2500	0	40	553	338	264	387	55	36624	552	n/a	43624	552	0	63924	552	n/a	0	0	n/a	1140109
665	-1	0	0	N	2500	0	40	721	567	3	9	11	51128	720	n/a	408	715	0	996	720	n/a	668	536	n/a	1140140
666	-1	0	0	N	2500	0	2	576	495	2	6	7	47736	575	n/a	336	562	0	840	575	n/a	504	379	n/a	1140187
667	-1	0	0	N	2500	0	40	390	459	3	8	10	58368	389	n/a	648	387	0	1588	388	n/a	916	316	n/a	1140281
668	-1	0	0	N	2500	0	40	621	479	3	7	8	45860	620	n/a	340	608	0	804	620	n/a	640	405	n/a	1140328
669	-1	0	0	N	2500	0	1	391	343	268	390	53	49352	390	n/a	44796	390	2	65532	390	n/a	0	0	n/a	1140421
670	-1	0	0	N	2500	0	40	599	530	251	368	50	53716	598	n/a	28936	598	0	40848	598	n/a	0	0	n/a	1140437
671	-1	0	0	N	2500	0	40	863	556	279	406	53	39568	861	n/a	23164	861	0	32744	861	n/a	0	0	n/a	1140640
672	-1	0	0	N	2500	0	1	348	333	3	14	18	48300	347	n/a	712	339	0	2832	347	n/a	2412	267	n/a	1141031
673	-1	0	0	N	2500	0	40	810	545	3	9	9	48324	808	n/a	336	771	0	1428	797	n/a	588	431	n/a	1141406
674	-1	0	0	N	2500	0	40	561	445	3	10	13	49284	560	n/a	608	526	0	2316	560	n/a	1604	405	n/a	1141609
675	-1	0	0	N	2500	0	40	682	563	289	401	56	62368	681	n/a	55584	681	0	65532	681	n/a	0	0	n/a	1141718
676	-1	0	0	N	2500	0	1	474	262	1	7	9	29728	473	n/a	328	461	0	1612	473	n/a	1300	398	n/a	1141796
677	-1	0	0	N	2500	0	40	527	477	231	337	46	53672	526	n/a	37916	526	0	54880	526	n/a	0	0	n/a	1142203
678	-1	0	0	N	2500	0	40	669	497	2	7	9	38932	668	n/a	372	652	0	1016	668	n/a	808	504	n/a	1142281
679	-1	0	0	N	2500	0	40	589	537	336	494	66	55784	588	n/a	45340	588	1	65532	588	n/a	0	0	n/a	1142765
680	-1	0	0	N	2500	0	40	694	534	3	5	5	45304	693	n/a	420	667	0	772	692	n/a	932	238	n/a	1142828
681	-1	0	0	N	2500	0	40	828	627	3	12	14	40116	826	n/a	324	794	0	1292	823	n/a	804	600	n/a	1142921
682	-1	0	0	N	2500	0	1	363	375	222	327	47	53672	362	n/a	38564	362	1	55656	362	n/a	0	0	n/a	1142953
683	-1	0	0	N	2500	0	40	722	492	3	8	10	38512	721	n/a	392	719	0	1724	721	n/a	1308	568	n/a	1143062
684	-1	0	0	N	2500	0	1	320	299	3	12	16	49864	319	n/a	720	313	0	2864	319	n/a	1624	310	n/a	1143093
685	-1	0	0	N	2500	0	40	810	701	4	13	15	53612	808	n/a	384	781	0	1136	808	n/a	880	552	n/a	1143218
686	-1	0	0	N	2500	0	40	688	486	3	11	14	52600	687	n/a	476	662	0	2504	687	n/a	1984	498	n/a	1143703
687	-1	0	0	N	2500	0	1	311	306	3	9	13	56348	310	n/a	900	295	0	2728	310	n/a	1392	275	n/a	1143890
688	-1	0	0	N	2500	0	40	468	346	2	7	9	45964	467	n/a	408	456	0	1224	467	n/a	1252	380	n/a	1143906
689	-1	0	0	N	2500	0	40	495	406	284	415	59	51356	494	n/a	36020	494	1	52540	494	n/a	0	0	n/a	1144281
690	-1	0	0	N	2500	0	40	707	564	283	414	55	48196	706	n/a	30912	706	1	44644	706	n/a	0	0	n/a	1144875
691	-1	0	0	N	2500	0	40	791	528	3	7	9	43252	789	n/a	356	753	0	952	771	n/a	904	472	n/a	1145000
692	-1	0	0	N	2500	0	1	349	302	1	6	8	56640	348	n/a	484	348	0	1816	348	n/a	1060	263	n/a	1145062
693	-1	0	0	N	2500	0	40	414	427	2	7	8	55580	413	n/a	428	394	0	1052	413	n/a	380	266	n/a	1145156
694	-1	0	0	N	2500	0	40	690	471	300	437	61	43900	689	n/a	32128	689	0	45740	689	n/a	0	0	n/a	1145484
695	-1	0	0	N	2500	0	40	715	540	4	12	14	43856	714	n/a	496	657	0	1240	706	n/a	820	498	n/a	1145515
696	-1	0	0	N	2500	0	1	268	189	1	6	8	39692	267	n/a	576	257	0	1944	267	n/a	980	236	n/a	1145625
697	-1	0	0	N	2500	0	40	377	451	256	372	53	59552	376	n/a	49236	376	2	65532	376	n/a	0	0	n/a	1145671
698	-1	0	0	N	2500	0	40	740	617	311	453	61	55900	739	n/a	32520	739	1	46456	739	n/a	0	0	n/a	1146187
699	-1	0	0	N	2500	0	1	253	230	2	7	9	59612	252	n/a	756	251	0	2872	252	n/a	1620	223	n/a	1146234
700	-1	0	0	N	2500	0	40	388	377	265	383	53	56776	387	n/a	47660	387	1	65532	387	n/a	0	0	n/a	1146250
701	-1	0	0	N	2500	0	40	564	556	305	428	61	63572	563	n/a	57652	563	1	65532	563	n/a	0	0	n/a	1146250
702	-1	0	0	N	2500	0	40	448	504	207	301	43	61808	447	n/a	37848	447	2	54192	447	n/a	0	0	n/a	1146312
703	-1	0	0	N	2500	0	1	282	264	172	256	38	49312	281	n/a	41288	281	0	61344	281	n/a	0	0	n/a	1146421
704	-1	0	0	N	2500	0	40	681	373	294	433	60	39836	680	n/a	29356	680	0	42700	680	n/a	0	0	n/a	1146656
705	-1	0	0	N	2500	0	1	221	202	1	5	7	56988	220	n/a	492	219	0	1732	220	n/a	928	200	n/a	1147031
706	-1	0	0	N	2500	0	1	321	347	238	349	51	53236	320	n/a	48456	320	2	65532	320	n/a	0	0	n/a	1147031
707	-1	0	0	N	2500	0	40	819	679	311	452	59	56324	817	n/a	30628	817	1	43876	817	n/a	0	0	n/a	1147093
708	-1	0	0	N	2500	0	40	550	490	310	456	64	48328	549	n/a	38040	549	0	54996	549	n/a	0	0	n/a	1147281
709	-1	0	0	N	2500	0	40	768	503	325	471	63	35992	766	n/a	30984	766	0	44268	766	n/a	0	0	n/a	1147984
710	-1	0	0	N	2500	0	40	556	397	2	7	7	45104	555	n/a	384	555	0	900	555	n/a	472	300	n/a	1148031
711	-1	0	0	N	2500	0	40	521	420	2	8	10	48184	520	n/a	432	520	0	1364	520	n/a	1044	425	n/a	1148093
712	-1	0	0	N	2500	0	40	473	513	2	6	7	52488	472	n/a	468	465	0	932	472	n/a	800	315	n/a	1148296
713	-1	0	0	N	2500	0	40	518	442	330	478	63	49976	517	n/a	42744	517	0	62216	517	n/a	0	0	n/a	1148406
714	-1	0	0	N	2500	0	40	657	568	250	366	51	52300	656	n/a	29728	656	0	42628	656	n/a	0	0	n/a	1148500
715	-1	0	0	N	2500	0	1	349	368	300	418	64	56952	348	n/a	57888	348	2	65532	348	n/a	0	0	n/a	1148546
716	-1	0	0	N	2500	0	1	302	337	2	8	11	57648	301	n/a	496	301	0	2188	301	n/a	1912	274	n/a	1148687
717	-1	0	0	N	2500	0	40	624	445	307	448	63	46880	623	n/a	39952	623	0	57528	623	n/a	0	0	n/a	1149109
718	-1	0	0	N	2500	0	40	622	502	2	7	8	49360	621	n/a	436	619	0	960	621	n/a	588	457	n/a	1149187
719	-1	0	0	N	2500	0	40	799	607	327	477	66	53640	797	n/a	32104	797	0	46928	797	n/a	0	0	n/a	1149203
720	-1	0	0	N	2500	0	40	467	421	3	15	20	60808	466	n/a	740	449	0	2808	466	n/a	1820	428	n/a	1149281
721	-1	0	0	N	2500	0	40	690	562	3	14	16	49736	689	n/a	432	686	0	1852	689	n/a	1640	459	n/a	1149484
722	-1	0	0	N	2500	0	40	400	442	327	454	70	56272	399	n/a	59512	399	1	65532	399	n/a	0	0	n/a	1149609
723	-1	0	0	N	2500	0	40	624	558	4	10	13	52492	623	n/a	524	623	0	2008	623	n/a	1736	507	n/a	1149687
724	-1	0	0	N	2500	0	1	260	215	149	219	34	54380	259	n/a	45024	259	1	65124	259	n/a	0	0	n/a	1149906
725	-1	0	0	N	2500	0	40	760	587	259	377	51	45708	758	n/a	27288	758	0	40120	758	n/a	0	0	n/a	1150343
726	-1	0	0	N	2500	0	40	354	421	2	9	12	58836	353	n/a	504	346	0	2092	353	n/a	1412	335	n/a	1150390
727	-1	0	0	N	2500	0	1	394	343	215	312	42	49824	393	n/a	41464	393	0	59948	393	n/a	0	0	n/a	1150921
728	-1	0	0	N	2500	0	40	630	468	244	358	51	46772	629	n/a	37652	629	1	54724	629	n/a	0	0	n/a	1151421
729	-1	0	0	N	2500	0	40	571	499	204	299	41	53904	570	n/a	27076	570	0	38352	570	n/a	0	0	n/a	1151500
730	-1	0	0	N	2500	0	1	428	291	1	4	6	48032	427	n/a	356	400	0	780	421	n/a	836	355	n/a	1151703
731	-1	0	0	N	2500	0	40	426	434	4	10	14	57840	425	n/a	1308	419	0	2896	425	n/a	1640	385	n/a	1152062
732	-1	0	0	N	2500	0	40	797	580	368	536	72	44304	795	n/a	34556	795	1	49860	795	n/a	0	0	n/a	1152281
733	-1	0	0	N	2500	0	40	803	468	4	11	11	46368	801	n/a	424	783	0	1264	801	n/a	1384	244	n/a	1152328
734	-1	0	0	N	2500	0	40	453	456	2	7	9	52952	452	n/a	404	436	0	1104	452	n/a	512	390	n/a	1152671
735	-1	0	0	N	2500	0	40	669	568	3	10	12	55500	668	n/a	508	658	0	1208	668	n/a	660	486	n/a	1152734
736	-1	0	0	N	2500	0	40	675	491	2	9	10	42216	674	n/a	368	650	0	1008	662	n/a	576	528	n/a	1152796
737	-1	0	0	N	2500	0	40	427	456	387	534	78	62340	426	n/a	65532	426	2	65532	426	n/a	0	0	n/a	1152890
738	-1	0	0	N	2500	0	40	563	390	460	659	91	33704	562	n/a	58540	562	1	65532	562	n/a	0	0	n/a	1152921
739	-1	0	0	N	2500	0	1	308	275	262	371	57	44016	307	n/a	54536	307	2	65532	307	n/a	0	0	n/a	1153046
740	-1	0	0	N	2500	0	40	525	386	254	365	52	45776	524	n/a	50284	524	0	65532	524	n/a	0	0	n/a	1153171
741	-1	0	0	N	2500	0	40	582	522	280	410	57	50724	581	n/a	37528	581	1	54448	581	n/a	0	0	n/a	1153187
742	-1	0	0	N	2500	0	1	285	300	210	306	46	57684	284	n/a	47676	284	0	65532	284	n/a	0	0	n/a	1153234
743	-1	0	0	N	2500	0	40	616	514	355	518	73	50904	615	n/a	45624	615	1	65532	615	n/a	0	0	n/a	1153234
744	-1	0	0	N	2500	0	40	509	389	2	9	11	48656	508	n/a	380	481	0	1272	499	n/a	944	454	n/a	1153625
745	-1	0	0	N	2500	0	1	347	202	1	5	6	32744	346	n/a	360	346	0	1116	346	n/a	840	233	n/a	1153781
746	-1	0	0	N	2500	0	1	291	123	0	3	3	23676	290	n/a	208	278	0	752	286	n/a	328	184	n/a	1153781
747	-1	0	0	N	2500	0	40	413	431	284	403	55	58660	412	n/a	52560	412	1	65532	412	n/a	0	0	n/a	1154062
748	-1	0	0	N	2500	0	40	384	452	283	411	58	55508	383	n/a	43548	383	0	63096	383	n/a	0	0	n/a	1154296
749	-1	0	0	N	2500	0	40	393	495	315	454	65	61444	392	n/a	51872	392	1	65532	392	n/a	0	0	n/a	1154359
750	-1	0	0	N	2500	0	40	457	414	277	401	53	52544	456	n/a	36820	456	2	52868	456	n/a	0	0	n/a	1154375
751	-1	0	0	N	2500	0	40	468	507	271	388	54	65368	467	n/a	55112	467	1	65532	467	n/a	0	0	n/a	1154421
752	-1	0	0	N	2500	0	40	533	622	331	486	69	56208	532	n/a	40868	532	3	58832	532	n/a	0	0	n/a	1154562
753	-1	0	0	N	2500	0	40	567	541	3	8	10	55808	566	n/a	540	535	0	1084	562	n/a	944	405	n/a	1154734
754	-1	0	0	N	2500	0	40	645	467	217	316	43	40076	644	n/a	26460	644	1	37536	644	n/a	0	0	n/a	1154796
755	-1	0	0	N	2500	0	40	814	627	385	565	77	54588	812	n/a	38980	812	2	56708	812	n/a	0	0	n/a	1154906
756	-1	0	0	N	2500	0	40	412	486	3	8	9	56412	411	n/a	504	393	0	1220	409	n/a	800	241	n/a	1155031
757	-1	0	0	N	2500	0	40	398	427	3	8	11	58076	397	n/a	572	365	0	1480	395	n/a	1056	320	n/a	1155140
758	-1	0	0	N	2500	0	1	379	328	272	378	56	43652	378	n/a	60904	378	1	65532	378	n/a	0	0	n/a	1155156
759	-1	0	0	N	2500	0	40	475	474	376	546	75	50368	474	n/a	47620	474	2	65532	474	n/a	0	0	n/a	1155375
760	-1	0	0	N	2500	0	40	623	540	379	554	76	50836	622	n/a	43856	622	0	64076	622	n/a	0	0	n/a	1155421
761	-1	0	0	N	2500	0	40	609	356	287	415	55	31920	608	n/a	35392	608	0	51616	608	n/a	0	0	n/a	1155546
762	-1	0	0	N	2500	0	40	732	507	266	383	51	38556	731	n/a	33180	731	0	47288	731	n/a	0	0	n/a	1155671
763	-1	0	0	N	2500	0	40	485	444	181	265	36	47528	484	n/a	23264	484	1	33680	484	n/a	0	0	n/a	1155734
764	-1	0	0	N	2500	0	1	469	276	1	6	7	36756	468	n/a	352	468	0	1332	468	n/a	1000	321	n/a	1155750
765	-1	0	0	N	2500	0	40	645	478	3	8	10	54840	644	n/a	412	611	0	1004	630	n/a	676	417	n/a	1155906
766	-1	0	0	N	2500	0	40	563	470	2	6	8	57516	562	n/a	456	546	0	1176	562	n/a	708	383	n/a	1155937
767	-1	0	0	N	2500	0	40	541	428	3	13	17	63544	540	n/a	776	519	0	3176	540	n/a	1324	488	n/a	1155968
768	-1	0	0	N	2500	0	40	694	447	298	442	66	43084	693	n/a	34424	693	2	49660	693	n/a	0	0	n/a	1156296
769	-1	0	0	N	2500	0	40	569	636	384	540	74	61676	568	n/a	55496	568	0	65532	568	n/a	0	0	n/a	1156359
770	-1	0	0	N	2500	0	40	783	609	2	8	8	45312	781	n/a	324	747	0	840	777	n/a	504	422	n/a	1156484
771	-1	0	0	N	2500	0	40	687	467	269	395	55	35324	686	n/a	32456	686	0	47396	686	n/a	0	0	n/a	1156703
772	-1	0	0	N	2500	0	40	692	535	2	9	10	55512	691	n/a	360	671	0	1036	689	n/a	672	395	n/a	1156718
773	-1	0	0	N	2500	0	40	462	323	3	11	15	35060	461	n/a	784	425	0	2792	461	n/a	1836	345	n/a	1157062
774	-1	0	0	N	2500	0	40	437	471	319	428	62	58060	436	n/a	63212	436	1	65532	436	n/a	0	0	n/a	1157078
775	-1	0	0	N	2500	0	40	570	538	252	367	49	53904	569	n/a	27616	569	0	40116	569	n/a	0	0	n/a	1157281
776	-1	0	0	N	2500	0	40	361	426	2	8	10	60432	360	n/a	544	347	0	1824	360	n/a	1000	307	n/a	1157453
777	-1	0	0	N	2500	0	40	784	587	294	425	57	46408	782	n/a	29540	782	0	42308	782	n/a	0	0	n/a	1158109
778	-1	0	0	N	2500	0	1	353	299	2	8	11	59428	352	n/a	816	352	0	2764	352	n/a	1532	304	n/a	1158187
779	-1	0	0	N	2500	0	1	254	195	109	159	23	49652	253	n/a	26056	253	0	37196	253	n/a	0	0	n/a	1158250
780	-1	0	0	N	2500	0	1	320	167	70	103	13	30952	319	n/a	12916	319	0	19132	319	n/a	0	0	n/a	1158250
781	-1	0	0	N	2500	0	40	517	462	228	341	53	51008	516	n/a	29676	516	0	43772	516	n/a	0	0	n/a	1158515
782	-1	0	0	N	2500	0	40	623	457	3	10	13	43916	622	n/a	632	622	0	3060	622	n/a	2120	507	n/a	1158531
783	-1	0	0	N	2500	0	40	696	445	2	9	11	35528	695	n/a	284	663	0	908	692	n/a	556	596	n/a	1158843
784	-1	0	0	N	2500	0	1	377	360	222	323	46	57124	376	n/a	36684	376	2	53404	376	n/a	0	0	n/a	1159093
785	-1	0	0	N	2500	0	40	409	366	3	7	8	43928	408	n/a	536	395	0	1280	408	n/a	620	316	n/a	1159234
786	-1	0	0	N	2500	0	40	419	367	265	380	53	49548	418	n/a	49032	418	2	65532	418	n/a	0	0	n/a	1159515
787	-1	0	0	N	2500	0	1	254	233	257	329	56	43996	253	n/a	65532	253	1	65532	253	n/a	0	0	n/a	1160031
788	-1	0	0	N	2500	0	2	652	326	2	6	7	29576	651	n/a	400	606	0	1108	646	n/a	636	489	n/a	1160171
789	-1	0	0	N	2500	0	40	512	470	2	8	11	49828	511	n/a	684	511	0	2456	511	n/a	1652	354	n/a	1160359
790	-1	0	0	N	2500	0	40	386	397	248	366	55	56412	385	n/a	37976	385	2	55392	385	n/a	0	0	n/a	1160421
791	-1	0	0	N	2500	0	40	424	450	2	7	9	59448	423	n/a	520	421	0	1372	423	n/a	948	343	n/a	1161000
792	-1	0	0	N	2500	0	40	465	403	301	441	61	52616	464	n/a	39836	464	2	58568	464	n/a	0	0	n/a	1161062
793	-1	0	0	N	2500	0	40	580	422	221	320	45	45280	579	n/a	26476	579	0	37904	579	n/a	0	0	n/a	1161078
794	-1	0	0	N	2500	0	40	691	440	3	15	19	29500	690	n/a	540	660	0	2152	689	n/a	1636	610	n/a	1161328
795	-1	0	0	N	2500	0	2	399	423	2	6	7	57020	398	n/a	480	398	0	1216	398	n/a	972	280	n/a	1161390
796	-1	0	0	N	2500	0	40	672	588	386	568	80	49096	671	n/a	42252	671	1	61184	671	n/a	0	0	n/a	1161750
797	-1	0	0	N	2500	0	40	479	413	261	382	53	49452	478	n/a	37424	478	0	54584	478	n/a	0	0	n/a	1161765
798	-1	0	0	N	2500	0	40	843	717	4	13	16	50016	841	n/a	460	804	0	1172	837	n/a	888	661	n/a	1161937
799	-1	0	0	N	2500	0	40	493	455	4	12	17	48476	492	n/a	844	460	0	2796	492	n/a	2464	434	n/a	1162250
800	-1	0	0	N	2500	0	40	394	399	2	6	8	54132	393	n/a	488	381	0	1080	390	n/a	524	321	n/a	1162328
801	-1	0	0	N	2500	0	1	315	357	3	12	14	56740	314	n/a	668	309	0	2660	314	n/a	964	280	n/a	1162390
802	-1	0	0	N	2500	0	40	456	497	262	383	53	54556	455	n/a	35204	455	0	51336	455	n/a	0	0	n/a	1162609
803	-1	0	0	N	2500	0	40	654	571	387	567	81	55188	653	n/a	45736	653	2	65532	653	n/a	0	0	n/a	1162859
804	-1	0	0	N	2500	0	40	542	427	353	464	70	61128	541	n/a	65532	541	0	65532	541	n/a	0	0	n/a	1163203
805	-1	0	0	N	2500	0	40	453	365	2	7	8	48960	452	n/a	892	440	0	1980	451	n/a	1108	333	n/a	1163750
806	-1	0	0	N	2500	0	40	396	391	299	385	60	64800	395	n/a	65532	395	1	65532	395	n/a	0	0	n/a	1163890
807	-1	0	0	N	2500	0	40	708	446	3	9	10	39596	707	n/a	496	691	0	968	707	n/a	504	455	n/a	1163968
808	-1	0	0	N	2500	0	40	603	527	342	500	69	48024	602	n/a	37912	602	1	55232	602	n/a	0	0	n/a	1163968
809	-1	0	0	N	2500	0	40	598	493	370	483	77	51888	597	n/a	65532	597	0	65532	597	n/a	0	0	n/a	1164140
810	-1	0	0	N	2500	0	2	604	396	2	6	7	43136	603	n/a	364	603	0	1052	603	n/a	760	366	n/a	1164187
811	-1	0	0	N	2500	0	40	445	396	306	431	65	51528	444	n/a	54196	444	0	65532	444	n/a	0	0	n/a	1164234
812	-1	0	0	N	2500	0	40	639	541	4	12	15	47432	638	n/a	508	628	0	1964	638	n/a	1144	569	n/a	1164328
813	-1	0	0	N	2500	0	40	469	486	3	13	16	58140	468	n/a	704	444	0	2544	468	n/a	1656	410	n/a	1164531
814	-1	0	0	N	2500	0	40	399	450	300	435	64	55352	398	n/a	50040	398	2	65532	398	n/a	0	0	n/a	1165312
815	-1	0	0	N	2500	0	40	720	540	384	559	73	47896	719	n/a	40080	719	0	57400	719	n/a	0	0	n/a	1165359
816	-1	0	0	N	2500	0	40	447	432	341	484	71	52256	446	n/a	52624	446	0	65532	446	n/a	0	0	n/a	1165656
817	-1	0	0	N	2500	0	40	707	470	2	8	11	33760	706	n/a	480	693	0	1704	706	n/a	1748	532	n/a	1165937
818	-1	0	0	N	2500	0	40	391	448	251	369	54	57916	390	n/a	47504	390	0	65532	390	n/a	0	0	n/a	1166125
819	-1	0	0	N	2500	0	40	465	379	249	363	51	51672	464	n/a	45100	464	0	64996	464	n/a	0	0	n/a	1166171
820	-1	0	0	N	2500	0	1	298	381	3	8	10	63816	297	n/a	780	283	0	2028	297	n/a	1148	268	n/a	1166203
821	-1	0	0	N	2500	0	40	504	426	288	363	61	64576	503	n/a	65532	503	0	65532	503	n/a	0	0	n/a	1166656
822	-1	0	0	N	2500	0	40	392	427	2	7	9	59488	391	n/a	520	381	0	1492	391	n/a	1128	314	n/a	1166671
823	-1	0	0	N	2500	0	40	641	344	2	8	10	34464	640	n/a	544	626	0	2720	640	n/a	1732	454	n/a	1166718
824	-1	0	0	N	2500	0	40	411	392	269	389	53	57732	410	n/a	38068	410	1	54588	410	n/a	0	0	n/a	1167078
825	-1	0	0	N	2500	0	40	444	372	252	361	53	54672	443	n/a	54188	443	2	65532	443	n/a	0	0	n/a	1167156
826	-1	0	0	N	2500	0	1	374	369	281	399	55	60448	373	n/a	55576	373	2	65532	373	n/a	0	0	n/a	1167578
827	-1	0	0	N	2500	0	40	425	374	252	365	49	49428	424	n/a	44032	424	1	62824	424	n/a	0	0	n/a	1167781
828	-1	0	0	N	2500	0	40	690	490	251	369	51	43452	689	n/a	28356	689	0	41712	689	n/a	0	0	n/a	1167937
829	-1	0	0	N	2500	0	40	376	419	246	361	51	59232	375	n/a	43968	375	2	64464	375	n/a	0	0	n/a	1167968
830	-1	0	0	N	2500	0	40	646	552	260	381	53	52636	645	n/a	30392	645	0	44036	645	n/a	0	0	n/a	1168031
831	-1	0	0	N	2500	0	40	402	391	169	245	33	53656	401	n/a	25844	401	0	36764	401	n/a	0	0	n/a	1168328
832	-1	0	0	N	2500	0	1	388	297	2	7	10	42136	387	n/a	572	378	0	1668	387	n/a	1116	338	n/a	1169140
833	-1	0	0	N	2500	0	40	741	585	2	7	9	48432	740	n/a	360	723	0	860	740	n/a	792	551	n/a	1169468
834	-1	0	0	N	2500	0	40	714	522	3	10	11	45352	713	n/a	364	691	0	1112	713	n/a	532	536	n/a	1169531
835	-1	0	0	N	2500	0	40	901	762	4	13	16	53440	899	n/a	384	863	0	1052	883	n/a	832	710	n/a	1169578
836	-1	0	0	N	2500	0	40	386	404	224	316	45	62428	385	n/a	54712	385	2	65532	385	n/a	0	0	n/a	1170125
837	-1	0	0	N	2500	0	40	548	511	249	365	48	54568	547	n/a	33904	547	0	49344	547	n/a	0	0	n/a	1170453
838	-1	0	0	N	2500	0	40	581	346	3	7	10	30320	580	n/a	604	574	0	1656	580	n/a	1220	458	n/a	1170546
839	-1	0	0	N	2500	0	40	521	538	2	7	9	50160	520	n/a	360	490	0	988	518	n/a	1172	385	n/a	1170593
840	-1	0	0	N	2500	0	40	620	535	3	9	11	51556	619	n/a	528	617	0	1908	619	n/a	1264	421	n/a	1170671
841	-1	0	0	N	2500	0	40	800	635	511	743	106	48916	798	n/a	53900	798	2	65532	798	n/a	0	0	n/a	1170859
842	-1	0	0	N	2500	0	2	450	337	2	5	6	43172	449	n/a	476	424	0	1144	446	n/a	748	308	n/a	1171281
843	-1	0	0	N	2500	0	1	378	353	339	463	71	46696	377	n/a	57172	377	0	65532	377	n/a	0	0	n/a	1171562
844	-1	0	0	N	2500	0	40	512	500	263	383	51	53160	511	n/a	33616	511	0	48476	511	n/a	0	0	n/a	1171609
845	-1	0	0	N	2500	0	40	784	588	231	337	45	57456	782	n/a	24196	782	0	35352	782	n/a	0	0	n/a	1171812
846	-1	0	0	N	2500	0	40	684	446	2	7	8	43712	683	n/a	432	659	0	1080	676	n/a	716	436	n/a	1172250
847	-1	0	0	N	2500	0	40	555	439	348	488	70	45444	554	n/a	56216	554	0	65532	554	n/a	0	0	n/a	1172375
848	-1	0	0	N	2500	0	40	656	469	338	495	67	34972	655	n/a	37676	655	1	54016	655	n/a	0	0	n/a	1172515
849	-1	0	0	N	2500	0	40	467	406	2	10	13	60132	466	n/a	592	450	0	2232	466	n/a	1148	393	n/a	1172593
850	-1	0	0	N	2500	0	40	340	419	297	414	64	61096	339	n/a	58112	339	1	65532	339	n/a	0	0	n/a	1172671
851	-1	0	0	N	2500	0	40	725	590	308	449	59	58652	724	n/a	31680	724	0	45504	724	n/a	0	0	n/a	1172671
852	-1	0	0	N	2500	0	40	593	503	2	8	9	58960	592	n/a	420	550	0	1280	590	n/a	920	351	n/a	1172906
853	-1	0	0	N	2500	0	40	420	408	264	385	59	55420	419	n/a	49832	419	1	65532	419	n/a	0	0	n/a	1172921
854	-1	0	0	N	2500	0	40	447	452	296	427	56	56396	446	n/a	40824	446	1	58756	446	n/a	0	0	n/a	1173203
855	-1	0	0	N	2500	0	40	650	487	298	435	60	48296	649	n/a	37096	649	1	52740	649	n/a	0	0	n/a	1173406
856	-1	0	0	N	2500	0	1	243	241	1	7	9	58148	242	n/a	740	241	0	2792	242	n/a	2140	209	n/a	1173921
857	-1	0	0	N	2500	0	1	276	170	0	2	2	38232	275	n/a	212	263	0	532	275	n/a	264	157	n/a	1173921
858	-1	0	0	N	2500	0	40	703	503	328	481	68	46732	702	n/a	41456	702	1	59848	702	n/a	0	0	n/a	1174140
859	-1	0	0	N	2500	0	40	742	524	320	468	61	48496	741	n/a	39852	741	1	57224	741	n/a	0	0	n/a	1174203
860	-1	0	0	N	2500	0	2	583	521	2	10	13	47320	582	n/a	356	564	0	1572	581	n/a	1292	510	n/a	1174312
861	-1	0	0	N	2500	0	40	459	381	244	358	54	43388	458	n/a	37296	458	1	54012	458	n/a	0	0	n/a	1174562
862	-1	0	0	N	2500	0	40	618	449	268	393	56	50360	617	n/a	38544	617	0	55432	617	n/a	0	0	n/a	1174687
863	-1	0	0	N	2500	0	40	701	471	3	11	14	41760	700	n/a	344	674	0	1320	698	n/a	1080	574	n/a	1174812
864	-1	0	0	N	2500	0	40	680	487	326	476	68	49988	679	n/a	37164	679	0	53792	679	n/a	0	0	n/a	1174843
865	-1	0	0	N	2500	0	1	445	306	195	284	40	38732	444	n/a	33048	444	1	48424	444	n/a	0	0	n/a	1174859
866	-1	0	0	N	2500	0	1	315	299	2	7	9	53980	314	n/a	620	301	0	1844	314	n/a	1632	297	n/a	1175203
867	-1	0	0	N	2500	0	40	733	554	3	10	13	54468	732	n/a	372	720	0	1008	732	n/a	776	564	n/a	1176328
868	-1	0	0	N	2500	0	40	691	523	188	273	37	59200	690	n/a	24376	690	0	33948	690	n/a	0	0	n/a	1176343
869	-1	0	0	N	2500	0	40	414	392	366	474	75	53592	413	n/a	60148	413	0	65532	413	n/a	0	0	n/a	1176375
870	-1	0	0	N	2500	0	40	411	462	228	334	46	57724	410	n/a	35864	410	0	53160	410	n/a	0	0	n/a	1176562
871	-1	0	0	N	2500	0	40	473	381	308	449	63	58944	472	n/a	44436	472	2	65532	472	n/a	0	0	n/a	1176796
872	-1	0	0	N	2500	0	1	334	362	278	404	62	55640	333	n/a	48460	333	1	65532	333	n/a	0	0	n/a	1176828
873	-1	0	0	N	2500	0	1	211	194	142	208	33	51280	210	n/a	43296	210	0	62724	210	n/a	0	0	n/a	1177000
874	-1	0	0	N	2500	0	40	630	553	305	446	62	47396	629	n/a	35656	629	0	51136	629	n/a	0	0	n/a	1177453
875	-1	0	0	N	2500	0	40	555	438	3	8	10	60136	554	n/a	776	524	0	1992	553	n/a	988	388	n/a	1177671
876	-1	0	0	N	2500	0	1	405	325	287	415	59	41584	404	n/a	47172	404	2	65532	404	n/a	0	0	n/a	1177953
877	-1	0	0	N	2500	0	40	587	439	3	9	12	36816	586	n/a	504	578	0	2476	586	n/a	2168	441	n/a	1178187
878	-1	0	0	N	2500	0	40	702	532	290	428	60	53964	701	n/a	36188	701	0	53452	701	n/a	0	0	n/a	1178468
879	-1	0	0	N	2500	0	40	509	347	3	9	13	34484	508	n/a	528	498	0	1872	508	n/a	1276	465	n/a	1178484
880	-1	0	0	N	2500	0	40	378	400	194	282	39	52288	377	n/a	29396	377	0	42904	377	n/a	0	0	n/a	1178515
881	-1	0	0	N	2500	0	40	611	444	262	381	55	58416	610	n/a	48152	610	1	65532	610	n/a	0	0	n/a	1178734
882	-1	0	0	N	2500	0	40	737	587	260	381	51	48496	736	n/a	27532	736	0	39764	736	n/a	0	0	n/a	1179031
883	-1	0	0	N	2500	0	40	608	522	255	371	52	43860	607	n/a	30780	607	0	44800	607	n/a	0	0	n/a	1179484
884	-1	0	0	N	2500	0	40	579	541	317	467	65	47368	578	n/a	36528	578	0	52232	578	n/a	0	0	n/a	1179765
885	-1	0	0	N	2500	0	40	506	502	325	471	70	53740	505	n/a	51532	505	1	65532	505	n/a	0	0	n/a	1179765
886	-1	0	0	N	2500	0	40	389	478	362	447	79	62536	388	n/a	65532	388	1	65532	388	n/a	0	0	n/a	1180062
887	-1	0	0	N	2500	0	1	335	296	271	386	58	50764	334	n/a	51596	334	3	65532	334	n/a	0	0	n/a	1180093
888	-1	0	0	N	2500	0	40	470	525	250	366	50	59012	469	n/a	38728	469	2	55420	469	n/a	0	0	n/a	1180421
889	-1	0	0	N	2500	0	40	414	436	2	7	8	53940	413	n/a	480	392	0	1012	410	n/a	624	334	n/a	1180515
890	-1	0	0	N	2500	0	40	705	601	5	13	16	47796	704	n/a	664	670	0	1280	701	n/a	552	595	n/a	1180593
891	-1	0	0	N	2500	0	40	734	557	3	8	10	55072	733	n/a	672	717	0	1436	726	n/a	1200	459	n/a	1180593
892	-1	0	0	N	2500	0	1	294	292	2	8	10	53724	293	n/a	592	283	0	2100	293	n/a	1060	268	n/a	1180921
893	-1	0	0	N	2500	0	1	372	300	148	214	29	50832	371	n/a	24592	371	0	35192	371	n/a	0	0	n/a	1180953
894	-1	0	0	N	2500	0	1	177	143	61	90	11	54792	175	n/a	26696	175	0	39284	175	n/a	0	0	n/a	1180953
895	-1	0	0	N	2500	0	40	757	599	294	433	58	46116	755	n/a	28180	755	1	40500	755	n/a	0	0	n/a	1181343
896	-1	0	0	N	2500	0	40	507	397	188	276	38	58108	506	n/a	35224	506	1	50560	506	n/a	0	0	n/a	1181453
897	-1	0	0	N	2500	0	40	671	592	283	411	55	63304	670	n/a	43968	670	1	63380	670	n/a	0	0	n/a	1181656
898	-1	0	0	N	2500	0	40	677	526	292	428	61	53592	676	n/a	38044	676	0	55564	676	n/a	0	0	n/a	1181734
899	-1	0	0	N	2500	0	1	198	89	36	51	7	29556	197	n/a	10696	197	0	15736	197	n/a	0	0	n/a	1181828
900	-1	0	0	N	2500	0	40	501	390	184	269	37	48156	500	n/a	30312	500	0	43332	500	n/a	0	0	n/a	1181828
901	-1	0	0	N	2500	0	40	694	471	2	9	11	38632	693	n/a	676	663	0	2388	693	n/a	1604	440	n/a	1181859
902	-1	0	0	N	2500	0	40	732	462	292	425	57	30716	731	n/a	29876	731	1	42520	731	n/a	0	0	n/a	1181875
903	-1	0	0	N	2500	0	40	430	472	2	7	9	57344	429	n/a	516	401	0	1532	429	n/a	736	354	n/a	1181953
904	-1	0	0	N	2500	0	40	625	476	271	397	54	39024	624	n/a	26692	624	0	38796	624	n/a	0	0	n/a	1182140
905	-1	0	0	N	2500	0	40	521	564	343	468	65	63280	520	n/a	63216	520	1	65532	520	n/a	0	0	n/a	1182375
906	-1	0	0	N	2500	0	1	301	291	240	310	51	58424	300	n/a	65532	300	1	65532	300	n/a	0	0	n/a	1183125
907	-1	0	0	N	2500	0	40	793	551	3	8	9	46756	791	n/a	420	771	0	832	787	n/a	508	435	n/a	1183593
908	-1	0	0	N	2500	0	40	365	401	2	7	10	57376	364	n/a	524	352	0	1404	364	n/a	1108	329	n/a	1183718
909	-1	0	0	N	2500	0	1	350	293	268	379	53	47132	349	n/a	52732	349	1	65532	349	n/a	0	0	n/a	1183734
910	-1	0	0	N	2500	0	1	323	285	2	11	15	52668	322	n/a	736	309	0	3104	322	n/a	2012	305	n/a	1183750
911	-1	0	0	N	2500	0	1	397	325	224	325	44	56112	396	n/a	36408	396	1	52576	396	n/a	0	0	n/a	1183765
912	-1	0	0	N	2500	0	40	557	525	3	8	9	61740	556	n/a	560	553	0	1484	556	n/a	760	375	n/a	1184468
913	-1	0	0	N	2500	0	40	667	547	335	489	65	41288	666	n/a	32012	666	2	46744	666	n/a	0	0	n/a	1184562
914	-1	0	0	N	2500	0	40	481	480	3	10	13	59028	480	n/a	488	460	0	1796	480	n/a	1812	408	n/a	1184656
915	-1	0	0	N	2500	0	1	375	330	237	342	47	51820	374	n/a	36736	374	1	51724	374	n/a	0	0	n/a	1184828
916	-1	0	0	N	2500	0	40	587	492	363	531	73	49308	586	n/a	43368	586	1	62864	586	n/a	0	0	n/a	1184921
917	-1	0	0	N	2500	0	40	425	367	201	295	39	44096	424	n/a	34308	424	1	50276	424	n/a	0	0	n/a	1185015
918	-1	0	0	N	2500	0	40	652	568	330	485	67	49588	651	n/a	37340	651	0	53692	651	n/a	0	0	n/a	1185312
919	-1	0	0	N	2500	0	40	613	488	274	395	52	42780	612	n/a	34232	612	0	48536	612	n/a	0	0	n/a	1185437
920	-1	0	0	N	2500	0	40	598	389	2	7	8	43368	597	n/a	328	579	0	944	597	n/a	660	389	n/a	1185453
921	-1	0	0	N	2500	0	1	178	69	0	1	4	19976	176	n/a	124	176	0	608	176	n/a	876	176	n/a	1185500
922	-1	0	0	N	2500	0	40	554	462	2	7	8	50584	553	n/a	404	530	0	1096	553	n/a	608	401	n/a	1185546
923	-1	0	0	N	2500	0	1	384	358	2	6	7	58724	383	n/a	456	380	0	1136	383	n/a	804	246	n/a	1185609
924	-1	0	0	N	2500	0	40	664	524	3	13	16	53060	663	n/a	476	663	0	2220	663	n/a	1432	473	n/a	1185812
925	-1	0	0	N	2500	0	40	399	361	3	7	9	45600	398	n/a	588	385	0	1392	398	n/a	704	332	n/a	1185906
926	-1	0	0	N	2500	0	40	685	629	3	10	11	51468	684	n/a	680	683	0	1076	684	n/a	664	447	n/a	1185921
927	-1	0	0	N	2500	0	40	770	485	2	9	10	37480	768	n/a	272	731	0	908	758	n/a	840	583	n/a	1186062
928	-1	0	0	N	2500	0	40	436	388	2	6	8	55100	435	n/a	488	412	0	1056	435	n/a	784	377	n/a	1186187
929	-1	0	0	N	2500	0	40	394	408	3	7	10	58300	393	n/a	748	392	0	1476	393	n/a	1456	337	n/a	1186203
930	-1	0	0	N	2500	0	40	525	432	245	358	51	38948	524	n/a	27652	524	0	39680	524	n/a	0	0	n/a	1186343
931	-1	0	0	N	2500	0	40	773	527	266	393	56	41240	771	n/a	26788	771	0	39128	771	n/a	0	0	n/a	1186453
932	-1	0	0	N	2500	0	40	871	723	349	508	68	52872	869	n/a	34884	869	0	49572	869	n/a	0	0	n/a	1186765
933	-1	0	0	N	2500	0	40	655	572	385	566	78	53156	654	n/a	41316	654	1	59628	654	n/a	0	0	n/a	1186859
934	-1	0	0	N	2500	0	1	357	365	238	332	55	62356	356	n/a	57908	356	1	65532	356	n/a	0	0	n/a	1186953
935	-1	0	0	N	2500	0	40	417	346	2	9	12	44716	416	n/a	552	397	0	2204	416	n/a	1728	331	n/a	1187109
936	-1	0	0	N	2500	0	40	591	540	350	510	71	51684	590	n/a	39892	590	1	57532	590	n/a	0	0	n/a	1187109
937	-1	0	0	N	2500	0	40	782	552	291	424	56	53536	780	n/a	26764	780	0	38596	780	n/a	0	0	n/a	1187140
938	-1	0	0	N	2500	0	1	184	153	0	2	2	57300	182	n/a	472	182	0	808	182	n/a	292	111	n/a	1187265
939	-1	0	0	N	2500	0	1	309	327	1	4	5	63300	308	n/a	452	277	0	1096	300	n/a	696	224	n/a	1187265
940	-1	0	0	N	2500	0	2	478	358	2	9	13	48036	477	n/a	676	435	0	2880	477	n/a	2580	372	n/a	1187437
941	-1	0	0	N	2500	0	40	430	331	2	7	8	47916	429	n/a	760	429	0	1892	429	n/a	1052	268	n/a	1187640
942	-1	0	0	N	2500	0	40	454	547	345	502	71	58512	453	n/a	48184	453	1	65532	453	n/a	0	0	n/a	1187750
943	-1	0	0	N	2500	0	40	656	539	3	15	18	59196	655	n/a	604	627	0	3032	652	n/a	1620	546	n/a	1187828
944	-1	0	0	N	2500	0	40	390	435	181	262	36	54040	389	n/a	30464	389	1	44748	389	n/a	0	0	n/a	1188281
945	-1	0	0	N	2500	0	40	651	505	317	466	68	55748	650	n/a	43976	650	0	63084	650	n/a	0	0	n/a	1188359
946	-1	0	0	N	2500	0	40	372	446	3	10	15	58424	371	n/a	668	362	0	2212	371	n/a	1856	344	n/a	1189031
947	-1	0	0	N	2500	0	40	466	399	242	351	48	59348	465	n/a	32364	465	2	47296	465	n/a	0	0	n/a	1189328
948	-1	0	0	N	2500	0	40	661	615	326	477	62	54856	660	n/a	35028	660	0	49880	660	n/a	0	0	n/a	1189546
949	-1	0	0	N	2500	0	40	456	497	2	6	8	60756	455	n/a	552	446	0	1096	455	n/a	680	345	n/a	1189593
950	-1	0	0	N	2500	0	40	711	445	419	616	87	35148	710	n/a	46104	710	3	65532	710	n/a	0	0	n/a	1189734
951	-1	0	0	N	2500	0	1	387	280	279	395	59	38884	386	n/a	54244	386	2	65532	386	n/a	0	0	n/a	1190265
952	-1	0	0	N	2500	0	1	282	342	232	337	49	59904	281	n/a	46764	281	1	65532	281	n/a	0	0	n/a	1190625
953	-1	0	0	N	2500	0	40	688	447	301	437	60	47160	687	n/a	41172	687	0	59032	687	n/a	0	0	n/a	1190656
954	-1	0	0	N	2500	0	1	365	338	321	421	65	53692	364	n/a	61972	364	1	65532	364	n/a	0	0	n/a	1190687
955	-1	0	0	N	2500	0	40	395	421	300	436	63	59840	394	n/a	49360	394	1	65532	394	n/a	0	0	n/a	1190828
956	-1	0	0	N	2500	0	40	661	618	338	498	66	57696	660	n/a	37832	660	0	54864	660	n/a	0	0	n/a	1191093
957	-1	0	0	N	2500	0	40	688	577	337	491	68	49680	687	n/a	37936	687	2	55116	687	n/a	0	0	n/a	1191281
958	-1	0	0	N	2500	0	40	451	447	239	351	48	58116	450	n/a	31204	450	0	45572	450	n/a	0	0	n/a	1191468
959	-1	0	0	N	2500	0	40	769	635	4	9	10	47972	767	n/a	576	746	0	960	767	n/a	644	437	n/a	1191484
960	-1	0	0	N	2500	0	1	355	298	2	5	7	57440	354	n/a	476	353	0	1308	354	n/a	812	283	n/a	1191500
961	-1	0	0	N	2500	0	40	428	379	261	355	57	60248	427	n/a	65532	427	1	65532	427	n/a	0	0	n/a	1191656
962	-1	0	0	N	2500	0	40	700	530	286	416	53	48236	699	n/a	27012	699	0	38920	699	n/a	0	0	n/a	1191812
963	-1	0	0	N	2500	0	40	663	496	313	456	59	46348	662	n/a	35268	662	1	51856	662	n/a	0	0	n/a	1191812
964	-1	0	0	N	2500	0	40	713	625	435	634	82	51220	712	n/a	45296	712	2	65176	712	n/a	0	0	n/a	1191984
965	-1	0	0	N	2500	0	40	643	433	333	483	66	42700	642	n/a	39436	642	0	56644	642	n/a	0	0	n/a	1192359
966	-1	0	0	N	2500	0	1	344	285	183	267	36	57640	343	n/a	37312	343	1	55500	343	n/a	0	0	n/a	1192375
967	-1	0	0	N	2500	0	1	361	366	290	406	61	60148	360	n/a	60168	360	2	65532	360	n/a	0	0	n/a	1192421
968	-1	0	0	N	2500	0	40	720	579	3	9	11	42840	719	n/a	504	698	0	1836	719	n/a	1384	500	n/a	1192609
969	-1	0	0	N	2500	0	40	568	413	278	402	56	37092	567	n/a	36212	567	0	51148	567	n/a	0	0	n/a	1192625
970	-1	0	0	N	2500	0	1	347	283	297	422	65	46724	346	n/a	55144	346	1	65532	346	n/a	0	0	n/a	1192875
971	-1	0	0	N	2500	0	40	411	386	249	362	52	55580	410	n/a	46456	410	0	65532	410	n/a	0	0	n/a	1193140
972	-1	0	0	N	2500	0	40	559	436	2	10	13	53700	558	n/a	736	522	0	2692	553	n/a	1580	443	n/a	1194015
973	-1	0	0	N	2500	0	2	648	425	2	6	8	51252	647	n/a	348	617	0	1276	639	n/a	992	386	n/a	1194125
974	-1	0	0	N	2500	0	1	391	343	247	317	50	62724	390	n/a	62872	390	1	65532	390	n/a	0	0	n/a	1194156
975	-1	0	0	N	2500	0	40	600	571	401	581	81	53120	599	n/a	50300	599	0	65532	599	n/a	0	0	n/a	1194515
976	-1	0	0	N	2500	0	40	597	362	3	11	14	48960	596	n/a	892	579	0	2808	596	n/a	1468	444	n/a	1194562
977	-1	0	0	N	2500	0	40	420	458	345	447	69	63320	419	n/a	65532	419	0	65532	419	n/a	0	0	n/a	1194750
978	-1	0	0	N	2500	0	40	626	686	3	8	9	54172	625	n/a	404	607	0	952	623	n/a	612	376	n/a	1195062
979	-1	0	0	N	2500	0	40	657	505	388	547	79	57472	656	n/a	57308	656	2	65532	656	n/a	0	0	n/a	1195171
980	-1	0	0	N	2500	0	40	458	454	295	433	63	51020	457	n/a	36884	457	1	53780	457	n/a	0	0	n/a	1195218
981	-1	0	0	N	2500	0	40	462	516	2	7	8	55488	461	n/a	388	444	0	952	461	n/a	836	314	n/a	1195437
982	-1	0	0	N	2500	0	1	316	320	247	361	55	50124	315	n/a	46808	315	1	65532	315	n/a	0	0	n/a	1195515
983	-1	0	0	N	2500	0	1	342	394	231	333	48	65308	341	n/a	51040	341	2	65532	341	n/a	0	0	n/a	1195750
984	-1	0	0	N	2500	0	40	743	542	3	12	15	48788	742	n/a	380	696	0	1520	738	n/a	1000	590	n/a	1195828
985	-1	0	0	N	2500	0	40	403	482	3	7	7	59748	402	n/a	504	401	0	1204	402	n/a	388	315	n/a	1195843
986	-1	0	0	N	2500	0	40	698	428	2	12	15	42664	697	n/a	536	694	0	2468	697	n/a	1956	554	n/a	1196765
987	-1	0	0	N	2500	0	40	536	385	183	268	38	52012	535	n/a	33932	535	0	48596	535	n/a	0	0	n/a	1197250
988	-1	0	0	N	2500	0	40	502	487	302	440	62	55068	501	n/a	42408	501	0	61224	501	n/a	0	0	n/a	1197265
989	-1	0	0	N	2500	0	40	526	488	403	541	77	52924	525	n/a	55976	525	2	65532	525	n/a	0	0	n/a	1197359
990	-1	0	0	N	2500	0	40	389	478	335	445	74	61620	388	n/a	65532	388	1	65532	388	n/a	0	0	n/a	1197437
991	-1	0	0	N	2500	0	1	320	253	193	280	43	45924	319	n/a	43804	319	2	63836	319	n/a	0	0	n/a	1197687
992	-1	0	0	N	2500	0	40	456	406	3	8	11	47080	455	n/a	684	455	0	2652	455	n/a	1788	392	n/a	1197843
993	-1	0	0	N	2500	0	40	353	415	283	390	61	58316	352	n/a	60428	352	2	65532	352	n/a	0	0	n/a	1198093
994	-1	0	0	N	2500	0	40	801	534	266	387	51	32400	799	n/a	25004	799	0	37052	799	n/a	0	0	n/a	1198296
995	-1	0	0	N	2500	0	40	802	613	3	10	10	59888	800	n/a	364	762	0	1108	795	n/a	644	396	n/a	1198500
996	-1	0	0	N	2500	0	40	421	401	396	485	82	58448	420	n/a	65532	420	0	65532	420	n/a	0	0	n/a	1198937
997	-1	0	0	N	2500	0	40	610	655	3	12	13	60624	609	n/a	552	560	0	1440	594	n/a	484	406	n/a	1199593
998	-1	0	0	N	2500	0	40	722	526	3	10	12	47092	721	n/a	536	693	0	1636	718	n/a	1532	359	n/a	1199625
999	-1	0	0	N	2500	0	40	659	586	4	11	12	52216	658	n/a	512	657	0	1412	658	n/a	744	363	n/a	1199656
1000	-1	0	0	N	2500	0	40	743	586	315	464	64	49108	742	n/a	35880	742	1	51948	742	n/a	0	0	n/a	1199765
1001	-1	0	0	N	2500	0	1	352	290	0	0	0	43272	351	n/a	100	279	0	84	306	n/a	60	37	n/a	1199843
1002	-1	0	0	N	2500	0	40	552	486	413	562	81	52000	551	n/a	65228	551	1	65532	551	n/a	0	0	n/a	1200156
1003	-1	0	0	N	2500	0	40	709	442	247	363	51	38320	708	n/a	33080	708	1	47660	708	n/a	0	0	n/a	1200250
1004	-1	0	0	N	2500	0	40	647	587	243	358	48	57396	646	n/a	26108	646	0	37756	646	n/a	0	0	n/a	1200265
1005	-1	0	0	N	2500	0	40	415	398	2	11	14	58772	414	n/a	648	393	0	2776	413	n/a	1776	368	n/a	1200375
1006	-1	0	0	N	2500	0	40	768	585	355	512	67	47220	766	n/a	39056	766	0	55440	766	n/a	0	0	n/a	1200593
1007	-1	0	0	N	2500	0	40	543	473	3	9	10	43020	542	n/a	396	519	0	1116	538	n/a	896	356	n/a	1200765
1008	-1	0	0	N	2500	0	40	518	405	3	9	12	43588	517	n/a	676	497	0	2048	517	n/a	1216	430	n/a	1200828
1009	-1	0	0	N	2500	0	40	596	527	263	385	54	46164	595	n/a	39012	595	1	55916	595	n/a	0	0	n/a	1201109
1010	-1	0	0	N	2500	0	40	476	407	222	322	43	56192	475	n/a	47684	475	1	65532	475	n/a	0	0	n/a	1201250
1011	-1	0	0	N	2500	0	40	646	526	279	406	55	46844	645	n/a	35156	645	0	50600	645	n/a	0	0	n/a	1201328
1012	-1	0	0	N	2500	0	40	418	410	2	9	12	62596	417	n/a	588	403	0	2468	417	n/a	1476	349	n/a	1201625
1013	-1	0	0	N	2500	0	40	427	417	295	426	58	53252	426	n/a	48972	426	0	65532	426	n/a	0	0	n/a	1201734
1014	-1	0	0	N	2500	0	40	770	592	283	410	55	49648	768	n/a	28000	768	0	39644	768	n/a	0	0	n/a	1201734
1015	-1	0	0	N	2500	0	40	705	576	3	8	10	50916	704	n/a	348	698	0	1400	704	n/a	1348	427	n/a	1201937
1016	-1	0	0	N	2500	0	40	509	351	284	419	63	37948	508	n/a	44536	508	1	65532	508	n/a	0	0	n/a	1202093
1017	-1	0	0	N	2500	0	1	358	371	264	355	56	61236	357	n/a	63900	357	1	65532	357	n/a	0	0	n/a	1202156
1018	-1	0	0	N	2500	0	40	440	543	349	505	70	58460	439	n/a	50068	439	0	65532	439	n/a	0	0	n/a	1202437
1019	-1	0	0	N	2500	0	40	476	436	4	17	22	53912	475	n/a	792	460	0	2952	475	n/a	1984	407	n/a	1202453
1020	-1	0	0	N	2500	0	40	631	564	260	380	51	47752	630	n/a	30688	630	1	45096	630	n/a	0	0	n/a	1203203
1021	-1	0	0	N	2500	0	40	652	447	2	8	11	55244	651	n/a	488	639	0	2220	651	n/a	1480	444	n/a	1203578
1022	-1	0	0	N	2500	0	40	626	538	2	6	7	53532	625	n/a	364	605	0	792	625	n/a	436	377	n/a	1203640
1023	-1	0	0	N	2500	0	40	616	472	320	468	68	46180	615	n/a	47816	615	2	65532	615	n/a	0	0	n/a	1203781
1024	-1	0	0	N	2500	0	1	464	290	165	237	32	43828	463	n/a	21624	463	0	31104	463	n/a	0	0	n/a	1204109
1025	-1	0	0	N	2500	0	40	763	610	293	431	57	55936	761	n/a	30884	761	3	45032	761	n/a	0	0	n/a	1204312
1026	-1	0	0	N	2500	0	40	446	492	2	6	7	55336	445	n/a	456	445	0	1020	445	n/a	456	325	n/a	1204578
1027	-1	0	0	N	2500	0	40	686	406	263	386	53	30656	685	n/a	28112	685	2	39976	685	n/a	0	0	n/a	1204703
1028	-1	0	0	N	2500	0	40	723	585	359	527	73	55240	722	n/a	42320	722	0	61256	722	n/a	0	0	n/a	1204875
1029	-1	0	0	N	2500	0	40	561	474	3	13	17	60216	560	n/a	776	557	0	2632	560	n/a	1516	475	n/a	1205000
1030	-1	0	0	N	2500	0	40	596	514	294	428	57	55392	595	n/a	40340	595	2	57852	595	n/a	0	0	n/a	1205140
1031	-1	0	0	N	2500	0	40	478	453	251	373	52	54248	477	n/a	34688	477	0	50108	477	n/a	0	0	n/a	1205156
1032	-1	0	0	N	2500	0	40	699	550	3	7	9	49792	698	n/a	440	684	0	1012	698	n/a	572	466	n/a	1205671
1033	-1	0	0	N	2500	0	40	379	365	248	363	53	59376	378	n/a	44264	378	0	64324	378	n/a	0	0	n/a	1205765
1034	-1	0	0	N	2500	0	40	479	363	3	8	10	59728	478	n/a	848	457	0	1968	478	n/a	1240	319	n/a	1205859
1035	-1	0	0	N	2500	0	40	640	542	302	445	62	50496	639	n/a	34576	639	1	50880	639	n/a	0	0	n/a	1205937
1036	-1	0	0	N	2500	0	40	376	426	247	358	49	63432	375	n/a	43160	375	0	61828	375	n/a	0	0	n/a	1206328
1037	-1	0	0	N	2500	0	40	512	526	280	411	55	60820	511	n/a	49248	511	1	65532	511	n/a	0	0	n/a	1206750
1038	-1	0	0	N	2500	0	40	471	423	2	9	11	57004	470	n/a	568	465	0	1588	470	n/a	644	380	n/a	1207156
1039	-1	0	0	N	2500	0	40	483	510	258	382	53	51800	482	n/a	33896	482	1	48676	482	n/a	0	0	n/a	1207703
1040	-1	0	0	N	2500	0	40	841	700	291	425	56	56424	839	n/a	28724	839	1	41504	839	n/a	0	0	n/a	1208359
1041	-1	0	0	N	2500	0	40	539	374	279	408	59	43592	538	n/a	45068	538	1	64652	538	n/a	0	0	n/a	1208390
1042	-1	0	0	N	2500	0	40	608	507	2	6	7	49196	607	n/a	380	607	0	744	607	n/a	596	389	n/a	1208562
1043	-1	0	0	N	2500	0	40	447	413	3	8	10	58664	446	n/a	624	434	0	1248	446	n/a	752	381	n/a	1209171
1044	-1	0	0	N	2500	0	40	408	393	2	6	7	51064	407	n/a	392	400	0	1060	407	n/a	716	326	n/a	1209187
1045	-1	0	0	N	2500	0	40	767	564	267	391	54	58756	765	n/a	33352	765	0	48084	765	n/a	0	0	n/a	1209281
1046	-1	0	0	N	2500	0	40	649	559	428	588	85	55292	648	n/a	61244	648	1	65532	648	n/a	0	0	n/a	1209296
1047	-1	0	0	N	2500	0	40	554	380	3	11	15	42612	553	n/a	712	552	0	2188	553	n/a	1660	486	n/a	1209359
1048	-1	0	0	N	2500	0	40	868	770	407	594	76	53788	866	n/a	41732	866	1	60536	866	n/a	0	0	n/a	1209500
1049	-1	0	0	N	2500	0	1	382	295	270	393	57	53976	381	n/a	44496	381	2	64380	381	n/a	0	0	n/a	1209812
1050	-1	0	0	N	2500	0	40	750	604	442	651	91	54240	749	n/a	45592	749	2	65532	749	n/a	0	0	n/a	1209843
1051	-1	0	0	N	2500	0	1	368	351	2	6	9	53180	367	n/a	484	344	0	1500	367	n/a	1088	321	n/a	1209875
1052	-1	0	0	N	2500	0	40	404	480	263	381	53	58252	403	n/a	47316	403	1	65532	403	n/a	0	0	n/a	1210312
1053	-1	0	0	N	2500	0	40	838	638	341	494	65	47028	836	n/a	33280	836	1	47604	836	n/a	0	0	n/a	1210390
1054	-1	0	0	N	2500	0	40	621	444	233	340	49	47232	620	n/a	29324	620	0	41244	620	n/a	0	0	n/a	1210421
1055	-1	0	0	N	2500	0	40	757	492	3	9	11	45420	755	n/a	380	710	0	1032	751	n/a	768	518	n/a	1210843
1056	-1	0	0	N	2500	0	40	679	370	201	294	41	32580	678	n/a	23660	678	0	33836	678	n/a	0	0	n/a	1210890
1057	-1	0	0	N	2500	0	40	473	507	460	575	88	58984	472	n/a	65532	472	2	65532	472	n/a	0	0	n/a	1211234
1058	-1	0	0	N	2500	0	40	681	524	3	10	13	45088	680	n/a	696	678	0	2648	680	n/a	2504	488	n/a	1211234
1059	-1	0	0	N	2500	0	40	641	451	288	420	60	44904	640	n/a	45200	640	0	64408	640	n/a	0	0	n/a	1211250
1060	-1	0	0	N	2500	0	40	675	554	4	12	15	52812	674	n/a	584	658	0	2108	674	n/a	1232	484	n/a	1211593
1061	-1	0	0	N	2500	0	40	709	545	2	8	9	53684	708	n/a	336	682	0	1368	707	n/a	900	503	n/a	1211750
1062	-1	0	0	N	2500	0	40	532	497	300	436	59	59036	531	n/a	42868	531	2	62860	531	n/a	0	0	n/a	1211765
1063	-1	0	0	N	2500	0	40	565	398	243	360	53	51940	564	n/a	40112	564	1	58552	564	n/a	0	0	n/a	1211781
1064	-1	0	0	N	2500	0	40	568	479	337	488	63	49996	567	n/a	46304	567	2	65532	567	n/a	0	0	n/a	1213046
1065	-1	0	0	N	2500	0	40	769	526	269	394	53	54036	767	n/a	29012	767	0	42360	767	n/a	0	0	n/a	1213187
1066	-1	0	0	N	2500	0	40	580	462	267	379	59	62580	579	n/a	54992	579	1	65532	579	n/a	0	0	n/a	1213453
1067	-1	0	0	N	2500	0	40	720	544	305	448	62	54572	719	n/a	40032	719	1	56712	719	n/a	0	0	n/a	1213468
1068	-1	0	0	N	2500	0	2	432	448	2	6	7	56512	431	n/a	428	410	0	1128	430	n/a	452	333	n/a	1213640
1069	-1	0	0	N	2500	0	40	701	540	2	7	8	53916	700	n/a	372	682	0	924	698	n/a	604	493	n/a	1213656
1070	-1	0	0	N	2500	0	1	348	309	0	0	0	43196	347	n/a	148	290	0	120	337	n/a	124	126	n/a	1213656
1071	-1	0	0	N	2500	0	1	360	351	215	320	47	56092	359	n/a	40160	359	0	59836	359	n/a	0	0	n/a	1213921
1072	-1	0	0	N	2500	0	40	501	409	259	382	57	47680	500	n/a	38764	500	1	56040	500	n/a	0	0	n/a	1213937
1073	-1	0	0	N	2500	0	40	623	486	370	521	73	48996	622	n/a	54908	622	2	65532	622	n/a	0	0	n/a	1214234
1074	-1	0	0	N	2500	0	1	327	346	3	8	10	53460	326	n/a	716	323	0	1920	326	n/a	980	306	n/a	1214546
1075	-1	0	0	N	2500	0	40	749	575	391	574	76	46056	748	n/a	34036	748	3	50076	748	n/a	0	0	n/a	1214921
1076	-1	0	0	N	2500	0	1	348	354	2	10	13	54716	347	n/a	620	336	0	2240	347	n/a	1760	287	n/a	1215281
1077	-1	0	0	N	2500	0	1	253	163	128	186	27	35280	252	n/a	30720	252	0	44124	252	n/a	0	0	n/a	1215343
1078	-1	0	0	N	2500	0	1	222	85	54	79	10	20744	221	n/a	14564	221	0	21408	221	n/a	0	0	n/a	1215343
1079	-1	0	0	N	2500	0	40	558	491	219	320	43	51008	557	n/a	26028	557	0	37232	557	n/a	0	0	n/a	1215500
1080	-1	0	0	N	2500	0	40	550	474	286	424	63	53064	549	n/a	37812	549	0	55860	549	n/a	0	0	n/a	1215546
1081	-1	0	0	N	2500	0	40	448	480	225	323	43	59388	447	n/a	31872	447	2	45224	447	n/a	0	0	n/a	1215750
1082	-1	0	0	N	2500	0	40	606	545	3	9	12	51132	605	n/a	468	602	0	1872	605	n/a	1904	402	n/a	1215875
1083	-1	0	0	N	2500	0	40	429	416	305	440	63	55112	428	n/a	48264	428	0	65532	428	n/a	0	0	n/a	1216000
1084	-1	0	0	N	2500	0	40	387	399	255	369	50	54900	386	n/a	38028	386	0	54256	386	n/a	0	0	n/a	1216046
1085	-1	0	0	N	2500	0	1	356	350	2	6	8	54348	355	n/a	384	341	0	1268	355	n/a	664	328	n/a	1216265
1086	-1	0	0	N	2500	0	1	225	115	51	74	9	31724	224	n/a	12048	224	0	17132	224	n/a	0	0	n/a	1217250
1087	-1	0	0	N	2500	0	40	488	382	189	275	37	49968	487	n/a	34024	487	0	50228	487	n/a	0	0	n/a	1217250
1088	-1	0	0	N	2500	0	40	608	504	249	367	53	52864	607	n/a	36752	607	0	54348	607	n/a	0	0	n/a	1217531
1089	-1	0	0	N	2500	0	2	629	483	2	7	8	44012	628	n/a	316	605	0	1248	628	n/a	728	450	n/a	1217609
1090	-1	0	0	N	2500	0	40	674	512	254	369	50	48904	673	n/a	33228	673	0	47812	673	n/a	0	0	n/a	1217718
1091	-1	0	0	N	2500	0	40	730	479	241	352	46	43576	729	n/a	26340	729	0	37408	729	n/a	0	0	n/a	1217968
1092	-1	0	0	N	2500	0	40	737	498	2	6	8	60964	736	n/a	392	697	0	1272	736	n/a	860	467	n/a	1218156
1093	-1	0	0	N	2500	0	40	605	523	227	332	46	61728	604	n/a	38464	604	1	55828	604	n/a	0	0	n/a	1218406
1094	-1	0	0	N	2500	0	40	715	600	275	402	53	53444	714	n/a	29984	714	0	43932	714	n/a	0	0	n/a	1218765
1095	-1	0	0	N	2500	0	40	551	443	268	369	52	58260	550	n/a	59100	550	1	65532	550	n/a	0	0	n/a	1219234
1096	-1	0	0	N	2500	0	40	680	481	2	7	9	38556	679	n/a	280	670	0	964	679	n/a	872	453	n/a	1219625
1097	-1	0	0	N	2500	0	2	367	418	2	6	7	61000	366	n/a	468	346	0	1144	365	n/a	540	306	n/a	1219906
1098	-1	0	0	N	2500	0	40	480	408	3	7	8	49320	479	n/a	724	467	0	1220	479	n/a	384	323	n/a	1220140
1099	-1	0	0	N	2500	0	40	384	462	209	308	43	58724	383	n/a	37600	383	1	55104	383	n/a	0	0	n/a	1220312
1100	-1	0	0	N	2500	0	40	585	450	3	10	12	51916	584	n/a	576	573	0	1752	584	n/a	1196	465	n/a	1220359
1101	-1	0	0	N	2500	0	40	594	515	3	10	12	63256	593	n/a	612	564	0	1936	585	n/a	936	441	n/a	1220468
1102	-1	0	0	N	2500	0	40	569	463	229	333	45	45488	568	n/a	28928	568	0	42020	568	n/a	0	0	n/a	1220546
1103	-1	0	0	N	2500	0	40	650	591	3	10	13	51664	649	n/a	520	649	0	1848	649	n/a	1480	477	n/a	1220671
1104	-1	0	0	N	2500	0	40	653	493	3	14	18	53992	652	n/a	464	627	0	2128	651	n/a	1500	588	n/a	1220843
1105	-1	0	0	N	2500	0	40	466	438	3	10	12	60184	465	n/a	852	443	0	2468	465	n/a	880	336	n/a	1221031
1106	-1	0	0	N	2500	0	40	390	412	318	464	68	53516	389	n/a	47932	389	0	65532	389	n/a	0	0	n/a	1221093
1107	-1	0	0	N	2500	0	40	663	517	3	10	12	50492	662	n/a	464	652	0	2276	662	n/a	1744	432	n/a	1221765
1108	-1	0	0	N	2500	0	40	664	516	397	524	83	53948	663	n/a	65532	663	1	65532	663	n/a	0	0	n/a	1221890
1109	-1	0	0	N	2500	0	40	406	381	2	10	14	60704	405	n/a	736	389	0	2772	405	n/a	1972	332	n/a	1222125
1110	-1	0	0	N	2500	0	40	637	481	294	432	56	59040	636	n/a	46424	636	1	65532	636	n/a	0	0	n/a	1222265
1111	-1	0	0	N	2500	0	40	366	458	2	9	12	64056	365	n/a	652	346	0	2312	365	n/a	1360	330	n/a	1222312
1112	-1	0	0	N	2500	0	40	621	509	3	12	15	46416	620	n/a	456	620	0	2104	620	n/a	1504	499	n/a	1222546
1113	-1	0	0	N	2500	0	40	500	519	309	450	62	59756	499	n/a	49312	499	2	65532	499	n/a	0	0	n/a	1222562
1114	-1	0	0	N	2500	0	40	828	590	4	12	11	51984	826	n/a	448	795	0	1184	818	n/a	676	245	n/a	1222609
1115	-1	0	0	N	2500	0	40	593	665	354	516	67	58328	592	n/a	42648	592	1	61456	592	n/a	0	0	n/a	1223125
1116	-1	0	0	N	2500	0	40	605	550	3	7	9	57524	604	n/a	460	568	0	932	598	n/a	624	401	n/a	1223906
1117	-1	0	0	N	2500	0	40	429	439	261	382	55	54980	428	n/a	35260	428	0	50788	428	n/a	0	0	n/a	1224031
1118	-1	0	0	N	2500	0	40	646	483	297	433	61	45128	645	n/a	38296	645	2	55136	645	n/a	0	0	n/a	1224031
1119	-1	0	0	N	2500	0	40	813	600	341	494	64	46664	811	n/a	32760	811	1	46836	811	n/a	0	0	n/a	1224453
1120	-1	0	0	N	2500	0	40	739	561	3	14	17	44368	738	n/a	520	702	0	2304	732	n/a	1820	558	n/a	1224750
1121	-1	0	0	N	2500	0	40	460	517	308	448	60	61176	459	n/a	46692	459	2	65532	459	n/a	0	0	n/a	1224765
1122	-1	0	0	N	2500	0	40	460	367	3	11	14	51172	459	n/a	676	445	0	2312	459	n/a	1164	414	n/a	1224843
1123	-1	0	0	N	2500	0	40	445	488	301	437	60	60384	444	n/a	44920	444	0	64880	444	n/a	0	0	n/a	1225109
1124	-1	0	0	N	2500	0	40	647	394	287	421	59	37264	646	n/a	34572	646	1	50068	646	n/a	0	0	n/a	1225234
1125	-1	0	0	N	2500	0	40	554	474	2	6	7	48248	553	n/a	388	553	0	772	553	n/a	468	408	n/a	1225656
1126	-1	0	0	N	2500	0	1	296	361	2	7	9	61620	295	n/a	644	279	0	1840	295	n/a	952	247	n/a	1225906
1127	-1	0	0	N	2500	0	40	426	470	3	10	13	59508	425	n/a	748	411	0	2332	425	n/a	2436	349	n/a	1225984
1128	-1	0	0	N	2500	0	40	507	496	389	483	77	58560	506	n/a	65532	506	0	65532	506	n/a	0	0	n/a	1226140
1129	-1	0	0	N	2500	0	1	329	301	2	10	15	52508	328	n/a	652	316	0	3052	328	n/a	2364	316	n/a	1226156
1130	-1	0	0	N	2500	0	40	547	472	3	14	19	53116	546	n/a	784	535	0	2784	546	n/a	2140	466	n/a	1226546
1131	-1	0	0	N	2500	0	40	540	501	2	8	9	48380	539	n/a	424	516	0	956	539	n/a	972	369	n/a	1226656
1132	-1	0	0	N	2500	0	40	712	598	329	481	69	50144	711	n/a	37500	711	1	54276	711	n/a	0	0	n/a	1226750
1133	-1	0	0	N	2500	0	40	536	450	278	406	56	50288	535	n/a	38576	535	0	56036	535	n/a	0	0	n/a	1226906
1134	-1	0	0	N	2500	0	40	430	372	2	6	8	52204	429	n/a	412	394	0	1684	427	n/a	1140	312	n/a	1227015
1135	-1	0	0	N	2500	0	40	742	578	3	9	11	48504	741	n/a	400	705	0	1036	738	n/a	696	480	n/a	1227031
1136	-1	0	0	N	2500	0	40	457	493	319	463	62	56072	456	n/a	40620	456	1	58688	456	n/a	0	0	n/a	1227437
1137	-1	0	0	N	2500	0	40	714	587	396	575	77	59288	713	n/a	49212	713	0	65532	713	n/a	0	0	n/a	1227484
1138	-1	0	0	N	2500	0	40	499	419	4	12	14	46308	498	n/a	520	488	0	1540	498	n/a	780	408	n/a	1227687
1139	-1	0	0	N	2500	0	40	604	500	3	11	13	52776	603	n/a	456	603	0	1440	603	n/a	696	475	n/a	1227859
1140	-1	0	0	N	2500	0	40	720	546	260	378	51	44376	719	n/a	26172	719	0	38132	719	n/a	0	0	n/a	1227906
1141	-1	0	0	N	2500	0	40	480	370	219	306	46	52800	479	n/a	58960	479	1	65532	479	n/a	0	0	n/a	1227921
1142	-1	0	0	N	2500	0	1	311	342	3	10	14	60344	310	n/a	824	297	0	2440	310	n/a	1292	281	n/a	1228000
1143	-1	0	0	N	2500	0	40	399	478	227	329	44	59268	398	n/a	34876	398	1	49784	398	n/a	0	0	n/a	1228062
1144	-1	0	0	N	2500	0	40	778	494	3	11	13	35164	776	n/a	344	772	0	992	776	n/a	1016	542	n/a	1228203
1145	-1	0	0	N	2500	0	40	444	499	237	348	51	60780	443	n/a	36060	443	0	52328	443	n/a	0	0	n/a	1228468
1146	-1	0	0	N	2500	0	40	794	640	316	462	62	49644	792	n/a	30108	792	1	44040	792	n/a	0	0	n/a	1228500
1147	-1	0	0	N	2500	0	40	522	473	229	336	46	56572	521	n/a	33536	521	0	48980	521	n/a	0	0	n/a	1229531
1148	-1	0	0	N	2500	0	40	386	410	3	11	15	57136	385	n/a	600	369	0	2032	385	n/a	1068	355	n/a	1229765
1149	-1	0	0	N	2500	0	2	458	310	1	6	9	45388	457	n/a	412	452	0	2040	457	n/a	1932	323	n/a	1229781
1150	-1	0	0	N	2500	0	40	660	507	266	395	56	48072	659	n/a	29164	659	0	42540	659	n/a	0	0	n/a	1229875
1151	-1	0	0	N	2500	0	40	739	554	3	11	12	45160	738	n/a	404	708	0	1268	737	n/a	1028	527	n/a	1230375
1152	-1	0	0	N	2500	0	1	244	173	1	4	5	41972	243	n/a	424	243	0	1212	243	n/a	936	205	n/a	1230546
1153	-1	0	0	N	2500	0	1	306	170	1	3	4	29176	305	n/a	276	284	0	744	305	n/a	320	224	n/a	1230546
1154	-1	0	0	N	2500	0	40	699	543	2	9	11	50860	698	n/a	400	670	0	1464	691	n/a	1208	489	n/a	1230734
1155	-1	0	0	N	2500	0	40	777	630	3	9	11	49024	775	n/a	412	751	0	972	774	n/a	1028	588	n/a	1230843
1156	-1	0	0	N	2500	0	1	301	279	1	4	5	59784	300	n/a	528	270	0	1084	295	n/a	532	224	n/a	1230921
1157	-1	0	0	N	2500	0	40	657	482	3	10	13	52880	656	n/a	468	653	0	1964	656	n/a	1416	465	n/a	1231562
1158	-1	0	0	N	2500	0	40	422	357	289	393	59	40288	421	n/a	62636	421	1	65532	421	n/a	0	0	n/a	1231828
1159	-1	0	0	N	2500	0	1	312	255	247	360	51	40360	311	n/a	46860	311	1	65532	311	n/a	0	0	n/a	1232281
1160	-1	0	0	N	2500	0	40	673	471	235	341	46	43020	672	n/a	26108	672	0	37524	672	n/a	0	0	n/a	1232531
1161	-1	0	0	N	2500	0	40	827	612	305	447	59	38556	825	n/a	25924	825	2	37552	825	n/a	0	0	n/a	1232890
1162	-1	0	0	N	2500	0	40	460	532	326	477	68	55432	459	n/a	41384	459	0	60756	459	n/a	0	0	n/a	1233859
1163	-1	0	0	N	2500	0	40	561	498	313	413	64	61720	560	n/a	65532	560	1	65532	560	n/a	0	0	n/a	1233921
1164	-1	0	0	N	2500	0	40	537	454	2	7	9	50068	536	n/a	376	513	0	1112	536	n/a	732	410	n/a	1233984
1165	-1	0	0	N	2500	0	40	431	479	255	369	50	54524	430	n/a	35740	430	0	50896	430	n/a	0	0	n/a	1234156
1166	-1	0	0	N	2500	0	40	782	561	290	420	55	53256	780	n/a	28020	780	0	39944	780	n/a	0	0	n/a	1234187
1167	-1	0	0	N	2500	0	40	614	650	3	7	7	54428	613	n/a	440	613	0	788	613	n/a	892	201	n/a	1234234
1168	-1	0	0	N	2500	0	40	652	498	4	11	15	40596	651	n/a	732	642	0	2220	651	n/a	1280	555	n/a	1234359
1169	-1	0	0	N	2500	0	40	583	564	418	589	81	53096	582	n/a	59208	582	1	65532	582	n/a	0	0	n/a	1234406
1170	-1	0	0	N	2500	0	40	389	433	2	9	12	60044	388	n/a	680	365	0	2516	388	n/a	2060	353	n/a	1234906
1171	-1	0	0	N	2500	0	40	879	707	370	538	69	45372	877	n/a	35680	877	1	51580	877	n/a	0	0	n/a	1235156
1172	-1	0	0	N	2500	0	40	601	446	2	9	12	54112	600	n/a	516	587	0	1712	600	n/a	980	492	n/a	1235171
1173	-1	0	0	N	2500	0	40	431	443	257	368	52	61668	430	n/a	51884	430	2	65532	430	n/a	0	0	n/a	1235312
1174	-1	0	0	N	2500	0	1	334	373	329	400	75	58672	333	n/a	65532	333	1	65532	333	n/a	0	0	n/a	1235421
1175	-1	0	0	N	2500	0	40	702	455	294	430	60	44340	701	n/a	36872	701	2	53932	701	n/a	0	0	n/a	1235546
1176	-1	0	0	N	2500	0	40	445	424	3	7	9	54612	444	n/a	676	424	0	1228	439	n/a	836	315	n/a	1236062
1177	-1	0	0	N	2500	0	40	474	498	3	13	15	60068	473	n/a	744	453	0	2320	472	n/a	916	400	n/a	1236734
1178	-1	0	0	N	2500	0	40	382	471	331	480	69	58708	381	n/a	49508	381	1	65532	381	n/a	0	0	n/a	1237375
1179	-1	0	0	N	2500	0	1	390	345	182	263	37	62816	389	n/a	49540	389	1	65532	389	n/a	0	0	n/a	1237453
1180	-1	0	0	N	2500	0	40	546	484	285	413	56	52184	545	n/a	38440	545	0	54920	545	n/a	0	0	n/a	1237500
1181	-1	0	0	N	2500	0	40	400	394	3	12	14	57732	399	n/a	772	380	0	2800	399	n/a	728	359	n/a	1237703
1182	-1	0	0	N	2500	0	40	423	458	256	375	54	52988	422	n/a	34952	422	0	50952	422	n/a	0	0	n/a	1237875
1183	-1	0	0	N	2500	0	40	403	427	241	352	48	55808	402	n/a	35084	402	2	51060	402	n/a	0	0	n/a	1238250
1184	-1	0	0	N	2500	0	1	327	313	318	397	74	61784	326	n/a	65532	326	1	65532	326	n/a	0	0	n/a	1238343
1185	-1	0	0	N	2500	0	1	437	313	216	320	47	54728	436	n/a	42484	436	0	62756	436	n/a	0	0	n/a	1238484
1186	-1	0	0	N	2500	0	1	294	309	173	254	37	54620	293	n/a	42356	293	1	62524	293	n/a	0	0	n/a	1238500
1187	-1	0	0	N	2500	0	1	336	291	366	470	74	42472	335	n/a	62988	335	4	65532	335	n/a	0	0	n/a	1238578
1188	-1	0	0	N	2500	0	40	709	494	272	402	57	45748	708	n/a	35932	708	1	52296	708	n/a	0	0	n/a	1238609
1189	-1	0	0	N	2500	0	40	552	370	2	10	14	41780	551	n/a	564	535	0	2708	551	n/a	1764	449	n/a	1239078
1190	-1	0	0	N	2500	0	40	565	418	306	432	66	49504	564	n/a	58392	564	2	65532	564	n/a	0	0	n/a	1239093
1191	-1	0	0	N	2500	0	40	776	560	289	421	55	44740	774	n/a	27556	774	1	39308	774	n/a	0	0	n/a	1239218
1192	-1	0	0	N	2500	0	40	464	375	295	429	60	47516	463	n/a	43028	463	1	62452	463	n/a	0	0	n/a	1239250
1193	-1	0	0	N	2500	0	40	598	391	292	432	66	33188	597	n/a	33036	597	0	48364	597	n/a	0	0	n/a	1239390
1194	-1	0	0	N	2500	0	40	364	422	2	7	9	55824	363	n/a	444	351	0	1528	363	n/a	1208	317	n/a	1239500
1195	-1	0	0	N	2500	0	40	707	562	313	457	62	48424	706	n/a	33704	706	0	47980	706	n/a	0	0	n/a	1239703
1196	-1	0	0	N	2500	0	40	366	408	2	7	9	59144	365	n/a	712	354	0	1524	365	n/a	1052	310	n/a	1240000
1197	-1	0	0	N	2500	0	40	574	512	3	11	14	48324	573	n/a	692	572	0	2732	573	n/a	2096	466	n/a	1240187
1198	-1	0	0	N	2500	0	40	632	594	384	556	72	54844	631	n/a	42612	631	3	61436	631	n/a	0	0	n/a	1240578
1199	-1	0	0	N	2500	0	40	675	450	308	446	60	37168	674	n/a	32652	674	0	46492	674	n/a	0	0	n/a	1240609
1200	-1	0	0	N	2500	0	1	352	393	2	9	13	58248	351	n/a	660	338	0	2744	351	n/a	1836	320	n/a	1240750
1201	-1	0	0	N	2500	0	40	759	575	374	551	80	48964	757	n/a	39012	757	0	56600	757	n/a	0	0	n/a	1240781
1202	-1	0	0	N	2500	0	40	730	594	3	8	9	56640	729	n/a	428	728	0	1368	729	n/a	1096	393	n/a	1241062
1203	-1	0	0	N	2500	0	1	318	293	2	7	9	54608	317	n/a	680	298	0	1544	316	n/a	876	286	n/a	1241078
1204	-1	0	0	N	2500	0	40	396	415	301	432	58	53696	395	n/a	47412	395	0	65532	395	n/a	0	0	n/a	1241140
1205	-1	0	0	N	2500	0	40	471	334	211	309	46	39416	470	n/a	35624	470	1	52380	470	n/a	0	0	n/a	1241484
1206	-1	0	0	N	2500	0	40	751	511	2	7	9	61416	750	n/a	552	701	0	1180	737	n/a	1116	419	n/a	1241500
1207	-1	0	0	N	2500	0	40	427	384	296	405	67	54800	426	n/a	55588	426	1	65532	426	n/a	0	0	n/a	1241593
1208	-1	0	0	N	2500	0	40	482	459	2	9	10	47420	481	n/a	340	461	0	1112	481	n/a	844	330	n/a	1241875
1209	-1	0	0	N	2500	0	40	667	599	3	9	10	51220	666	n/a	368	666	0	1064	666	n/a	784	473	n/a	1241906
1210	-1	0	0	N	2500	0	40	799	655	3	10	11	53580	797	n/a	424	769	0	1116	796	n/a	988	379	n/a	1242078
1211	-1	0	0	N	2500	0	40	424	442	300	425	60	58636	423	n/a	57260	423	1	65532	423	n/a	0	0	n/a	1242140
1212	-1	0	0	N	2500	0	40	658	588	296	436	62	57564	657	n/a	33928	657	1	48648	657	n/a	0	0	n/a	1242328
1213	-1	0	0	N	2500	0	1	391	324	3	9	12	42504	390	n/a	516	381	0	2140	390	n/a	1764	356	n/a	1242531
1214	-1	0	0	N	2500	0	40	476	470	3	11	15	48368	475	n/a	656	465	0	2688	475	n/a	1936	429	n/a	1242890
1215	-1	0	0	N	2500	0	1	296	305	2	10	13	53396	295	n/a	596	294	0	3148	295	n/a	2296	250	n/a	1243015
1216	-1	0	0	N	2500	0	1	391	352	1	6	7	47384	390	n/a	364	361	0	1316	389	n/a	1144	265	n/a	1243046
1217	-1	0	0	N	2500	0	1	294	142	75	107	13	34524	293	n/a	18216	293	1	26540	293	n/a	0	0	n/a	1243656
1218	-1	0	0	N	2500	0	1	304	341	164	242	32	65272	303	n/a	46224	303	1	65532	303	n/a	0	0	n/a	1243656
1219	-1	0	0	N	2500	0	40	769	550	3	8	9	49052	767	n/a	360	752	0	920	767	n/a	684	468	n/a	1243703
1220	-1	0	0	N	2500	0	40	703	563	298	437	61	47440	702	n/a	39036	702	2	55924	702	n/a	0	0	n/a	1243906
1221	-1	0	0	N	2500	0	40	383	411	307	399	64	62460	382	n/a	65532	382	0	65532	382	n/a	0	0	n/a	1243921
1222	-1	0	0	N	2500	0	40	800	604	3	10	14	52732	798	n/a	436	773	0	1876	797	n/a	2284	593	n/a	1243968
1223	-1	0	0	N	2500	0	40	384	414	228	330	44	57988	383	n/a	38496	383	0	54460	383	n/a	0	0	n/a	1243968
1224	-1	0	0	N	2500	0	40	496	347	264	384	53	46004	495	n/a	37536	495	1	54712	495	n/a	0	0	n/a	1244218
1225	-1	0	0	N	2500	0	40	556	412	229	337	50	49548	555	n/a	34112	555	1	49768	555	n/a	0	0	n/a	1244343
1226	-1	0	0	N	2500	0	1	320	318	276	370	58	52028	319	n/a	55416	319	0	65532	319	n/a	0	0	n/a	1244875
1227	-1	0	0	N	2500	0	40	578	500	3	9	10	54736	577	n/a	440	558	0	1284	575	n/a	956	398	n/a	1245015
1228	-1	0	0	N	2500	0	2	801	458	1	1	2	46776	799	n/a	184	684	0	236	783	n/a	472	599	n/a	1245046
1229	-1	0	0	N	2500	0	1	329	340	313	391	64	55524	328	n/a	61008	328	0	65532	328	n/a	0	0	n/a	1245078
1230	-1	0	0	N	2500	0	40	435	490	3	7	8	57936	434	n/a	592	406	0	1228	433	n/a	772	365	n/a	1245718
1231	-1	0	0	N	2500	0	40	435	397	2	9	12	63468	434	n/a	716	417	0	2588	434	n/a	2060	363	n/a	1245718
1232	-1	0	0	N	2500	0	40	794	586	4	11	16	52032	792	n/a	620	761	0	2328	789	n/a	2440	586	n/a	1245812
1233	-1	0	0	N	2500	0	40	773	481	2	6	7	35880	771	n/a	364	742	0	764	766	n/a	640	451	n/a	1245843
1234	-1	0	0	N	2500	0	40	391	397	2	6	8	53644	390	n/a	440	373	0	1052	388	n/a	716	278	n/a	1245937
1235	-1	0	0	N	2500	0	40	433	509	337	489	70	57092	432	n/a	49028	432	1	65532	432	n/a	0	0	n/a	1245968
1236	-1	0	0	N	2500	0	40	418	415	250	366	51	54832	417	n/a	37276	417	1	54704	417	n/a	0	0	n/a	1246250
1237	-1	0	0	N	2500	0	40	617	530	2	7	8	46488	616	n/a	328	615	0	968	616	n/a	1044	377	n/a	1246625
1238	-1	0	0	N	2500	0	1	180	77	36	52	7	23724	178	n/a	10160	178	0	14204	178	n/a	0	0	n/a	1246703
1239	-1	0	0	N	2500	0	40	456	352	186	273	38	45876	455	n/a	34452	455	2	50436	455	n/a	0	0	n/a	1246703
1240	-1	0	0	N	2500	0	40	657	616	325	472	63	56188	656	n/a	36168	656	0	51940	656	n/a	0	0	n/a	1246921
1241	-1	0	0	N	2500	0	40	630	526	302	440	62	48740	629	n/a	33752	629	0	48484	629	n/a	0	0	n/a	1246968
1242	-1	0	0	N	2500	0	40	529	438	3	10	12	43632	528	n/a	584	520	0	2036	528	n/a	1324	478	n/a	1246968
1243	-1	0	0	N	2500	0	40	397	417	290	421	58	56736	396	n/a	47880	396	1	65532	396	n/a	0	0	n/a	1247093
1244	-1	0	0	N	2500	0	40	629	517	2	9	12	49704	628	n/a	532	622	0	2204	628	n/a	1776	469	n/a	1247359
1245	-1	0	0	N	2500	0	40	854	569	3	9	10	42936	852	n/a	420	847	0	992	852	n/a	1016	457	n/a	1247515
1246	-1	0	0	N	2500	0	40	691	567	286	410	56	60488	690	n/a	51408	690	1	65532	690	n/a	0	0	n/a	1247687
1247	-1	0	0	N	2500	0	40	466	382	3	10	14	49136	465	n/a	480	460	0	2140	465	n/a	1984	392	n/a	1247765
1248	-1	0	0	N	2500	0	40	448	511	2	8	9	57864	447	n/a	436	414	0	1184	445	n/a	704	308	n/a	1248062
1249	-1	0	0	N	2500	0	40	388	446	294	431	63	58136	387	n/a	47628	387	1	65532	387	n/a	0	0	n/a	1248296
1250	-1	0	0	N	2500	0	40	474	532	257	371	50	57692	473	n/a	37592	473	1	54756	473	n/a	0	0	n/a	1248421
1251	-1	0	0	N	2500	0	1	350	283	0	0	0	39672	349	n/a	108	304	0	180	347	n/a	176	160	n/a	1248437
1252	-1	0	0	N	2500	0	40	422	427	319	464	65	54964	421	n/a	50324	421	2	65532	421	n/a	0	0	n/a	1248640
1253	-1	0	0	N	2500	0	40	594	459	321	468	68	50668	593	n/a	48408	593	1	65532	593	n/a	0	0	n/a	1248671
1254	-1	0	0	N	2500	0	40	380	404	237	346	47	60476	379	n/a	47768	379	1	65532	379	n/a	0	0	n/a	1248687
1255	-1	0	0	N	2500	0	40	621	501	359	529	77	50088	620	n/a	48648	620	0	65532	620	n/a	0	0	n/a	1248906
1256	-1	0	0	N	2500	0	2	542	409	2	6	6	49496	541	n/a	420	501	0	860	524	n/a	592	287	n/a	1249046
1257	-1	0	0	N	2500	0	40	452	464	239	346	49	54756	451	n/a	34964	451	2	51292	451	n/a	0	0	n/a	1249406
1258	-1	0	0	N	2500	0	1	374	361	212	311	44	53216	373	n/a	36528	373	1	53076	373	n/a	0	0	n/a	1249562
1259	-1	0	0	N	2500	0	40	694	547	262	384	50	45868	693	n/a	28240	693	0	41492	693	n/a	0	0	n/a	1249562
1260	-1	0	0	N	2500	0	40	738	487	3	8	9	41256	737	n/a	372	700	0	1092	737	n/a	744	476	n/a	1249671
1261	-1	0	0	N	2500	0	40	588	518	3	11	14	52552	587	n/a	632	568	0	2336	587	n/a	1728	466	n/a	1249750
1262	-1	0	0	N	2500	0	40	440	393	248	363	51	50136	439	n/a	42656	439	0	61832	439	n/a	0	0	n/a	1249875
1263	-1	0	0	N	2500	0	40	729	452	2	8	10	32544	728	n/a	384	712	0	1540	725	n/a	1244	437	n/a	1250062
1264	-1	0	0	N	2500	0	40	781	545	398	583	79	43904	779	n/a	38384	779	0	56408	779	n/a	0	0	n/a	1250218
1265	-1	0	0	N	2500	0	40	454	490	2	7	9	52988	453	n/a	388	434	0	1012	453	n/a	1252	337	n/a	1250296
1266	-1	0	0	N	2500	0	40	495	459	3	11	15	60928	494	n/a	832	479	0	2780	494	n/a	1176	400	n/a	1250500
1267	-1	0	0	N	2500	0	40	460	511	280	403	54	56936	459	n/a	46864	459	0	65532	459	n/a	0	0	n/a	1250546
1268	-1	0	0	N	2500	0	40	773	502	3	9	11	33016	771	n/a	356	733	0	1888	767	n/a	1404	520	n/a	1250609
1269	-1	0	0	N	2500	0	40	595	586	287	418	56	60248	594	n/a	32256	594	1	48032	594	n/a	0	0	n/a	1250781
1270	-1	0	0	N	2500	0	40	422	428	251	363	49	48924	421	n/a	38432	421	0	55304	421	n/a	0	0	n/a	1250906
1271	-1	0	0	N	2500	0	40	588	542	3	10	13	49388	587	n/a	488	564	0	2368	586	n/a	1724	501	n/a	1250937
1272	-1	0	0	N	2500	0	40	512	340	361	520	66	37444	511	n/a	48136	511	1	65532	511	n/a	0	0	n/a	1250953
1273	-1	0	0	N	2500	0	2	423	366	2	7	10	52308	422	n/a	412	407	0	1436	422	n/a	1120	369	n/a	1252265
1274	-1	0	0	N	2500	0	1	392	292	2	7	10	42760	391	n/a	444	390	0	1916	391	n/a	1128	331	n/a	1252296
1275	-1	0	0	N	2500	0	40	770	620	338	497	65	55480	768	n/a	35732	768	0	52348	768	n/a	0	0	n/a	1252687
1276	-1	0	0	N	2500	0	40	571	510	3	8	10	50260	570	n/a	508	567	0	1260	570	n/a	772	389	n/a	1252984
1277	-1	0	0	N	2500	0	40	614	446	401	572	79	37156	613	n/a	55576	613	2	65532	613	n/a	0	0	n/a	1253000
1278	-1	0	0	N	2500	0	40	489	586	270	388	53	61148	488	n/a	38912	488	1	56916	488	n/a	0	0	n/a	1253078
1279	-1	0	0	N	2500	0	40	445	481	313	426	65	63820	444	n/a	64224	444	1	65532	444	n/a	0	0	n/a	1253093
1280	-1	0	0	N	2500	0	40	518	457	3	8	10	45852	517	n/a	424	505	0	1424	517	n/a	1144	404	n/a	1253140
1281	-1	0	0	N	2500	0	40	667	479	2	7	9	52140	666	n/a	396	640	0	1576	657	n/a	1072	450	n/a	1253156
1282	-1	0	0	N	2500	0	40	701	568	303	439	60	57944	700	n/a	38048	700	0	54104	700	n/a	0	0	n/a	1253187
1283	-1	0	0	N	2500	0	40	490	434	3	9	12	61688	489	n/a	820	473	0	2540	489	n/a	2272	326	n/a	1253203
1284	-1	0	0	N	2500	0	40	672	504	419	586	82	51768	671	n/a	55396	671	0	65532	671	n/a	0	0	n/a	1253828
1285	-1	0	0	N	2500	0	40	410	392	249	360	48	56456	409	n/a	46912	409	2	65532	409	n/a	0	0	n/a	1254000
1286	-1	0	0	N	2500	0	40	446	334	232	319	49	50680	445	n/a	56064	445	0	65532	445	n/a	0	0	n/a	1254031
1287	-1	0	0	N	2500	0	40	621	462	294	426	61	37100	620	n/a	39556	620	1	56472	620	n/a	0	0	n/a	1254062
1288	-1	0	0	N	2500	0	40	459	553	3	9	11	57680	458	n/a	464	429	0	1436	457	n/a	712	340	n/a	1254171
1289	-1	0	0	N	2500	0	40	593	468	292	428	61	49860	592	n/a	44532	592	1	63948	592	n/a	0	0	n/a	1254593
1290	-1	0	0	N	2500	0	40	480	425	3	11	15	57420	479	n/a	588	456	0	3128	478	n/a	2204	416	n/a	1254812
1291	-1	0	0	N	2500	0	1	323	265	223	322	46	41584	322	n/a	46484	322	0	65532	322	n/a	0	0	n/a	1255109
1292	-1	0	0	N	2500	0	40	571	523	276	404	55	49508	570	n/a	43996	570	1	63548	570	n/a	0	0	n/a	1255203
1293	-1	0	0	N	2500	0	40	649	415	2	8	9	34176	648	n/a	460	631	0	1848	648	n/a	1304	466	n/a	1255312
1294	-1	0	0	N	2500	0	1	397	326	280	403	62	42820	396	n/a	50996	396	1	65532	396	n/a	0	0	n/a	1255859
1295	-1	0	0	N	2500	0	40	503	463	295	402	62	60028	502	n/a	64672	502	2	65532	502	n/a	0	0	n/a	1256187
1296	-1	0	0	N	2500	0	40	464	524	286	418	58	57188	463	n/a	40616	463	1	58732	463	n/a	0	0	n/a	1256203
1297	-1	0	0	N	2500	0	40	613	552	294	431	57	55860	612	n/a	38596	612	1	55108	612	n/a	0	0	n/a	1256531
1298	-1	0	0	N	2500	0	2	389	393	2	6	8	57156	388	n/a	556	361	0	1560	388	n/a	752	299	n/a	1256562
1299	-1	0	0	N	2500	0	40	538	467	2	10	11	51992	537	n/a	412	537	0	1376	537	n/a	592	413	n/a	1256718
1300	-1	0	0	N	2500	0	40	389	478	2	7	8	59076	388	n/a	504	388	0	1120	388	n/a	700	241	n/a	1256906
1301	-1	0	0	N	2500	0	40	541	431	262	383	54	41292	540	n/a	33080	540	1	47016	540	n/a	0	0	n/a	1257000
1302	-1	0	0	N	2500	0	40	473	415	225	329	44	44900	472	n/a	30816	472	0	43656	472	n/a	0	0	n/a	1257234
1303	-1	0	0	N	2500	0	1	190	91	50	74	9	25672	188	n/a	16104	188	0	23476	188	n/a	0	0	n/a	1257234
1304	-1	0	0	N	2500	0	40	591	537	278	408	55	54460	590	n/a	34224	590	0	50204	590	n/a	0	0	n/a	1257437
1305	-1	0	0	N	2500	0	40	463	470	354	497	70	60304	462	n/a	52256	462	1	65532	462	n/a	0	0	n/a	1258031
1306	-1	0	0	N	2500	0	40	807	632	343	501	71	44664	805	n/a	40980	805	0	59360	805	n/a	0	0	n/a	1258281
1307	-1	0	0	N	2500	0	40	415	470	262	384	53	56148	414	n/a	38092	414	0	54964	414	n/a	0	0	n/a	1258468
1308	-1	0	0	N	2500	0	40	704	618	357	521	72	53880	703	n/a	38628	703	3	54840	703	n/a	0	0	n/a	1258500
1309	-1	0	0	N	2500	0	40	791	554	290	423	56	40204	789	n/a	29032	789	0	41264	789	n/a	0	0	n/a	1258671
1310	-1	0	0	N	2500	0	1	288	253	2	8	11	59716	287	n/a	912	287	0	2856	287	n/a	1280	234	n/a	1258859
1311	-1	0	0	N	2500	0	1	374	282	2	9	12	40980	373	n/a	568	359	0	2044	373	n/a	1588	317	n/a	1259000
1312	-1	0	0	N	2500	0	40	631	449	3	12	16	48868	630	n/a	576	607	0	2508	630	n/a	1848	531	n/a	1259343
1313	-1	0	0	N	2500	0	1	358	340	3	14	18	60416	357	n/a	904	343	0	3384	357	n/a	1400	330	n/a	1259390
1314	-1	0	0	N	2500	0	40	843	607	318	465	66	46604	841	n/a	30448	841	1	43900	841	n/a	0	0	n/a	1259453
1315	-1	0	0	N	2500	0	40	525	473	3	11	13	48660	524	n/a	516	524	0	1332	524	n/a	896	403	n/a	1259484
1316	-1	0	0	N	2500	0	40	528	556	397	515	78	60068	527	n/a	65532	527	1	65532	527	n/a	0	0	n/a	1259734
1317	-1	0	0	N	2500	0	40	393	376	480	554	89	59992	392	n/a	65532	392	2	65532	392	n/a	0	0	n/a	1259781
1318	-1	0	0	N	2500	0	1	378	355	2	9	10	57068	377	n/a	596	377	0	1772	377	n/a	980	300	n/a	1260046
1319	-1	0	0	N	2500	0	40	749	589	325	472	61	46704	748	n/a	31528	748	1	45200	748	n/a	0	0	n/a	1260093
1320	-1	0	0	N	2500	0	40	795	603	244	360	50	42152	793	n/a	25544	793	0	37516	793	n/a	0	0	n/a	1260203
1321	-1	0	0	N	2500	0	40	611	444	300	442	58	43864	610	n/a	36384	610	1	54464	610	n/a	0	0	n/a	1260906
1322	-1	0	0	N	2500	0	40	475	456	274	398	53	47952	474	n/a	32136	474	1	46264	474	n/a	0	0	n/a	1261125
1323	-1	0	0	N	2500	0	40	581	506	328	482	68	56484	580	n/a	40976	580	2	59052	580	n/a	0	0	n/a	1261218
1324	-1	0	0	N	2500	0	40	368	397	291	420	63	56344	367	n/a	49664	367	2	65532	367	n/a	0	0	n/a	1261296
1325	-1	0	0	N	2500	0	40	432	482	3	12	16	61408	431	n/a	712	414	0	2956	431	n/a	2324	382	n/a	1261375
1326	-1	0	0	N	2500	0	1	278	291	171	238	35	61916	277	n/a	54204	277	1	65532	277	n/a	0	0	n/a	1261406
1327	-1	0	0	N	2500	0	40	696	565	330	481	65	54540	695	n/a	43416	695	0	61764	695	n/a	0	0	n/a	1261437
1328	-1	0	0	N	2500	0	40	441	487	4	13	17	63872	440	n/a	864	425	0	2780	440	n/a	1096	400	n/a	1261437
1329	-1	0	0	N	2500	0	40	596	482	252	369	51	52744	595	n/a	31496	595	2	45668	595	n/a	0	0	n/a	1261468
1330	-1	0	0	N	2500	0	40	479	512	315	464	65	53372	478	n/a	37444	478	1	54940	478	n/a	0	0	n/a	1261500
1331	-1	0	0	N	2500	0	1	360	390	3	9	13	53252	359	n/a	708	355	0	2644	359	n/a	1952	336	n/a	1261562
1332	-1	0	0	N	2500	0	1	380	333	360	507	74	43344	379	n/a	58676	379	1	65532	379	n/a	0	0	n/a	1261578
1333	-1	0	0	N	2500	0	40	606	463	282	414	60	47992	605	n/a	34588	605	0	49600	605	n/a	0	0	n/a	1261828
1334	-1	0	0	N	2500	0	40	517	639	4	12	14	63368	516	n/a	772	502	0	1856	516	n/a	632	404	n/a	1262281
1335	-1	0	0	N	2500	0	40	652	533	241	353	52	60448	651	n/a	37128	651	0	53072	651	n/a	0	0	n/a	1262500
1336	-1	0	0	N	2500	0	40	755	533	310	455	65	46728	753	n/a	32892	753	0	47760	753	n/a	0	0	n/a	1262546
1337	-1	0	0	N	2500	0	40	450	488	286	417	56	52088	449	n/a	41776	449	1	59340	449	n/a	0	0	n/a	1262593
1338	-1	0	0	N	2500	0	40	557	521	257	374	50	46436	556	n/a	28696	556	0	42172	556	n/a	0	0	n/a	1262781
1339	-1	0	0	N	2500	0	40	673	566	3	11	13	54396	672	n/a	400	669	0	1224	672	n/a	1020	536	n/a	1262921
1340	-1	0	0	N	2500	0	40	596	425	3	8	10	41444	595	n/a	484	595	0	1824	595	n/a	1416	464	n/a	1262984
1341	-1	0	0	N	2500	0	40	611	564	325	476	63	55848	610	n/a	45568	610	0	65532	610	n/a	0	0	n/a	1263234
1342	-1	0	0	N	2500	0	1	324	338	2	10	14	51184	323	n/a	720	316	0	2884	323	n/a	1648	290	n/a	1263390
1343	-1	0	0	N	2500	0	40	794	641	3	9	10	56752	792	n/a	544	785	0	1208	791	n/a	760	481	n/a	1263796
1344	-1	0	0	N	2500	0	1	376	317	2	8	10	52760	375	n/a	492	366	0	1576	375	n/a	796	361	n/a	1263890
1345	-1	0	0	N	2500	0	40	392	433	3	10	15	57400	391	n/a	752	391	0	2264	391	n/a	1864	365	n/a	1263953
1346	-1	0	0	N	2500	0	40	796	554	315	462	66	39296	794	n/a	33664	794	1	48952	794	n/a	0	0	n/a	1264156
1347	-1	0	0	N	2500	0	40	727	578	3	11	14	52744	726	n/a	448	701	0	1960	725	n/a	1948	473	n/a	1264171
1348	-1	0	0	N	2500	0	1	340	307	271	395	56	47784	339	n/a	45220	339	0	65532	339	n/a	0	0	n/a	1264406
1349	-1	0	0	N	2500	0	40	378	406	2	10	13	58168	377	n/a	504	364	0	1852	377	n/a	1224	351	n/a	1264593
1350	-1	0	0	N	2500	0	40	371	430	385	491	84	59272	370	n/a	64416	370	1	65532	370	n/a	0	0	n/a	1264671
1351	-1	0	0	N	2500	0	40	352	410	332	431	70	62512	351	n/a	65532	351	1	65532	351	n/a	0	0	n/a	1264687
1352	-1	0	0	N	2500	0	40	586	480	265	388	55	48524	585	n/a	35436	585	1	51228	585	n/a	0	0	n/a	1265531
1353	-1	0	0	N	2500	0	1	337	412	259	363	55	62356	336	n/a	58404	336	2	65532	336	n/a	0	0	n/a	1265734
1354	-1	0	0	N	2500	0	1	367	359	3	10	14	58700	366	n/a	680	354	0	2504	366	n/a	1688	338	n/a	1265953
1355	-1	0	0	N	2500	0	1	391	343	3	9	12	52140	390	n/a	768	367	0	2232	390	n/a	1064	350	n/a	1266125
1356	-1	0	0	N	2500	0	40	762	486	449	654	90	47452	760	n/a	48280	760	1	65532	760	n/a	0	0	n/a	1266234
1357	-1	0	0	N	2500	0	1	323	239	233	339	47	37856	322	n/a	41340	322	0	59872	322	n/a	0	0	n/a	1266265
1358	-1	0	0	N	2500	0	40	467	360	230	323	50	50248	466	n/a	55584	466	1	65532	466	n/a	0	0	n/a	1266500
1359	-1	0	0	N	2500	0	40	482	448	246	358	48	55880	481	n/a	36788	481	0	54496	481	n/a	0	0	n/a	1266531
1360	-1	0	0	N	2500	0	1	404	213	205	298	41	37100	403	n/a	34416	403	1	49372	403	n/a	0	0	n/a	1266578
1361	-1	0	0	N	2500	0	1	155	130	68	100	13	53900	153	n/a	30964	153	0	46024	153	n/a	0	0	n/a	1266578
1362	-1	0	0	N	2500	0	40	448	468	255	370	49	56412	447	n/a	40028	447	0	57436	447	n/a	0	0	n/a	1266843
1363	-1	0	0	N	2500	0	40	481	425	285	399	58	50184	480	n/a	59100	480	1	65532	480	n/a	0	0	n/a	1267031
1364	-1	0	0	N	2500	0	40	490	385	2	8	11	61528	489	n/a	736	484	0	2420	489	n/a	1352	392	n/a	1267078
1365	-1	0	0	N	2500	0	40	458	444	2	9	13	57956	457	n/a	728	440	0	2212	457	n/a	1828	392	n/a	1267078
1366	-1	0	0	N	2500	0	40	659	653	4	14	16	61448	658	n/a	556	611	0	1968	658	n/a	732	572	n/a	1267078
1367	-1	0	0	N	2500	0	40	374	427	2	6	9	60416	373	n/a	520	367	0	1460	373	n/a	788	334	n/a	1267093
1368	-1	0	0	N	2500	0	40	643	408	319	463	65	43352	642	n/a	47756	642	2	65532	642	n/a	0	0	n/a	1267109
1369	-1	0	0	N	2500	0	40	641	511	3	8	9	54796	640	n/a	528	640	0	1416	640	n/a	1276	419	n/a	1267640
1370	-1	0	0	N	2500	0	40	868	627	267	389	51	46156	866	n/a	24096	866	1	34656	866	n/a	0	0	n/a	1268109
1371	-1	0	0	N	2500	0	40	413	455	322	467	66	55816	412	n/a	46624	412	1	65532	412	n/a	0	0	n/a	1268625
1372	-1	0	0	N	2500	0	40	793	568	274	399	53	41408	791	n/a	24680	791	0	35508	791	n/a	0	0	n/a	1269203
1373	-1	0	0	N	2500	0	40	455	504	3	10	11	55808	454	n/a	492	436	0	1452	454	n/a	784	289	n/a	1269296
1374	-1	0	0	N	2500	0	1	269	285	1	4	6	60560	268	n/a	492	267	0	1888	268	n/a	1268	215	n/a	1269296
1375	-1	0	0	N	2500	0	1	366	271	2	8	11	43544	365	n/a	628	354	0	2148	365	n/a	1148	302	n/a	1269359
1376	-1	0	0	N	2500	0	40	407	453	251	365	49	56644	406	n/a	40060	406	1	56512	406	n/a	0	0	n/a	1269718
1377	-1	0	0	N	2500	0	40	686	482	2	8	9	47060	685	n/a	336	664	0	964	677	n/a	748	490	n/a	1269750
1378	-1	0	0	N	2500	0	40	482	546	339	450	69	64096	481	n/a	61800	481	1	65532	481	n/a	0	0	n/a	1269796
1379	-1	0	0	N	2500	0	40	580	495	326	453	63	60760	579	n/a	65532	579	2	65532	579	n/a	0	0	n/a	1269812
1380	-1	0	0	N	2500	0	40	556	401	343	494	70	37276	555	n/a	53320	555	1	65532	555	n/a	0	0	n/a	1269828
1381	-1	0	0	N	2500	0	40	718	493	292	426	59	38780	717	n/a	38416	717	0	55572	717	n/a	0	0	n/a	1270156
1382	-1	0	0	N	2500	0	40	436	372	188	282	42	56568	435	n/a	31680	435	1	47500	435	n/a	0	0	n/a	1270312
1383	-1	0	0	N	2500	0	40	437	400	250	356	54	58632	436	n/a	52408	436	0	65532	436	n/a	0	0	n/a	1270343
1384	-1	0	0	N	2500	0	40	399	449	375	513	74	54188	398	n/a	57432	398	1	65532	398	n/a	0	0	n/a	1270406
1385	-1	0	0	N	2500	0	40	633	485	3	9	11	42372	632	n/a	392	630	0	1748	632	n/a	1352	478	n/a	1270453
1386	-1	0	0	N	2500	0	40	375	419	250	365	52	56356	374	n/a	42648	374	1	61208	374	n/a	0	0	n/a	1270484
1387	-1	0	0	N	2500	0	1	326	325	0	0	0	51156	325	n/a	80	270	0	136	323	n/a	100	77	n/a	1270781
1388	-1	0	0	N	2500	0	40	737	569	307	448	62	55872	736	n/a	31700	736	0	45928	736	n/a	0	0	n/a	1270953
1389	-1	0	0	N	2500	0	1	363	348	247	361	51	47952	362	n/a	37340	362	0	54052	362	n/a	0	0	n/a	1271000
1390	-1	0	0	N	2500	0	40	543	411	2	7	9	55968	542	n/a	476	518	0	1836	542	n/a	1088	373	n/a	1271078
1391	-1	0	0	N	2500	0	40	759	528	300	436	57	37220	757	n/a	32252	757	3	46832	757	n/a	0	0	n/a	1271578
1392	-1	0	0	N	2500	0	1	375	362	241	354	51	54472	374	n/a	40376	374	0	58732	374	n/a	0	0	n/a	1271703
1393	-1	0	0	N	2500	0	40	493	542	315	462	63	57336	492	n/a	39484	492	1	56820	492	n/a	0	0	n/a	1272234
1394	-1	0	0	N	2500	0	40	647	473	3	8	11	48892	646	n/a	660	627	0	1832	641	n/a	920	452	n/a	1272359
1395	-1	0	0	N	2500	0	1	459	300	232	342	49	41608	458	n/a	36296	458	1	54296	458	n/a	0	0	n/a	1272406
1396	-1	0	0	N	2500	0	40	927	757	391	572	76	56332	925	n/a	38288	925	0	54364	925	n/a	0	0	n/a	1272437
1397	-1	0	0	N	2500	0	40	461	508	3	8	10	56108	460	n/a	500	437	0	1084	460	n/a	1004	348	n/a	1272750
1398	-1	0	0	N	2500	0	40	721	457	261	380	51	41356	720	n/a	25744	720	1	36576	720	n/a	0	0	n/a	1272937
1399	-1	0	0	N	2500	0	40	395	423	4	18	24	58528	394	n/a	960	375	0	3720	394	n/a	1956	373	n/a	1273125
1400	-1	0	0	N	2500	0	1	308	320	2	10	13	53076	307	n/a	560	303	0	2308	307	n/a	1128	304	n/a	1273125
1401	-1	0	0	N	2500	0	40	813	630	328	478	63	56424	811	n/a	32728	811	3	47232	811	n/a	0	0	n/a	1273359
1402	-1	0	0	N	2500	0	40	526	537	303	426	57	61084	525	n/a	56560	525	1	65532	525	n/a	0	0	n/a	1273375
1403	-1	0	0	N	2500	0	40	391	387	2	8	11	51340	390	n/a	540	374	0	1980	390	n/a	1276	333	n/a	1273500
1404	-1	0	0	N	2500	0	40	385	427	4	18	24	59152	384	n/a	784	372	0	3948	384	n/a	2392	358	n/a	1273546
1405	-1	0	0	N	2500	0	1	342	329	2	10	14	59116	341	n/a	588	331	0	2156	341	n/a	988	323	n/a	1273765
1406	-1	0	0	N	2500	0	40	476	346	3	15	20	59372	475	n/a	708	463	0	3716	475	n/a	1904	448	n/a	1274015
1407	-1	0	0	N	2500	0	40	625	404	238	351	50	38212	624	n/a	30708	624	1	44888	624	n/a	0	0	n/a	1274218
1408	-1	0	0	N	2500	0	40	858	660	343	499	66	51324	856	n/a	32860	856	0	47260	856	n/a	0	0	n/a	1274296
1409	-1	0	0	N	2500	0	40	828	632	298	434	56	54884	826	n/a	34016	826	0	48980	826	n/a	0	0	n/a	1274359
1410	-1	0	0	N	2500	0	40	749	543	266	388	51	56592	748	n/a	33676	748	0	48492	748	n/a	0	0	n/a	1274515
1411	-1	0	0	N	2500	0	40	535	390	257	376	55	55720	534	n/a	48024	534	1	65532	534	n/a	0	0	n/a	1274593
1412	-1	0	0	N	2500	0	40	464	421	2	8	10	62088	463	n/a	684	432	0	2136	461	n/a	1020	375	n/a	1274750
1413	-1	0	0	N	2500	0	1	165	62	39	56	7	18088	163	n/a	11972	163	0	17160	163	n/a	0	0	n/a	1274750
1414	-1	0	0	N	2500	0	1	319	319	209	287	43	63036	318	n/a	56744	318	1	65532	318	n/a	0	0	n/a	1274750
1415	-1	0	0	N	2500	0	40	581	382	374	460	81	56336	580	n/a	65532	580	1	65532	580	n/a	0	0	n/a	1274953
1416	-1	0	0	N	2500	0	40	576	480	326	475	70	46324	575	n/a	42364	575	0	61928	575	n/a	0	0	n/a	1275156
1417	-1	0	0	N	2500	0	1	229	158	79	115	17	36724	228	n/a	20992	228	0	30324	228	n/a	0	0	n/a	1275734
1418	-1	0	0	N	2500	0	1	354	164	70	102	12	27188	353	n/a	10424	353	0	15220	353	n/a	0	0	n/a	1275734
1419	-1	0	0	N	2500	0	40	629	536	200	292	39	49024	628	n/a	22640	628	0	33152	628	n/a	0	0	n/a	1275984
1420	-1	0	0	N	2500	0	40	464	448	316	463	67	60276	463	n/a	47716	463	1	65532	463	n/a	0	0	n/a	1276140
1421	-1	0	0	N	2500	0	40	681	526	322	471	67	53212	680	n/a	39568	680	0	57508	680	n/a	0	0	n/a	1276234
1422	-1	0	0	N	2500	0	40	740	582	261	377	50	51640	739	n/a	33076	739	2	47324	739	n/a	0	0	n/a	1276250
1423	-1	0	0	N	2500	0	40	525	386	331	482	68	45344	524	n/a	51900	524	2	65532	524	n/a	0	0	n/a	1276343
1424	-1	0	0	N	2500	0	40	484	469	3	7	8	59496	483	n/a	612	459	0	1316	475	n/a	736	357	n/a	1276781
1425	-1	0	0	N	2500	0	40	775	639	3	14	16	52516	773	n/a	400	762	0	1520	773	n/a	944	536	n/a	1276984
1426	-1	0	0	N	2500	0	40	807	611	243	355	48	46476	805	n/a	23776	805	0	34448	805	n/a	0	0	n/a	1277093
1427	-1	0	0	N	2500	0	40	673	485	332	479	64	44428	672	n/a	47528	672	0	65532	672	n/a	0	0	n/a	1277109
1428	-1	0	0	N	2500	0	40	720	537	2	7	9	56988	719	n/a	508	676	0	1404	708	n/a	1104	474	n/a	1277296
1429	-1	0	0	N	2500	0	40	474	477	322	463	63	57088	473	n/a	50460	473	2	65532	473	n/a	0	0	n/a	1277468
1430	-1	0	0	N	2500	0	40	402	449	3	11	15	63176	401	n/a	792	395	0	2848	401	n/a	2040	367	n/a	1277515
1431	-1	0	0	N	2500	0	40	384	372	209	303	42	59064	383	n/a	37860	383	0	55968	383	n/a	0	0	n/a	1277734
1432	-1	0	0	N	2500	0	40	771	657	393	575	77	45716	769	n/a	36716	769	1	53584	769	n/a	0	0	n/a	1277765
1433	-1	0	0	N	2500	0	40	664	471	259	378	53	40764	663	n/a	31700	663	1	46076	663	n/a	0	0	n/a	1278171
1434	-1	0	0	N	2500	0	1	336	389	231	335	47	57624	335	n/a	42924	335	1	61656	335	n/a	0	0	n/a	1278515
1435	-1	0	0	N	2500	0	40	455	443	239	348	50	48976	454	n/a	32512	454	2	47184	454	n/a	0	0	n/a	1278546
1436	-1	0	0	N	2500	0	40	664	587	367	537	70	54912	663	n/a	38336	663	0	55784	663	n/a	0	0	n/a	1279218
1437	-1	0	0	N	2500	0	40	614	465	324	473	66	47220	613	n/a	34852	613	1	50308	613	n/a	0	0	n/a	1279578
1438	-1	0	0	N	2500	0	40	629	472	3	12	16	51200	628	n/a	568	607	0	2496	626	n/a	2044	506	n/a	1280187
1439	-1	0	0	N	2500	0	40	845	558	266	385	51	42620	843	n/a	26256	843	0	37736	843	n/a	0	0	n/a	1280375
1440	-1	0	0	N	2500	0	40	660	505	2	8	10	47124	659	n/a	420	657	0	1960	659	n/a	1844	466	n/a	1280484
1441	-1	0	0	N	2500	0	40	612	484	319	464	67	50604	611	n/a	48764	611	1	65532	611	n/a	0	0	n/a	1280875
1442	-1	0	0	N	2500	0	40	441	520	383	556	77	57196	440	n/a	47124	440	0	65532	440	n/a	0	0	n/a	1280875
1443	-1	0	0	N	2500	0	40	423	388	272	395	52	60128	422	n/a	44316	422	2	64784	422	n/a	0	0	n/a	1281000
1444	-1	0	0	N	2500	0	40	761	618	329	478	63	45860	759	n/a	33944	759	1	49112	759	n/a	0	0	n/a	1281156
1445	-1	0	0	N	2500	0	40	359	418	292	423	61	56712	358	n/a	49984	358	1	65532	358	n/a	0	0	n/a	1281203
1446	-1	0	0	N	2500	0	40	641	557	3	9	11	52820	640	n/a	388	640	0	1188	640	n/a	1228	483	n/a	1281765
1447	-1	0	0	N	2500	0	40	405	432	299	427	61	51172	404	n/a	51700	404	1	65532	404	n/a	0	0	n/a	1281953
1448	-1	0	0	N	2500	0	40	646	434	3	10	11	37472	645	n/a	452	640	0	1028	645	n/a	628	439	n/a	1282031
1449	-1	0	0	N	2500	0	1	419	285	3	13	17	37604	418	n/a	684	411	0	2396	418	n/a	1200	376	n/a	1282078
1450	-1	0	0	N	2500	0	2	717	414	2	5	6	36792	716	n/a	252	709	0	780	716	n/a	488	404	n/a	1282187
1451	-1	0	0	N	2500	0	40	399	431	331	479	67	56412	398	n/a	47664	398	1	65532	398	n/a	0	0	n/a	1282718
1452	-1	0	0	N	2500	0	40	644	459	3	9	12	61508	643	n/a	800	613	0	2368	641	n/a	1844	512	n/a	1283281
1453	-1	0	0	N	2500	0	40	411	483	248	359	48	57632	410	n/a	39380	410	1	57640	410	n/a	0	0	n/a	1283375
1454	-1	0	0	N	2500	0	40	475	388	3	8	10	54192	474	n/a	592	461	0	1620	474	n/a	828	311	n/a	1283453
1455	-1	0	0	N	2500	0	1	150	60	0	0	0	18976	148	n/a	72	116	0	192	148	n/a	216	113	n/a	1283656
1456	-1	0	0	N	2500	0	40	389	486	239	348	48	61456	388	n/a	34388	388	0	49512	388	n/a	0	0	n/a	1283812
1457	-1	0	0	N	2500	0	1	362	357	197	283	40	63608	361	n/a	51436	361	1	65532	361	n/a	0	0	n/a	1283843
1458	-1	0	0	N	2500	0	1	204	80	19	29	3	20668	203	n/a	5720	203	0	8416	203	n/a	0	0	n/a	1283843
1459	-1	0	0	N	2500	0	40	691	403	249	362	52	29580	690	n/a	30748	690	1	43624	690	n/a	0	0	n/a	1284031
1460	-1	0	0	N	2500	0	40	670	525	333	474	68	52236	669	n/a	52768	669	1	65532	669	n/a	0	0	n/a	1284046
1461	-1	0	0	N	2500	0	40	639	513	281	412	59	52340	638	n/a	39172	638	0	55116	638	n/a	0	0	n/a	1284062
1462	-1	0	0	N	2500	0	40	507	496	2	6	7	54052	506	n/a	392	506	0	792	506	n/a	576	346	n/a	1284796
1463	-1	0	0	N	2500	0	40	777	440	2	7	8	35748	775	n/a	356	765	0	980	775	n/a	664	428	n/a	1284984
1464	-1	0	0	N	2500	0	1	387	350	2	9	11	48984	386	n/a	580	386	0	2888	386	n/a	2120	317	n/a	1285000
1465	-1	0	0	N	2500	0	40	663	484	203	298	41	43708	662	n/a	24412	662	1	35224	662	n/a	0	0	n/a	1285218
1466	-1	0	0	N	2500	0	40	505	418	3	9	12	45644	504	n/a	676	504	0	2348	504	n/a	1756	394	n/a	1285625
1467	-1	0	0	N	2500	0	40	830	575	372	540	70	43600	828	n/a	39320	828	1	56796	828	n/a	0	0	n/a	1285687
1468	-1	0	0	N	2500	0	40	787	587	277	404	54	38072	785	n/a	30868	785	0	44720	785	n/a	0	0	n/a	1285796
1469	-1	0	0	N	2500	0	40	396	486	224	328	47	61988	395	n/a	43352	395	1	63588	395	n/a	0	0	n/a	1285968
1470	-1	0	0	N	2500	0	1	323	358	2	6	8	59372	322	n/a	576	307	0	1544	322	n/a	996	277	n/a	1286375
1471	-1	0	0	N	2500	0	40	401	479	4	13	18	57976	400	n/a	812	384	0	3044	400	n/a	2260	366	n/a	1287015
1472	-1	0	0	N	2500	0	40	775	569	3	10	12	45648	773	n/a	448	751	0	1036	773	n/a	552	573	n/a	1287078
1473	-1	0	0	N	2500	0	40	839	636	345	502	68	44796	837	n/a	33108	837	3	47260	837	n/a	0	0	n/a	1287421
1474	-1	0	0	N	2500	0	40	544	437	235	341	47	56232	543	n/a	48260	543	1	65532	543	n/a	0	0	n/a	1287593
1475	-1	0	0	N	2500	0	40	548	458	211	311	43	59296	547	n/a	36984	547	0	54944	547	n/a	0	0	n/a	1287765
1476	-1	0	0	N	2500	0	40	547	480	246	361	48	64932	546	n/a	47052	546	0	65532	546	n/a	0	0	n/a	1288015
1477	-1	0	0	N	2500	0	1	348	302	2	9	11	57968	347	n/a	672	336	0	2612	347	n/a	1040	301	n/a	1288312
1478	-1	0	0	N	2500	0	40	770	618	308	449	58	58236	768	n/a	34520	768	0	49956	768	n/a	0	0	n/a	1288515
1479	-1	0	0	N	2500	0	40	643	457	319	469	67	54184	642	n/a	43652	642	0	64740	642	n/a	0	0	n/a	1288734
1480	-1	0	0	N	2500	0	40	531	514	403	533	79	58840	530	n/a	65532	530	1	65532	530	n/a	0	0	n/a	1288781
1481	-1	0	0	N	2500	0	40	779	589	4	9	10	48900	777	n/a	1060	771	0	1020	777	n/a	664	342	n/a	1288968
1482	-1	0	0	N	2500	0	40	750	581	2	7	9	57712	749	n/a	320	715	0	1024	738	n/a	932	485	n/a	1289203
1483	-1	0	0	N	2500	0	40	551	409	2	9	12	38788	550	n/a	664	538	0	2660	550	n/a	1708	415	n/a	1289640
1484	-1	0	0	N	2500	0	40	756	476	2	7	9	50896	754	n/a	616	720	0	1356	753	n/a	1144	452	n/a	1289875
1485	-1	0	0	N	2500	0	1	356	366	236	344	47	52812	355	n/a	35200	355	1	51364	355	n/a	0	0	n/a	1289953
1486	-1	0	0	N	2500	0	40	706	509	2	9	11	46744	705	n/a	388	669	0	968	694	n/a	748	499	n/a	1290062
1487	-1	0	0	N	2500	0	40	549	481	3	11	13	46664	548	n/a	460	531	0	1392	546	n/a	764	429	n/a	1290234
1488	-1	0	0	N	2500	0	40	401	349	2	7	9	45392	400	n/a	552	389	0	1312	400	n/a	1028	321	n/a	1290265
1489	-1	0	0	N	2500	0	40	655	503	2	6	7	45592	654	n/a	372	619	0	1024	653	n/a	500	399	n/a	1290656
1490	-1	0	0	N	2500	0	40	507	481	2	6	8	50760	506	n/a	368	488	0	944	505	n/a	636	370	n/a	1290781
1491	-1	0	0	N	2500	0	40	646	408	234	343	50	36988	645	n/a	34572	645	0	50052	645	n/a	0	0	n/a	1291359
1492	-1	0	0	N	2500	0	40	791	479	276	403	55	39304	789	n/a	30816	789	0	44756	789	n/a	0	0	n/a	1291531
1493	-1	0	0	N	2500	0	40	408	501	3	14	20	59492	407	n/a	744	406	0	3008	407	n/a	1824	398	n/a	1291812
1494	-1	0	0	N	2500	0	40	800	614	362	533	78	52668	798	n/a	38944	798	2	56396	798	n/a	0	0	n/a	1292000
1495	-1	0	0	N	2500	0	40	408	413	207	304	46	49160	407	n/a	33120	407	0	48252	407	n/a	0	0	n/a	1292093
1496	-1	0	0	N	2500	0	40	675	493	3	10	14	54804	674	n/a	964	657	0	2716	667	n/a	2560	509	n/a	1292156
1497	-1	0	0	N	2500	0	40	764	477	276	397	53	36132	762	n/a	29672	762	1	41256	762	n/a	0	0	n/a	1292484
1498	-1	0	0	N	2500	0	1	356	382	3	9	12	60556	355	n/a	940	342	0	2440	355	n/a	1304	309	n/a	1292500
1499	-1	0	0	N	2500	0	2	576	400	2	7	9	41936	575	n/a	528	569	0	2080	575	n/a	1624	342	n/a	1292906
1500	-1	0	0	N	2500	0	40	367	411	407	518	83	56900	366	n/a	65532	366	3	65532	366	n/a	0	0	n/a	1293406
1501	-1	0	0	N	2500	0	40	385	441	400	525	82	58600	384	n/a	61180	384	1	65532	384	n/a	0	0	n/a	1293671
1502	-1	0	0	N	2500	0	40	414	408	2	6	7	59412	413	n/a	504	413	0	1416	413	n/a	660	300	n/a	1293734
1503	-1	0	0	N	2500	0	40	758	615	304	439	57	49840	756	n/a	31356	756	0	44432	756	n/a	0	0	n/a	1293796
1504	-1	0	0	N	2500	0	40	500	399	236	333	48	61036	499	n/a	57308	499	1	65532	499	n/a	0	0	n/a	1294000
1505	-1	0	0	N	2500	0	2	389	424	2	6	7	54560	388	n/a	480	372	0	940	387	n/a	948	265	n/a	1294218
1506	-1	0	0	N	2500	0	40	456	347	2	10	13	39668	455	n/a	680	455	0	2576	455	n/a	2228	374	n/a	1294890
1507	-1	0	0	N	2500	0	1	354	327	206	303	47	52124	353	n/a	42336	353	1	62008	353	n/a	0	0	n/a	1295250
1508	-1	0	0	N	2500	0	40	582	472	285	416	60	42496	581	n/a	42996	581	1	61308	581	n/a	0	0	n/a	1295296
1509	-1	0	0	N	2500	0	40	556	406	363	497	71	44036	555	n/a	61064	555	0	65532	555	n/a	0	0	n/a	1295437
1510	-1	0	0	N	2500	0	40	689	568	235	348	48	63400	688	n/a	37408	688	1	54852	688	n/a	0	0	n/a	1295453
1511	-1	0	0	N	2500	0	40	723	467	2	9	11	35140	722	n/a	544	677	0	2164	717	n/a	1424	506	n/a	1295796
1512	-1	0	0	N	2500	0	40	560	460	3	10	13	51272	559	n/a	652	557	0	2444	559	n/a	1984	422	n/a	1295968
1513	-1	0	0	N	2500	0	40	559	520	311	456	65	51432	558	n/a	40108	558	0	57948	558	n/a	0	0	n/a	1296078
1514	-1	0	0	N	2500	0	40	556	486	337	490	63	56660	555	n/a	46784	555	0	65532	555	n/a	0	0	n/a	1296234
1515	-1	0	0	N	2500	0	40	532	463	3	9	12	47908	531	n/a	584	531	0	2396	531	n/a	1704	363	n/a	1296375
1516	-1	0	0	N	2500	0	40	551	469	3	8	9	53384	550	n/a	568	533	0	1236	550	n/a	716	376	n/a	1296531
1517	-1	0	0	N	2500	0	40	538	557	256	374	51	55024	537	n/a	30428	537	0	44832	537	n/a	0	0	n/a	1296937
1518	-1	0	0	N	2500	0	40	728	631	4	12	14	56200	727	n/a	396	717	0	1152	727	n/a	596	538	n/a	1297109
1519	-1	0	0	N	2500	0	1	367	356	3	9	11	47452	366	n/a	652	352	0	1808	366	n/a	1124	296	n/a	1297156
1520	-1	0	0	N	2500	0	1	351	283	2	7	10	50508	350	n/a	512	338	0	2068	350	n/a	1632	323	n/a	1297234
1521	-1	0	0	N	2500	0	1	374	376	2	6	8	62056	373	n/a	572	353	0	1304	368	n/a	892	301	n/a	1297421
1522	-1	0	0	N	2500	0	1	330	272	225	323	47	50112	329	n/a	49900	329	1	65532	329	n/a	0	0	n/a	1298203
1523	-1	0	0	N	2500	0	1	160	155	97	145	18	58652	158	n/a	42648	158	0	63600	158	n/a	0	0	n/a	1298203
1524	-1	0	0	N	2500	0	2	362	451	2	5	6	60116	361	n/a	420	357	0	1092	361	n/a	648	307	n/a	1298281
1525	-1	0	0	N	2500	0	40	587	439	246	363	53	44352	586	n/a	35640	586	1	51720	586	n/a	0	0	n/a	1298656
1526	-1	0	0	N	2500	0	40	488	350	187	276	39	48104	487	n/a	30108	487	0	44072	487	n/a	0	0	n/a	1298984
1527	-1	0	0	N	2500	0	40	541	471	298	436	62	42900	540	n/a	40672	540	0	59128	540	n/a	0	0	n/a	1299062
1528	-1	0	0	N	2500	0	40	602	488	266	388	51	48828	601	n/a	32356	601	1	46840	601	n/a	0	0	n/a	1299109
1529	-1	0	0	N	2500	0	40	537	544	326	476	65	54408	536	n/a	37072	536	1	53928	536	n/a	0	0	n/a	1299171
1530	-1	0	0	N	2500	0	40	619	462	299	442	65	37856	618	n/a	41568	618	1	60964	618	n/a	0	0	n/a	1299421
1531	-1	0	0	N	2500	0	40	419	344	214	314	44	44436	418	n/a	30308	418	0	43684	418	n/a	0	0	n/a	1299578
1532	-1	0	0	N	2500	0	40	651	571	270	396	53	57280	650	n/a	44396	650	0	64596	650	n/a	0	0	n/a	1299609
1533	-1	0	0	N	2500	0	1	377	368	3	11	15	53216	376	n/a	868	364	0	2876	376	n/a	1820	345	n/a	1299734
1534	-1	0	0	N	2500	0	40	616	431	285	418	62	45936	615	n/a	36720	615	1	54036	615	n/a	0	0	n/a	1299875
1535	-1	0	0	N	2500	0	40	425	471	259	375	51	53632	424	n/a	38264	424	1	54312	424	n/a	0	0	n/a	1299984
1536	-1	0	0	N	2500	0	1	443	267	1	4	5	36792	442	n/a	400	442	0	764	442	n/a	488	277	n/a	1300609
1537	-1	0	0	N	2500	0	40	440	523	3	8	10	60016	439	n/a	604	423	0	1136	438	n/a	1236	332	n/a	1301250
1538	-1	0	0	N	2500	0	40	701	579	3	7	9	46784	700	n/a	384	672	0	1180	696	n/a	824	501	n/a	1301625
1539	-1	0	0	N	2500	0	40	449	374	249	367	54	54980	448	n/a	37492	448	2	54636	448	n/a	0	0	n/a	1301828
1540	-1	0	0	N	2500	0	40	623	609	369	514	72	61676	622	n/a	56356	622	0	65532	622	n/a	0	0	n/a	1301984
1541	-1	0	0	N	2500	0	40	857	744	408	591	78	49192	855	n/a	32864	855	2	46456	855	n/a	0	0	n/a	1302296
1542	-1	0	0	N	2500	0	40	634	580	373	502	72	61520	633	n/a	62364	633	0	65532	633	n/a	0	0	n/a	1302437
1543	-1	0	0	N	2500	0	40	430	464	225	328	45	61512	429	n/a	40976	429	2	60004	429	n/a	0	0	n/a	1302734
1544	-1	0	0	N	2500	0	40	858	671	327	481	63	45832	856	n/a	28772	856	0	41520	856	n/a	0	0	n/a	1302906
1545	-1	0	0	N	2500	0	1	378	321	269	395	57	52736	377	n/a	44520	377	1	63916	377	n/a	0	0	n/a	1303062
1546	-1	0	0	N	2500	0	40	471	525	415	527	83	62504	470	n/a	65532	470	2	65532	470	n/a	0	0	n/a	1303187
1547	-1	0	0	N	2500	0	40	648	520	395	569	83	60120	647	n/a	52076	647	0	65532	647	n/a	0	0	n/a	1303484
1548	-1	0	0	N	2500	0	40	749	521	397	582	80	42568	748	n/a	45248	748	1	65532	748	n/a	0	0	n/a	1303562
1549	-1	0	0	N	2500	0	40	751	595	3	9	11	58092	750	n/a	396	738	0	1508	749	n/a	1568	461	n/a	1303984
1550	-1	0	0	N	2500	0	40	488	438	309	451	63	49552	487	n/a	44740	487	2	64068	487	n/a	0	0	n/a	1304000
1551	-1	0	0	N	2500	0	40	605	439	3	10	12	40140	604	n/a	400	597	0	1356	604	n/a	828	480	n/a	1304203
1552	-1	0	0	N	2500	0	40	499	491	250	367	50	53440	498	n/a	31688	498	0	45992	498	n/a	0	0	n/a	1304937
1553	-1	0	0	N	2500	0	1	4308	2353	7	24	58	37468	4307	n/a	744	2346	0	1120	3836	n/a	1592	3773	n/a	1305203
1554	-1	0	0	N	2500	0	40	408	459	340	484	70	54044	407	n/a	53148	407	0	65532	407	n/a	0	0	n/a	1305546
1555	-1	0	0	N	2500	0	40	583	477	2	7	9	47564	582	n/a	376	557	0	1344	575	n/a	848	459	n/a	1305625
1556	-1	0	0	N	2500	0	40	723	495	302	438	59	42956	722	n/a	32856	722	1	47596	722	n/a	0	0	n/a	1305718
1557	-1	0	0	N	2500	0	40	675	479	301	438	62	43768	674	n/a	33176	674	1	47800	674	n/a	0	0	n/a	1305765
1558	-1	0	0	N	2500	0	1	387	341	295	428	61	52900	386	n/a	48288	386	3	65532	386	n/a	0	0	n/a	1306015
1559	-1	0	0	N	2500	0	40	449	418	325	475	67	47972	448	n/a	43064	448	1	62476	448	n/a	0	0	n/a	1306343
1560	-1	0	0	N	2500	0	40	678	413	313	457	63	38504	677	n/a	38120	677	0	54972	677	n/a	0	0	n/a	1306375
1561	-1	0	0	N	2500	0	40	585	537	277	404	54	50276	584	n/a	31852	584	0	45828	584	n/a	0	0	n/a	1306718
1562	-1	0	0	N	2500	0	40	471	489	215	314	42	61564	470	n/a	40648	470	0	57380	470	n/a	0	0	n/a	1306734
1563	-1	0	0	N	2500	0	40	431	387	226	329	47	59144	430	n/a	44756	430	2	64456	430	n/a	0	0	n/a	1307203
1564	-1	0	0	N	2500	0	40	753	504	340	497	67	46052	752	n/a	39168	752	1	57460	752	n/a	0	0	n/a	1307453
1565	-1	0	0	N	2500	0	40	696	559	379	553	74	50744	695	n/a	47056	695	0	65532	695	n/a	0	0	n/a	1307765
1566	-1	0	0	N	2500	0	40	363	406	2	7	9	54768	362	n/a	572	347	0	1560	358	n/a	764	309	n/a	1307812
1567	-1	0	0	N	2500	0	40	368	445	279	382	55	61444	367	n/a	60032	367	1	65532	367	n/a	0	0	n/a	1307859
1568	-1	0	0	N	2500	0	40	457	336	244	354	48	47268	456	n/a	36176	456	1	52220	456	n/a	0	0	n/a	1307921
1569	-1	0	0	N	2500	0	1	312	366	273	382	59	61872	311	n/a	55020	311	0	65532	311	n/a	0	0	n/a	1308312
1570	-1	0	0	N	2500	0	1	255	281	2	8	11	63300	254	n/a	736	254	0	2252	254	n/a	1324	237	n/a	1308468
1571	-1	0	0	N	2500	0	40	456	452	351	512	71	49356	455	n/a	46720	455	2	65532	455	n/a	0	0	n/a	1308484
1572	-1	0	0	N	2500	0	40	504	457	268	388	51	58696	503	n/a	48860	503	1	65532	503	n/a	0	0	n/a	1308609
1573	-1	0	0	N	2500	0	40	628	545	330	486	67	50760	627	n/a	41236	627	2	59660	627	n/a	0	0	n/a	1308921
1574	-1	0	0	N	2500	0	40	597	537	295	433	61	53240	596	n/a	46064	596	1	65532	596	n/a	0	0	n/a	1309015
1575	-1	0	0	N	2500	0	40	529	503	3	10	12	47432	528	n/a	408	505	0	1144	528	n/a	908	414	n/a	1309359
1576	-1	0	0	N	2500	0	1	370	352	302	433	63	54592	369	n/a	50776	369	2	65532	369	n/a	0	0	n/a	1309531
1577	-1	0	0	N	2500	0	40	632	434	336	490	69	41876	631	n/a	43212	631	0	61800	631	n/a	0	0	n/a	1309937
1578	-1	0	0	N	2500	0	40	753	608	415	604	81	51872	752	n/a	49784	752	1	65532	752	n/a	0	0	n/a	1310187
1579	-1	0	0	N	2500	0	40	444	435	3	11	15	54152	443	n/a	752	416	0	2612	443	n/a	1648	383	n/a	1310265
1580	-1	0	0	N	2500	0	1	311	355	1	5	7	59560	310	n/a	464	309	0	1516	310	n/a	1360	242	n/a	1310375
1581	-1	0	0	N	2500	0	40	435	371	219	322	47	47944	434	n/a	36196	434	2	52232	434	n/a	0	0	n/a	1310562
1582	-1	0	0	N	2500	0	1	335	301	238	291	50	64760	334	n/a	65532	334	0	65532	334	n/a	0	0	n/a	1310640
1583	-1	0	0	N	2500	0	40	528	436	294	412	60	49404	527	n/a	58088	527	1	65532	527	n/a	0	0	n/a	1310781
1584	-1	0	0	N	2500	0	40	442	413	294	368	68	64888	441	n/a	65532	441	0	65532	441	n/a	0	0	n/a	1311031
1585	-1	0	0	N	2500	0	1	404	292	2	5	7	37708	403	n/a	364	395	0	988	403	n/a	548	305	n/a	1311078
1586	-1	0	0	N	2500	0	40	642	574	330	482	64	57856	641	n/a	35752	641	0	51776	641	n/a	0	0	n/a	1311937
1587	-1	0	0	N	2500	0	40	502	585	4	14	17	58724	501	n/a	688	476	0	1864	500	n/a	948	443	n/a	1312484
1588	-1	0	0	N	2500	0	40	658	513	323	441	67	54180	657	n/a	60628	657	0	65532	657	n/a	0	0	n/a	1312500
1589	-1	0	0	N	2500	0	40	783	434	2	9	10	35812	781	n/a	384	775	0	872	781	n/a	444	483	n/a	1312500
1590	-1	0	0	N	2500	0	40	702	466	305	443	59	52216	701	n/a	36320	701	1	51848	701	n/a	0	0	n/a	1312828
1591	-1	0	0	N	2500	0	1	370	322	268	394	58	50760	369	n/a	43796	369	0	63112	369	n/a	0	0	n/a	1313906
1592	-1	0	0	N	2500	0	40	584	505	278	375	55	61988	583	n/a	59820	583	0	65532	583	n/a	0	0	n/a	1314140
1593	-1	0	0	N	2500	0	40	433	373	2	8	11	51940	432	n/a	656	428	0	2320	432	n/a	1800	352	n/a	1314531
1594	-1	0	0	N	2500	0	1	313	319	2	7	9	58296	312	n/a	520	288	0	1800	312	n/a	1272	288	n/a	1314812
1595	-1	0	0	N	2500	0	40	660	358	252	368	51	27464	659	n/a	31292	659	2	45832	659	n/a	0	0	n/a	1314906
1596	-1	0	0	N	2500	0	40	530	440	3	10	13	46548	529	n/a	668	510	0	2624	529	n/a	2444	411	n/a	1315265
1597	-1	0	0	N	2500	0	40	482	551	3	10	12	55640	481	n/a	620	472	0	1468	481	n/a	860	322	n/a	1315406
1598	-1	0	0	N	2500	0	40	810	461	318	460	59	40168	808	n/a	31456	808	1	44360	808	n/a	0	0	n/a	1315718
1599	-1	0	0	N	2500	0	40	689	587	3	9	11	51108	688	n/a	548	683	0	1368	688	n/a	1716	456	n/a	1315953
1600	-1	0	0	N	2500	0	1	340	365	263	382	53	54788	339	n/a	42876	339	0	60952	339	n/a	0	0	n/a	1316140
1601	-1	0	0	N	2500	0	40	643	566	340	499	70	54728	642	n/a	46068	642	1	65532	642	n/a	0	0	n/a	1316171
1602	-1	0	0	N	2500	0	40	456	484	285	418	60	56924	455	n/a	38684	455	1	57100	455	n/a	0	0	n/a	1317062
1603	-1	0	0	N	2500	0	40	525	484	236	347	48	51968	524	n/a	27884	524	1	39532	524	n/a	0	0	n/a	1317203
1604	-1	0	0	N	2500	0	40	658	558	2	7	8	57968	657	n/a	380	647	0	924	657	n/a	632	465	n/a	1317609
1605	-1	0	0	N	2500	0	40	570	462	328	408	73	62452	569	n/a	65532	569	0	65532	569	n/a	0	0	n/a	1317921
1606	-1	0	0	N	2500	0	40	475	469	267	389	53	55880	474	n/a	41152	474	0	59772	474	n/a	0	0	n/a	1318015
1607	-1	0	0	N	2500	0	40	539	531	3	11	12	56928	538	n/a	432	515	0	1808	537	n/a	696	418	n/a	1318468
1608	-1	0	0	N	2500	0	40	404	487	3	9	13	56424	403	n/a	584	403	0	2096	403	n/a	2112	349	n/a	1319687
1609	-1	0	0	N	2500	0	40	697	516	318	466	62	43376	696	n/a	33664	696	2	48604	696	n/a	0	0	n/a	1322187
1610	-1	0	0	N	2500	0	40	667	487	3	10	13	36984	666	n/a	600	665	0	2032	666	n/a	1520	491	n/a	1322343
1611	-1	0	0	N	2500	0	40	491	409	3	11	16	52348	490	n/a	692	479	0	2932	490	n/a	2060	416	n/a	1322406
1612	-1	0	0	N	2500	0	1	347	390	191	279	39	57924	346	n/a	35540	346	1	50856	346	n/a	0	0	n/a	1323203
1613	-1	0	0	N	2500	0	40	589	416	326	482	72	48924	588	n/a	44512	588	0	64672	588	n/a	0	0	n/a	1323328
1614	-1	0	0	N	2500	0	40	409	507	315	448	63	61140	408	n/a	58296	408	1	65532	408	n/a	0	0	n/a	1323359
1615	-1	0	0	N	2500	0	1	205	117	56	81	10	42500	204	n/a	19828	204	1	28852	204	n/a	0	0	n/a	1324015
1616	-1	0	0	N	2500	0	40	448	372	228	331	44	48544	447	n/a	39296	447	2	57284	447	n/a	0	0	n/a	1324015
1617	-1	0	0	N	2500	0	40	628	592	349	510	70	54840	627	n/a	36952	627	0	53204	627	n/a	0	0	n/a	1324765
1618	-1	0	0	N	2500	0	1	349	313	319	437	67	50976	348	n/a	59380	348	1	65532	348	n/a	0	0	n/a	1324765
1619	-1	0	0	N	2500	0	40	640	547	2	7	7	64912	639	n/a	468	603	0	1376	629	n/a	636	374	n/a	1325000
1620	-1	0	0	N	2500	0	40	381	436	313	442	63	62624	380	n/a	51984	380	0	65532	380	n/a	0	0	n/a	1325000
1621	-1	0	0	N	2500	0	40	475	459	255	364	49	61608	474	n/a	51852	474	0	65532	474	n/a	0	0	n/a	1325343
1622	-1	0	0	N	2500	0	40	729	548	3	8	9	48088	728	n/a	392	699	0	1144	728	n/a	424	383	n/a	1326390
1623	-1	0	0	N	2500	0	40	512	546	186	271	39	54976	511	n/a	29832	511	0	43176	511	n/a	0	0	n/a	1326781
Threshold source: EXT, value 100
Min TOF = 150
EXT signal gain 1.0
Green signal gain 1.0
Yellow signal gain 1.0
Red signal gain 1.0
Green PMT voltage 500
Yellow PMT voltage 500
Red PMT voltage 600
Signal multipliers: 1.0,1.0,1.0,1.0
